# Supplementary material for: Influence of sire fertility status on conceptus-induced transcriptomic response of the bovine endometrium
Source: Front Cell Dev Biol. 2022 Aug 22;10:950443. doi: 10.3389/fcell.2022.950443 (PMC9442353; doi:10.3389/fcell.2022.950443)
Supplement: Supplementary file 1 [file Table2.XLSX]

## Sheet: KEGG
KEGG pathways enriched by genes induced by the HF group					KEGG pathways enriched by genes induced by the LF group
Term	PValue	Genes	FDR		Term	PValue	Genes	FDR
bta04668:TNF signaling pathway	9.31376e-09	ENSBTAG00000010497, ENSBTAG00000027513, ENSBTAG00000013895, ENSBTAG00000010576, ENSBTAG00000020270, ENSBTAG00000000436, ENSBTAG00000000283, ENSBTAG00000016683, ENSBTAG00000006143, ENSBTAG00000001321, ENSBTAG00000037558, ENSBTAG00000037778	9.50004e-07		bta04120:Ubiquitin mediated proteolysis	3.54792e-06	ENSBTAG00000010982, ENSBTAG00000019725, ENSBTAG00000021769, ENSBTAG00000045779, ENSBTAG00000007189, ENSBTAG00000002487, ENSBTAG00000007133, ENSBTAG00000007476, ENSBTAG00000006837, ENSBTAG00000000646, ENSBTAG00000002726, ENSBTAG00000018569, ENSBTAG00000019971, ENSBTAG00000012882	0.00069894
bta04064:NF-kappa B signaling pathway	2.214e-08	ENSBTAG00000010497, ENSBTAG00000013895, ENSBTAG00000038428, ENSBTAG00000020270, ENSBTAG00000000436, ENSBTAG00000016683, ENSBTAG00000006017, ENSBTAG00000019966, ENSBTAG00000001321, ENSBTAG00000012684, ENSBTAG00000025257	1.12914e-06		bta04110:Cell cycle	4.46945e-05	ENSBTAG00000006065, ENSBTAG00000009121, ENSBTAG00000000646, ENSBTAG00000002726, ENSBTAG00000016969, ENSBTAG00000015291, ENSBTAG00000002108, ENSBTAG00000013905, ENSBTAG00000009566, ENSBTAG00000019971, ENSBTAG00000004077, ENSBTAG00000040058	0.00440241
bta05134:Legionellosis	8.93181e-08	ENSBTAG00000027513, ENSBTAG00000013895, ENSBTAG00000020270, ENSBTAG00000016683, ENSBTAG00000020535, ENSBTAG00000006017, ENSBTAG00000001321, ENSBTAG00000037558, ENSBTAG00000037778	3.03681e-06		bta04114:Oocyte meiosis	0.000102865	ENSBTAG00000000646, ENSBTAG00000002726, ENSBTAG00000012447, ENSBTAG00000032705, ENSBTAG00000002108, ENSBTAG00000019525, ENSBTAG00000013905, ENSBTAG00000010619, ENSBTAG00000019971, ENSBTAG00000004077, ENSBTAG00000007476	0.00675481
bta05132:Salmonella infection	1.32612e-07	ENSBTAG00000027513, ENSBTAG00000013895, ENSBTAG00000020270, ENSBTAG00000025250, ENSBTAG00000020535, ENSBTAG00000001321, ENSBTAG00000037558, ENSBTAG00000037778, ENSBTAG00000006894, ENSBTAG00000025257	3.38161e-06		bta03008:Ribosome biogenesis in eukaryotes	0.00167463	ENSBTAG00000016228, ENSBTAG00000003002, ENSBTAG00000046192, ENSBTAG00000006449, ENSBTAG00000013254, ENSBTAG00000002973	0.0410969
bta04062:Chemokine signaling pathway	3.0014e-07	ENSBTAG00000013895, ENSBTAG00000008832, ENSBTAG00000025250, ENSBTAG00000007932, ENSBTAG00000025257, ENSBTAG00000003305, ENSBTAG00000027513, ENSBTAG00000020270, ENSBTAG00000001778, ENSBTAG00000016683, ENSBTAG00000037778, ENSBTAG00000037558, ENSBTAG00000012684	6.12285e-06
bta04380:Osteoclast differentiation	8.84753e-07	ENSBTAG00000003305, ENSBTAG00000010497, ENSBTAG00000021709, ENSBTAG00000013895, ENSBTAG00000038428, ENSBTAG00000020270, ENSBTAG00000000283, ENSBTAG00000016683, ENSBTAG00000006017, ENSBTAG00000021842, ENSBTAG00000001321	1.50408e-05
bta05169:Epstein-Barr virus infection	2.70987e-06	ENSBTAG00000010497, ENSBTAG00000013895, ENSBTAG00000010576, ENSBTAG00000038428, ENSBTAG00000020270, ENSBTAG00000001778, ENSBTAG00000000436, ENSBTAG00000013705, ENSBTAG00000016683, ENSBTAG00000006017	3.94866e-05
bta04621:NOD-like receptor signaling pathway	1.1557e-05	ENSBTAG00000013895, ENSBTAG00000020270, ENSBTAG00000001778, ENSBTAG00000000436, ENSBTAG00000016683, ENSBTAG00000020535, ENSBTAG00000001321	0.000147352
bta04623:Cytosolic DNA-sensing pathway	3.28676e-05	ENSBTAG00000013895, ENSBTAG00000020270, ENSBTAG00000001778, ENSBTAG00000016683, ENSBTAG00000020535, ENSBTAG00000001321, ENSBTAG00000025257	0.000372499
bta05140:Leishmaniasis	7.8205e-05	ENSBTAG00000003305, ENSBTAG00000013895, ENSBTAG00000020270, ENSBTAG00000001778, ENSBTAG00000016683, ENSBTAG00000001321, ENSBTAG00000006894	0.000797691
bta04620:Toll-like receptor signaling pathway	8.90448e-05	ENSBTAG00000013895, ENSBTAG00000010576, ENSBTAG00000020270, ENSBTAG00000025250, ENSBTAG00000016683, ENSBTAG00000019966, ENSBTAG00000001321, ENSBTAG00000025257	0.000825689
bta05162:Measles	0.000528649	ENSBTAG00000013895, ENSBTAG00000007626, ENSBTAG00000020270, ENSBTAG00000001778, ENSBTAG00000000436, ENSBTAG00000016683, ENSBTAG00000021842, ENSBTAG00000001321	0.00449352
bta04020:Calcium signaling pathway	0.000638898	ENSBTAG00000016944, ENSBTAG00000016711, ENSBTAG00000027051, ENSBTAG00000014944, ENSBTAG00000017041, ENSBTAG00000008507, ENSBTAG00000023369, ENSBTAG00000019465, ENSBTAG00000006894	0.00501289
bta04920:Adipocytokine signaling pathway	0.00074552	ENSBTAG00000010497, ENSBTAG00000013895, ENSBTAG00000020270, ENSBTAG00000001778, ENSBTAG00000013705, ENSBTAG00000016683	0.00543165
bta05145:Toxoplasmosis	0.000983775	ENSBTAG00000013895, ENSBTAG00000010576, ENSBTAG00000016711, ENSBTAG00000020270, ENSBTAG00000001778, ENSBTAG00000016683, ENSBTAG00000006894	0.00611368
bta05142:Chagas disease (American trypanosomiasis)	0.00103012	ENSBTAG00000013895, ENSBTAG00000020270, ENSBTAG00000025250, ENSBTAG00000016683, ENSBTAG00000019966, ENSBTAG00000001321, ENSBTAG00000006894	0.00611368
bta04010:MAPK signaling pathway	0.00107581	ENSBTAG00000020350, ENSBTAG00000010497, ENSBTAG00000013895, ENSBTAG00000010576, ENSBTAG00000038428, ENSBTAG00000006998, ENSBTAG00000020270, ENSBTAG00000006017, ENSBTAG00000001321, ENSBTAG00000001497	0.00611368
bta05133:Pertussis	0.00107888	ENSBTAG00000013895, ENSBTAG00000020270, ENSBTAG00000020535, ENSBTAG00000019966, ENSBTAG00000001321, ENSBTAG00000006894	0.00611368
bta05164:Influenza A	0.00183268	ENSBTAG00000013895, ENSBTAG00000010576, ENSBTAG00000020270, ENSBTAG00000001778, ENSBTAG00000016683, ENSBTAG00000020535, ENSBTAG00000019966, ENSBTAG00000001321	0.0095083
bta05222:Small cell lung cancer	0.00186437	ENSBTAG00000010497, ENSBTAG00000013895, ENSBTAG00000020270, ENSBTAG00000016683, ENSBTAG00000025210, ENSBTAG00000006894	0.0095083
bta05200:Pathways in cancer	0.00218905	ENSBTAG00000010497, ENSBTAG00000021709, ENSBTAG00000013895, ENSBTAG00000004194, ENSBTAG00000006998, ENSBTAG00000020270, ENSBTAG00000017041, ENSBTAG00000017542, ENSBTAG00000016683, ENSBTAG00000006017, ENSBTAG00000025210, ENSBTAG00000006894	0.0106325
bta04662:B cell receptor signaling pathway	0.0055138	ENSBTAG00000013895, ENSBTAG00000020270, ENSBTAG00000001778, ENSBTAG00000013705, ENSBTAG00000016683	0.0246518
bta05146:Amoebiasis	0.00555874	ENSBTAG00000013895, ENSBTAG00000020270, ENSBTAG00000025210, ENSBTAG00000001321, ENSBTAG00000023026, ENSBTAG00000006894	0.0246518
bta04060:Cytokine-cytokine receptor interaction	0.00659006	ENSBTAG00000021462, ENSBTAG00000046266, ENSBTAG00000007626, ENSBTAG00000025250, ENSBTAG00000000283, ENSBTAG00000001321, ENSBTAG00000012684, ENSBTAG00000025257	0.0280077
bta04622:RIG-I-like receptor signaling pathway	0.0073695	ENSBTAG00000010497, ENSBTAG00000013895, ENSBTAG00000020270, ENSBTAG00000001778, ENSBTAG00000016683	0.0300676
bta05203:Viral carcinogenesis	0.00957183	ENSBTAG00000010497, ENSBTAG00000013895, ENSBTAG00000020270, ENSBTAG00000019915, ENSBTAG00000016683, ENSBTAG00000006017, ENSBTAG00000026819, ENSBTAG00000006143	0.037551
bta04666:Fc gamma R-mediated phagocytosis	0.0108591	ENSBTAG00000003305, ENSBTAG00000008507, ENSBTAG00000019915, ENSBTAG00000007932, ENSBTAG00000021842	0.0410231
bta05160:Hepatitis C	0.0112941	ENSBTAG00000010497, ENSBTAG00000013895, ENSBTAG00000022020, ENSBTAG00000020270, ENSBTAG00000016683, ENSBTAG00000019966	0.0411427
bta05168:Herpes simplex infection	0.0126842	ENSBTAG00000010497, ENSBTAG00000013895, ENSBTAG00000020270, ENSBTAG00000001778, ENSBTAG00000016683, ENSBTAG00000019966, ENSBTAG00000001321	0.0446133
bta05030:Cocaine addiction	0.0134267	ENSBTAG00000013895, ENSBTAG00000020270, ENSBTAG00000006143, ENSBTAG00000023369	0.0456508
