# Supplementary material for: Influence of sire fertility status on conceptus-induced transcriptomic response of the bovine endometrium
Source: Front Cell Dev Biol. 2022 Aug 22;10:950443. doi: 10.3389/fcell.2022.950443 (PMC9442353; doi:10.3389/fcell.2022.950443)
Supplement: Supplementary file 3 [file Table3.XLSX]

## Sheet: geneInfoComp
Ensembl_ID	moduleColor	GS.Group	p.GS.Group	MM.grey	p.MM.grey	MM.blue	p.MM.blue	MM.magenta	p.MM.magenta	MM.red	p.MM.red	MM.purple	p.MM.purple	MM.green	p.MM.green	MM.black	p.MM.black	MM.pink	p.MM.pink	MM.greenyellow	p.MM.greenyellow	MM.yellow	p.MM.yellow	MM.brown	p.MM.brown	MM.turquoise	p.MM.turquoise
ENSBTAG00000009566	black	-0.712363	9.41394e-05	0.299603	0.154936	0.454701	0.0255914	-0.354988	0.0887198	-0.357875	0.0859743	-0.4332	0.0344641	-0.321715	0.12527	0.515718	0.00989591	0.255325	0.228534	0.38969	0.0597865	0.243751	0.251052	-0.386875	0.0618185	-0.0253868	0.906267
ENSBTAG00000000447	black	-0.692508	0.000176787	0.249944	0.238831	0.324082	0.122357	-0.542383	0.00617837	-0.131153	0.541289	-0.626568	0.00105301	-0.370648	0.0745879	0.755001	2.00871e-05	0.272794	0.197156	0.242258	0.254057	0.497605	0.0133526	-0.410558	0.0462832	-0.125531	0.558907
ENSBTAG00000040058	black	-0.652736	0.000545414	0.334927	0.109641	0.308465	0.142503	-0.593503	0.00223399	-0.167404	0.434291	-0.397265	0.0545732	-0.305213	0.14698	0.567567	0.0038193	0.25435	0.230378	0.237472	0.263847	0.448723	0.0278492	-0.356309	0.0874555	-0.1383	0.519271
ENSBTAG00000019215	black	-0.610965	0.00151711	0.0689002	0.749043	0.283517	0.179421	-0.166838	0.435868	-0.295661	0.160705	-0.601622	0.00187124	-0.486415	0.0159442	0.548062	0.00556106	0.551409	0.00522203	0.0761958	0.723437	0.368832	0.076133	-0.34025	0.103768	-0.00127849	0.995269
ENSBTAG00000052002	black	-0.59382	0.00221877	0.173898	0.41641	0.290928	0.167829	-0.405703	0.0491884	-0.134285	0.531588	-0.436881	0.0327928	-0.304624	0.147801	0.566083	0.00393316	0.373345	0.0723376	0.228087	0.283742	0.33651	0.10787	-0.159606	0.456296	-0.275764	0.192129
ENSBTAG00000008729	black	-0.590464	0.00238439	0.359691	0.0842808	0.419571	0.041248	-0.62292	0.00114883	-0.42557	0.0381428	-0.335615	0.108868	-0.280656	0.184041	0.647434	0.00062624	0.201863	0.344191	0.485931	0.0160651	0.356932	0.0868636	-0.24373	0.251092	-0.107447	0.617263
ENSBTAG00000017727	black	-0.565122	0.00400841	0.384383	0.0636617	0.226228	0.28779	-0.699653	0.000141726	0.0840435	0.696211	-0.0488572	0.820651	-0.0977765	0.649451	0.408261	0.0476407	-0.164434	0.442603	0.398919	0.0534831	0.416124	0.0431199	-0.230701	0.278108	-0.168639	0.43086
ENSBTAG00000021135	black	-0.555091	0.00486933	0.262479	0.215309	0.515819	0.00987897	-0.708333	0.000107422	0.152285	0.477473	-0.488139	0.0155201	0.00419076	0.984495	0.830455	5.11607e-07	0.000864063	0.996803	0.282192	0.18155	0.313935	0.135195	-0.229743	0.280165	-0.525547	0.00835453
ENSBTAG00000050392	black	-0.548334	0.00553285	-0.0890258	0.679111	0.376891	0.0694581	-0.354152	0.0895266	-0.117997	0.582915	-0.545624	0.00581935	-0.270662	0.200819	0.683937	0.00022864	0.470725	0.0202566	0.322643	0.124122	0.400271	0.0526049	-0.252109	0.234652	-0.343773	0.10001
ENSBTAG00000006409	black	-0.542434	0.00617252	0.336444	0.107942	0.477689	0.0182389	-0.367846	0.0769813	-0.146654	0.494094	-0.518169	0.00949111	-0.147251	0.492318	0.61832	0.00128025	0.113291	0.598136	0.0888389	0.67975	0.0650814	0.762551	-0.184892	0.387082	-0.325668	0.120433
ENSBTAG00000001485	black	-0.541705	0.00625571	0.305839	0.146111	0.261564	0.216971	-0.645724	0.000654423	-0.187787	0.37956	-0.337045	0.107275	-0.420017	0.0410105	0.713169	9.16613e-05	0.257096	0.225212	0.451125	0.0269237	0.532359	0.00740776	-0.424624	0.0386201	-0.105675	0.623113
ENSBTAG00000007566	black	-0.533075	0.00731363	0.214498	0.314173	0.190199	0.373356	-0.254668	0.229776	-0.256113	0.227051	-0.584147	0.00272461	-0.461674	0.0231458	0.526462	0.00822176	0.434303	0.0339562	-0.0106377	0.960654	0.388626	0.0605487	-0.361981	0.0821801	0.0446697	0.835809
ENSBTAG00000031682	black	-0.528903	0.00787624	0.198845	0.351604	0.237508	0.263773	-0.660698	0.000441003	-0.0430961	0.841521	-0.172878	0.419192	-0.457356	0.0246369	0.713101	9.18688e-05	0.270832	0.200526	0.66299	0.000414359	0.551697	0.00519371	-0.437085	0.032702	-0.228738	0.282331
ENSBTAG00000021742	black	-0.522403	0.00882409	0.0211659	0.9218	0.447369	0.0283822	-0.457665	0.0245278	0.025866	0.904505	-0.698946	0.000144902	-0.17944	0.401477	0.899726	2.2191e-09	0.280787	0.183829	0.0780737	0.716891	0.33363	0.111108	-0.274939	0.193516	-0.444239	0.0296457
ENSBTAG00000007122	black	-0.520684	0.00909014	0.122836	0.567444	0.467153	0.0213599	-0.471321	0.0200773	0.147208	0.492446	-0.424075	0.038899	0.0641815	0.765744	0.68887	0.000197383	-0.019997	0.926107	0.19319	0.365744	0.153113	0.475052	-0.155108	0.469247	-0.453829	0.0259111
ENSBTAG00000014286	black	-0.516039	0.00984202	-0.0273911	0.898902	0.199571	0.349812	-0.520748	0.00908013	-0.257833	0.223838	-0.311365	0.138594	-0.30488	0.147445	0.631753	0.000928648	0.393619	0.0570368	0.481806	0.0171248	0.557404	0.00465821	-0.289343	0.170263	-0.0989316	0.645572
ENSBTAG00000010510	black	-0.515085	0.0100027	0.355717	0.0880202	0.546775	0.00569622	-0.463061	0.022683	-0.203265	0.34078	-0.426954	0.0374537	-0.125064	0.560385	0.642336	0.000713516	0.0468043	0.828075	0.295617	0.16077	0.111395	0.604314	-0.24167	0.255247	-0.274408	0.194414
ENSBTAG00000054926	black	-0.510019	0.0108926	0.238112	0.262525	0.310472	0.13979	-0.567157	0.00385046	-0.229769	0.280108	-0.324667	0.121645	-0.131213	0.541102	0.572065	0.00349088	0.0544311	0.800571	0.288297	0.171883	0.345919	0.0977709	-0.133504	0.533999	-0.125359	0.55945
ENSBTAG00000046204	black	-0.507534	0.0113525	0.452557	0.0263836	0.271442	0.199475	-0.645164	0.000663889	-0.213398	0.316721	-0.277159	0.189798	-0.271209	0.199875	0.642564	0.000709393	0.0858725	0.689917	0.459347	0.02394	0.40666	0.0486048	-0.205851	0.334537	-0.0786866	0.714758
ENSBTAG00000004240	black	-0.503833	0.0120668	0.0860846	0.689188	0.258961	0.221746	-0.306181	0.145637	-0.282124	0.18166	-0.351743	0.0918834	-0.413186	0.0447682	0.455149	0.0254284	0.408848	0.0472906	0.34203	0.101856	0.367994	0.0768538	-0.363652	0.080673	-0.113569	0.597233
ENSBTAG00000010841	black	-0.503236	0.0121855	0.43024	0.0358562	0.148059	0.489918	-0.777559	7.78587e-06	0.223571	0.293642	-0.129531	0.546345	-0.137164	0.522742	0.480193	0.0175544	-0.268843	0.203981	0.173669	0.417035	0.478633	0.0179783	-0.298191	0.156986	-0.170877	0.424677
ENSBTAG00000013592	black	-0.499374	0.0129763	0.114396	0.594548	0.456044	0.0251049	-0.323408	0.123182	0.0884069	0.681227	-0.675021	0.000296162	-0.0900268	0.675694	0.712103	9.49512e-05	0.200691	0.347058	-0.0380012	0.860065	0.181814	0.395174	-0.367448	0.0773263	-0.430668	0.0356519
ENSBTAG00000008881	black	-0.498403	0.0131817	0.270491	0.201115	0.590091	0.0024034	-0.274394	0.194437	-0.153039	0.475267	-0.791951	4.01148e-06	-0.041481	0.847391	0.603196	0.00180708	0.205853	0.334535	-0.0737681	0.731927	0.0615274	0.775184	-0.333992	0.110698	-0.284916	0.177191
ENSBTAG00000005497	black	-0.491733	0.0146655	-0.151086	0.480986	0.320956	0.126214	-0.243456	0.251642	-0.35323	0.0904229	-0.251689	0.235459	-0.306938	0.144593	0.553796	0.00499109	0.624594	0.00110396	0.557346	0.00466341	0.278117	0.188209	0.0626024	0.771357	-0.352403	0.0912334
ENSBTAG00000015200	black	-0.488565	0.0154168	0.124969	0.560685	0.551851	0.00517864	-0.330475	0.114738	-0.29903	0.155765	-0.6089	0.00159001	-0.166888	0.43573	0.766628	1.24852e-05	0.476828	0.018479	0.354431	0.089257	0.129187	0.547421	-0.0812844	0.705744	-0.457774	0.0244893
ENSBTAG00000013905	black	-0.487002	0.0157989	0.222522	0.295972	0.408065	0.0477579	-0.515004	0.0100165	-0.0334815	0.876575	-0.297861	0.157467	-0.228554	0.28273	0.720882	7.06974e-05	0.181018	0.39728	0.458084	0.0243802	0.275742	0.192167	-0.30056	0.153558	-0.354125	0.0895525
ENSBTAG00000009420	black	-0.473119	0.0195437	-0.105012	0.625307	0.52915	0.00784189	-0.297188	0.158453	-0.124293	0.562822	-0.663846	0.00040477	-0.121424	0.571941	0.766962	1.23114e-05	0.464684	0.0221505	0.204495	0.337801	0.206167	0.33378	-0.245623	0.247315	-0.469806	0.020536
ENSBTAG00000000687	black	-0.466457	0.0215803	0.27552	0.192539	0.431568	0.0352262	-0.609718	0.00156077	0.0633024	0.768868	-0.538338	0.00665214	-0.0263502	0.902726	0.714687	8.71506e-05	0.0364543	0.865709	0.116722	0.587022	0.345299	0.0984139	-0.377639	0.0688616	-0.29909	0.155678
ENSBTAG00000018745	black	-0.46393	0.0223965	-0.0561514	0.794397	0.298614	0.156369	-0.399236	0.0532759	-0.0296941	0.89045	-0.563099	0.00417083	-0.350809	0.0928094	0.798946	2.85207e-06	0.420379	0.0408186	0.197908	0.353925	0.438589	0.0320395	-0.400486	0.0524663	-0.316767	0.131519
ENSBTAG00000039552	black	-0.459705	0.0238166	0.284539	0.17779	0.0679415	0.752427	-0.84777	1.70337e-07	0.269178	0.203396	-0.116829	0.586678	-0.188679	0.377258	0.623671	0.00112851	-0.147427	0.491795	0.288714	0.171236	0.617617	0.00130141	-0.376532	0.0697449	-0.21206	0.319837
ENSBTAG00000033351	black	-0.453011	0.0262143	0.337666	0.106589	0.210466	0.323574	-0.41287	0.0449481	-0.320528	0.126748	-0.248301	0.242033	-0.574717	0.00330874	0.469293	0.0206933	0.467663	0.0211994	0.492112	0.0145777	0.451658	0.0267216	-0.551829	0.00518075	0.0339939	0.874701
ENSBTAG00000020209	black	-0.449822	0.0274226	0.210052	0.324547	0.297687	0.157721	-0.677518	0.000275704	0.101016	0.638595	-0.466037	0.0217145	-0.0414382	0.847547	0.715915	8.36451e-05	-0.100821	0.639249	0.1053	0.624353	0.43033	0.035813	-0.294829	0.161942	-0.261484	0.217116
ENSBTAG00000013611	black	-0.446185	0.028855	-0.0114273	0.957736	0.491694	0.0146745	-0.303796	0.148962	-0.399763	0.0529336	-0.492953	0.0143845	-0.287042	0.173841	0.610366	0.00153796	0.508133	0.0112402	0.364793	0.0796558	0.22819	0.283518	-0.341502	0.10242	-0.255361	0.228467
ENSBTAG00000021592	black	-0.441076	0.0309673	-0.0835024	0.698077	0.341451	0.102475	-0.356356	0.0874109	-0.0363508	0.866087	-0.590227	0.00239643	-0.267428	0.206465	0.848048	1.6718e-07	0.445496	0.0291328	0.26425	0.212114	0.377465	0.069	-0.328742	0.116769	-0.335849	0.108606
ENSBTAG00000012128	black	-0.440841	0.0310675	-0.0293071	0.891869	0.210313	0.323934	-0.464044	0.0223593	-0.0547404	0.79946	-0.278042	0.188333	-0.12412	0.563371	0.716073	8.32037e-05	0.257985	0.223556	0.409568	0.0468647	0.42093	0.0405276	-0.0553135	0.797403	-0.219744	0.302198
ENSBTAG00000007236	black	-0.439751	0.0315351	-0.159268	0.457263	0.358942	0.0849757	-0.207077	0.331603	-0.252911	0.233117	-0.666908	0.000372041	-0.337059	0.10726	0.777437	7.82828e-06	0.620564	0.0012146	0.191019	0.371261	0.353656	0.0900085	-0.361779	0.0823638	-0.232084	0.275156
ENSBTAG00000002668	black	-0.439632	0.0315863	-0.0863132	0.688403	0.458455	0.0242504	-0.0631972	0.769241	-0.265545	0.2098	-0.776548	8.14241e-06	-0.20442	0.337984	0.594865	0.00216925	0.63128	0.000939452	-0.00750944	0.972219	0.128558	0.549391	-0.174878	0.413748	-0.348269	0.0953629
ENSBTAG00000009643	black	-0.434235	0.0339871	-0.0173661	0.935808	0.512021	0.0105334	-0.313785	0.135392	0.0323135	0.88085	-0.607635	0.00163613	-0.0300286	0.889223	0.718754	7.60106e-05	0.206597	0.332751	0.127183	0.553703	0.165366	0.439985	-0.343941	0.0998335	-0.414582	0.043979
ENSBTAG00000014096	black	-0.431506	0.0352554	0.273631	0.195731	0.355959	0.0877892	-0.721627	6.89162e-05	0.127876	0.551527	-0.478893	0.017907	-0.092742	0.666455	0.822355	8.21281e-07	-0.0182244	0.932642	0.175838	0.411149	0.396465	0.0551065	-0.319683	0.127809	-0.349793	0.0938248
ENSBTAG00000040442	black	-0.422675	0.0396174	0.00904658	0.966536	0.325992	0.120044	-0.473273	0.0194984	0.29912	0.155635	-0.556871	0.0047062	-0.167692	0.433489	0.827606	6.05935e-07	0.182816	0.392529	0.168792	0.430435	0.41846	0.0418446	-0.396295	0.0552199	-0.427136	0.0373637
ENSBTAG00000018862	black	-0.422442	0.0397379	0.441891	0.0306225	0.303656	0.149159	-0.727818	5.55663e-05	0.0819063	0.703591	0.0581009	0.787416	-0.105463	0.623813	0.407919	0.0478452	-0.281205	0.183148	0.505309	0.0117777	0.313293	0.136038	-0.301641	0.152012	-0.168484	0.43129
ENSBTAG00000005928	black	-0.422006	0.0399644	0.392834	0.0575783	0.37558	0.0705118	-0.58358	0.00275709	0.0373382	0.862483	-0.376578	0.0697081	-0.129801	0.545504	0.657911	0.000475386	0.036286	0.866324	0.341773	0.10213	0.269858	0.202214	-0.301523	0.152179	-0.337155	0.107154
ENSBTAG00000016635	black	-0.419425	0.0413259	0.367845	0.0769829	0.367563	0.0772264	-0.295614	0.160775	-0.259946	0.21993	-0.399467	0.0531256	-0.34494	0.0987877	0.471071	0.0201524	0.260949	0.218092	0.258065	0.223408	0.133954	0.532608	-0.389982	0.0595787	-0.0734228	0.733137
ENSBTAG00000017123	black	-0.419227	0.0414318	0.185783	0.384757	0.437243	0.032632	-0.656004	0.000500227	8.94345e-05	0.999669	-0.34186	0.102037	-0.0636194	0.767741	0.82824	5.83708e-07	0.0492491	0.819235	0.456291	0.0250164	0.32578	0.120298	-0.319095	0.128552	-0.38206	0.0654181
ENSBTAG00000007681	black	-0.414581	0.0439795	0.260344	0.219201	0.496305	0.0136346	-0.19428	0.362994	-0.360973	0.0831001	-0.616044	0.00134992	-0.213882	0.3156	0.423134	0.0393808	0.344248	0.0995111	0.0512034	0.812184	0.0564687	0.79326	-0.249552	0.239592	-0.183728	0.39013
ENSBTAG00000001894	black	-0.412088	0.0453963	0.337045	0.107276	0.293479	0.163963	-0.63244	0.000913166	-0.0286571	0.894254	-0.433372	0.0343843	-0.318618	0.129156	0.78526	5.494e-06	0.228628	0.282569	0.429589	0.0361681	0.480921	0.0173595	-0.456865	0.0248113	-0.17136	0.42335
ENSBTAG00000003784	black	-0.40852	0.0474858	0.181489	0.396032	0.266123	0.208773	-0.258368	0.222845	-0.265443	0.209982	-0.428353	0.0367666	-0.518741	0.00939855	0.603549	0.00179293	0.45846	0.0242485	0.317983	0.129963	0.328118	0.117505	-0.448883	0.0277868	-0.0571582	0.79079
ENSBTAG00000016369	black	-0.406968	0.0484182	0.186122	0.383875	0.177133	0.407657	-0.657175	0.000484838	0.27379	0.195461	-0.491036	0.0148281	-0.165767	0.438863	0.677551	0.000275438	-0.00380729	0.985913	-0.00647076	0.976061	0.57058	0.00359658	-0.512877	0.0103829	-0.173887	0.41644
ENSBTAG00000018644	black	-0.406094	0.048949	-0.180302	0.39918	0.43219	0.034934	-0.160996	0.452331	0.0126354	0.953272	-0.536525	0.00687407	0.0583308	0.786593	0.578338	0.00307303	0.20996	0.324765	-0.0848845	0.693315	0.0674744	0.754078	-0.0566817	0.792497	-0.409319	0.0470115
ENSBTAG00000019568	black	-0.405426	0.0493579	0.159065	0.457842	0.24713	0.244333	-0.6477	0.000621953	0.254743	0.229634	-0.237454	0.263885	0.103075	0.631736	0.571156	0.00355528	-0.263265	0.213887	0.0848427	0.693458	0.311219	0.13879	-0.00281257	0.989593	-0.351936	0.0916923
ENSBTAG00000010568	black	-0.404896	0.0496843	0.0626047	0.771348	0.250861	0.237055	-0.721773	6.85714e-05	0.298152	0.157042	-0.449286	0.0276302	-0.104807	0.625985	0.902186	1.70864e-09	0.0448923	0.835002	0.239118	0.260454	0.531443	0.00752957	-0.313485	0.135786	-0.439352	0.0317076
ENSBTAG00000044190	black	-0.401267	0.0519648	0.0346459	0.872317	0.516924	0.00969504	-0.253762	0.231494	-0.251832	0.235184	-0.575143	0.00328023	-0.168501	0.431242	0.689632	0.000192909	0.516053	0.00983983	0.317322	0.130806	0.134197	0.531858	-0.164808	0.441552	-0.416644	0.0428334
ENSBTAG00000034823	black	-0.398358	0.053851	0.284873	0.17726	0.486617	0.015894	-0.295176	0.161425	0.0834123	0.698388	-0.690215	0.000189542	-0.0655895	0.76075	0.62169	0.00118278	0.117955	0.583052	-0.0921645	0.668416	0.109453	0.610669	-0.528635	0.00791351	-0.31049	0.139766
ENSBTAG00000053551	black	-0.392097	0.0580899	0.208626	0.327918	-0.0298269	0.889963	-0.65214	0.000554022	0.228849	0.282093	0.123612	0.56498	-0.0851006	0.692571	0.396732	0.0549282	-0.175414	0.412297	0.29363	0.163735	0.43546	0.0334302	-0.0982583	0.647832	-0.181385	0.396309
ENSBTAG00000019514	black	-0.389372	0.0600134	0.215341	0.312231	0.278525	0.187535	-0.281495	0.182678	-0.136085	0.526049	-0.0737708	0.731917	-0.320622	0.126631	0.411422	0.0457807	0.231247	0.276941	0.467217	0.0213396	0.148655	0.488153	-0.249091	0.24049	-0.158414	0.45971
ENSBTAG00000033136	black	-0.388791	0.0604299	-0.0952463	0.657976	0.495232	0.0138711	-0.369744	0.0753536	-0.217593	0.307074	-0.167287	0.434618	0.0926842	0.666652	0.484523	0.0164207	0.132286	0.53777	0.411325	0.0458372	0.0345378	0.872712	0.218257	0.305563	-0.508093	0.0112477
ENSBTAG00000018770	black	-0.384769	0.0633735	0.372864	0.0727345	0.199645	0.349629	-0.55458	0.00491709	0.276327	0.191186	-0.514458	0.0101096	-0.0570446	0.791197	0.589588	0.00242928	-0.0894837	0.677547	-0.0733512	0.733388	0.375758	0.0703678	-0.29875	0.156171	-0.163891	0.444133
ENSBTAG00000037721	black	-0.383589	0.0642581	-0.163021	0.446588	0.277811	0.188716	-0.470074	0.0204541	-0.0158329	0.941465	-0.423589	0.0391471	-0.150584	0.482463	0.787514	4.94777e-06	0.336545	0.10783	0.340994	0.102965	0.393692	0.0569864	-0.203033	0.341343	-0.394612	0.056357
ENSBTAG00000019458	black	-0.382521	0.0650662	0.14347	0.503617	0.416986	0.0426457	-0.661509	0.000431411	0.052118	0.808889	-0.36954	0.0755274	0.0542583	0.801191	0.781304	6.58295e-06	0.0297416	0.890276	0.297902	0.157407	0.318302	0.129557	-0.0557322	0.795901	-0.479089	0.0178535
ENSBTAG00000003709	black	-0.376543	0.0697361	-0.0721303	0.737672	0.477456	0.0183035	-0.434946	0.033663	0.0690653	0.74846	-0.329246	0.116175	0.0902958	0.674777	0.748547	2.58693e-05	0.144299	0.501128	0.494611	0.0140093	0.177842	0.405751	-0.113207	0.59841	-0.569005	0.00371154
ENSBTAG00000032640	black	-0.371155	0.0741608	0.473863	0.019326	0.14096	0.511188	-0.65644	0.000494453	-0.0844279	0.694887	-0.123923	0.563996	-0.227969	0.283997	0.461266	0.0232837	0.0355166	0.869134	0.313796	0.135377	0.431891	0.035074	-0.286421	0.174815	0.00143349	0.994696
ENSBTAG00000015899	black	-0.369742	0.0753557	0.0610652	0.776831	0.489081	0.0152924	-0.277169	0.189782	0.0652124	0.762087	-0.657014	0.000486935	-0.0431312	0.841393	0.67942	0.000260952	0.0905909	0.673771	-0.101903	0.635636	0.0476464	0.825028	-0.27826	0.187973	-0.414676	0.0439264
ENSBTAG00000047434	black	-0.36825	0.0766328	0.515771	0.009887	0.39015	0.0594594	-0.548103	0.00555674	0.097247	0.651231	-0.198096	0.353458	-0.0999823	0.642053	0.498369	0.013189	-0.232718	0.273809	0.326612	0.1193	0.169303	0.429022	-0.351601	0.0920234	-0.218062	0.306007
ENSBTAG00000027789	black	-0.365392	0.0791259	0.0801942	0.709522	0.307336	0.144047	-0.668678	0.000354183	0.124401	0.56248	-0.295536	0.160891	-0.0386161	0.857822	0.829578	5.39136e-07	0.0595468	0.782248	0.443643	0.0298914	0.43793	0.0323286	-0.239495	0.25968	-0.388969	0.0603018
ENSBTAG00000014080	black	-0.364879	0.0795792	0.414234	0.0441746	0.396517	0.0550717	-0.569196	0.00369749	0.0819849	0.703319	-0.183858	0.38979	-0.00783442	0.971018	0.427113	0.0373751	-0.257632	0.224212	0.163053	0.446497	0.170218	0.426493	-0.400107	0.0527105	-0.196334	0.357843
ENSBTAG00000019410	black	-0.363667	0.0806592	0.365847	0.0787247	0.273771	0.195493	-0.689713	0.000192435	0.384094	0.0638784	-0.36518	0.0793127	-0.0819851	0.703319	0.679658	0.000259158	-0.147691	0.49101	0.193239	0.365622	0.399284	0.0532448	-0.434869	0.0336979	-0.382618	0.0649926
ENSBTAG00000007933	black	-0.361565	0.0825588	0.184156	0.389008	0.172474	0.420297	-0.405076	0.0495733	0.2278	0.284364	-0.553921	0.00497923	-0.178469	0.404072	0.510694	0.0107704	0.0389185	0.85672	-0.215643	0.311535	0.393303	0.0572538	-0.54593	0.00578646	-0.125777	0.558132
ENSBTAG00000001902	black	-0.358863	0.08505	0.188341	0.378129	0.230818	0.277857	-0.553579	0.00501165	0.0849823	0.692978	-0.0744993	0.729367	-0.255349	0.228489	0.617489	0.00130531	0.176853	0.408412	0.57513	0.0032811	0.37957	0.067341	-0.353865	0.0898048	-0.317996	0.129946
ENSBTAG00000018739	black	-0.356459	0.0873127	-0.087746	0.683489	0.3395	0.10458	-0.44223	0.0304798	0.200152	0.348383	-0.479576	0.0177211	-0.0527295	0.806688	0.732686	4.67229e-05	0.063585	0.767863	0.0768491	0.721157	0.258195	0.223166	-0.230493	0.278554	-0.465081	0.0220216
ENSBTAG00000020584	black	-0.347761	0.0958793	0.113616	0.59708	0.288898	0.170951	-0.272354	0.197909	-0.301967	0.151548	-0.550447	0.00531765	-0.200033	0.348675	0.641428	0.000730107	0.451169	0.0269068	0.180902	0.397588	0.226102	0.288066	-0.0868766	0.686469	-0.175635	0.411698
ENSBTAG00000021962	black	-0.346451	0.0972225	-0.233213	0.272762	0.35736	0.0864589	0.165839	0.43866	-0.330797	0.114363	-0.546011	0.00577777	-0.288168	0.172084	0.453631	0.0259842	0.737493	3.92306e-05	0.104443	0.627194	-0.00315349	0.988332	-0.0835724	0.697836	-0.268628	0.204358
ENSBTAG00000000902	black	-0.344456	0.0992937	-0.145551	0.497383	0.356506	0.0872678	-0.345927	0.097763	-0.084062	0.696147	-0.570987	0.00356735	-0.253071	0.232811	0.86502	4.93574e-08	0.510133	0.0108719	0.32259	0.124186	0.351073	0.0925468	-0.311567	0.138325	-0.400851	0.0522313
ENSBTAG00000026915	black	-0.342866	0.100968	0.271042	0.200164	0.46945	0.0206449	-0.414605	0.0439662	-0.371096	0.0742102	-0.278457	0.187648	-0.284781	0.177407	0.575989	0.00322425	0.225101	0.290263	0.480548	0.0174592	0.177612	0.406369	-0.348612	0.0950149	-0.14383	0.502535
ENSBTAG00000019231	black	-0.342728	0.101114	0.110583	0.606969	0.162058	0.449316	-0.460892	0.0234104	0.265815	0.209319	-0.504759	0.0118849	-0.117596	0.584206	0.582688	0.00280883	-0.109661	0.609988	-0.054358	0.800833	0.39029	0.05936	-0.519299	0.00930919	-0.145666	0.497038
ENSBTAG00000026936	black	-0.342705	0.101138	-0.105486	0.623739	0.242384	0.253803	-0.519463	0.00928293	0.299446	0.155163	-0.331115	0.113995	-0.0868016	0.686727	0.752116	2.25127e-05	0.184862	0.387161	0.337721	0.106528	0.404975	0.0496357	-0.121707	0.571039	-0.518492	0.00943874
ENSBTAG00000047532	black	-0.332487	0.112413	0.382803	0.0648523	0.16144	0.451069	-0.573863	0.00336653	0.0257908	0.904782	-0.319899	0.127537	-0.143185	0.504474	0.491433	0.0147353	0.00132672	0.995091	0.0765325	0.722261	0.338125	0.106084	-0.26848	0.204617	-0.154992	0.469583
ENSBTAG00000018737	black	-0.331084	0.114031	0.373236	0.0724271	0.347157	0.096497	-0.70898	0.000105187	0.0200014	0.926091	-0.201142	0.345953	0.00571064	0.978872	0.671847	0.000324077	-0.140064	0.513906	0.398007	0.0540819	0.250306	0.238129	-0.0977361	0.649586	-0.362035	0.082131
ENSBTAG00000020583	black	-0.329555	0.115813	0.628827	0.000997171	0.246347	0.24588	-0.766252	1.26843e-05	0.324618	0.121705	0.0531111	0.805316	0.0182819	0.93243	0.496206	0.0136563	-0.354932	0.0887736	0.458025	0.024401	0.265677	0.209564	-0.359495	0.0844622	-0.300891	0.153083
ENSBTAG00000020961	black	-0.32783	0.117847	0.0983105	0.647657	0.365931	0.0786512	-0.336923	0.10741	0.0554289	0.796989	-0.327614	0.118104	-0.0489077	0.820468	0.486608	0.0158963	0.2234	0.294021	0.175913	0.410946	0.147178	0.492534	-0.127203	0.553641	-0.453843	0.0259061
ENSBTAG00000004965	black	-0.327551	0.118179	0.263848	0.212836	0.368901	0.076074	-0.560184	0.00441469	0.122066	0.569895	-0.338229	0.10597	-0.117099	0.585808	0.774943	8.73803e-06	-0.0119949	0.955638	0.38862	0.0605525	0.287035	0.173851	-0.403603	0.0504876	-0.32493	0.121326
ENSBTAG00000019722	black	-0.327245	0.118543	-0.186579	0.382688	0.264507	0.211655	-0.0890131	0.679155	-0.239995	0.258657	-0.555374	0.00484306	-0.32134	0.125735	0.609285	0.00157619	0.706171	0.000115205	0.17543	0.412253	0.251657	0.235521	-0.279768	0.185491	-0.294006	0.163171
ENSBTAG00000026290	black	-0.326614	0.119297	0.354242	0.0894395	0.355216	0.0885002	-0.567895	0.00379446	-0.0740773	0.730844	-0.271336	0.199656	-0.0634313	0.768409	0.696641	0.000155684	-0.0347761	0.871841	0.427253	0.037306	0.219497	0.302755	-0.198354	0.352818	-0.243243	0.252071
ENSBTAG00000010866	black	-0.325939	0.120107	0.258408	0.222769	0.23635	0.266178	-0.5176	0.0095839	-0.152052	0.478154	-0.0645087	0.764583	-0.322937	0.123759	0.52634	0.00823927	0.301314	0.152477	0.645095	0.00066507	0.349413	0.0942062	-0.360278	0.0837384	-0.192421	0.367693
ENSBTAG00000006954	black	-0.32275	0.12399	0.0776985	0.718197	0.155602	0.467816	-0.321144	0.125979	0.196639	0.357083	-0.495998	0.0137018	-0.244659	0.249234	0.632981	0.000901135	0.296158	0.159969	0.00590193	0.978165	0.332607	0.112276	-0.449923	0.0273836	-0.300481	0.153671
ENSBTAG00000023847	black	-0.322012	0.124902	0.299458	0.155146	0.376097	0.0700947	-0.639306	0.000770193	0.299934	0.154458	-0.105402	0.624016	0.122894	0.567259	0.549075	0.00545659	-0.299047	0.155741	0.337969	0.106255	0.209195	0.32657	-0.223811	0.293109	-0.435097	0.0335946
ENSBTAG00000045617	black	-0.321562	0.125459	0.257778	0.22394	0.392214	0.0580083	-0.667428	0.000366717	0.152547	0.476704	-0.276941	0.190161	0.136402	0.525078	0.710649	9.96026e-05	-0.201018	0.346256	0.234602	0.269834	0.237836	0.263094	-0.206577	0.332799	-0.387776	0.0611623
ENSBTAG00000052391	black	-0.318988	0.128686	0.0538967	0.802491	0.494625	0.0140063	-0.267106	0.207032	-0.0578009	0.788489	-0.404656	0.0498328	0.182779	0.392626	0.557133	0.00468253	0.145342	0.498007	0.283708	0.179116	-0.0317204	0.883023	0.0810567	0.706533	-0.546432	0.00573267
ENSBTAG00000045868	black	-0.317104	0.131086	-0.0245888	0.909201	0.374346	0.0715152	-0.50305	0.0122228	0.0900607	0.675578	-0.323218	0.123414	0.0690105	0.748654	0.673248	0.000311481	0.122306	0.569129	0.224613	0.291339	0.224266	0.292103	-0.0715836	0.739593	-0.561427	0.00430927
ENSBTAG00000018292	black	-0.31266	0.136874	0.240584	0.257454	0.293302	0.164229	-0.1754	0.412335	-0.419804	0.0411237	-0.447357	0.0283871	-0.28847	0.171614	0.50795	0.0112743	0.452302	0.0264792	0.288307	0.171868	0.181157	0.396912	-0.235375	0.268213	-0.0186243	0.931167
ENSBTAG00000000943	black	-0.310435	0.13984	-0.0794486	0.71211	0.271945	0.19861	-0.132887	0.535909	-0.196876	0.356492	-0.485578	0.0161537	-0.243117	0.252325	0.535407	0.00701409	0.459902	0.0237486	0.080975	0.706815	0.210792	0.322807	-0.319551	0.127976	-0.202752	0.342025
ENSBTAG00000007809	black	-0.310159	0.14021	0.218306	0.305452	0.0702056	0.744441	-0.583711	0.00274956	0.174269	0.415402	-0.38427	0.0637465	-0.155253	0.468827	0.66588	0.000382759	0.060018	0.780566	0.107503	0.617081	0.469069	0.0207621	-0.250828	0.237118	-0.16293	0.446846
ENSBTAG00000022656	black	-0.309879	0.140588	0.0962574	0.654564	0.108886	0.612532	-0.500572	0.0127268	0.0369924	0.863745	-0.26458	0.211523	-0.0927936	0.66628	0.616049	0.00134973	0.131693	0.539612	0.183448	0.390867	0.432046	0.0350015	-0.0730636	0.734396	-0.184858	0.387172
ENSBTAG00000053233	black	-0.309877	0.14059	0.169433	0.428662	0.194915	0.361396	-0.60649	0.00167884	0.260916	0.218153	-0.212254	0.319384	-0.0583045	0.786688	0.522344	0.00883322	-0.183332	0.391172	0.0526504	0.806973	0.331945	0.113036	-0.390038	0.0595388	-0.205156	0.336208
ENSBTAG00000003697	black	-0.309866	0.140606	-0.373282	0.0723897	0.340572	0.10342	-0.172022	0.421535	0.00747778	0.972336	-0.45352	0.0260253	-0.0120497	0.955436	0.656875	0.000488741	0.36895	0.0760318	0.148719	0.487966	0.18695	0.381725	0.0431633	0.841277	-0.473665	0.0193839
ENSBTAG00000024801	black	-0.30849	0.14247	-0.148072	0.489879	0.36864	0.0762975	-0.176627	0.409021	-0.159391	0.45691	-0.475275	0.0189189	-0.141361	0.509976	0.487596	0.0156528	0.444229	0.0296496	0.26969	0.202506	0.165121	0.440673	-0.207877	0.329698	-0.318806	0.128917
ENSBTAG00000005240	black	-0.308286	0.142747	0.00504741	0.981325	0.322671	0.124087	-0.332146	0.112805	-0.0102132	0.962223	-0.675448	0.000292573	-0.252911	0.233117	0.790182	4.36395e-06	0.316788	0.131492	0.000786257	0.997091	0.325057	0.121172	-0.436428	0.0329948	-0.285727	0.175907
ENSBTAG00000001673	black	-0.30762	0.143657	0.192473	0.367561	0.376832	0.0695046	-0.272413	0.197808	-0.164155	0.443388	-0.585687	0.0026381	-0.340234	0.103785	0.643867	0.000686261	0.392506	0.0578051	0.223044	0.29481	0.25199	0.23488	-0.528298	0.00796077	-0.163701	0.444669
ENSBTAG00000030744	black	-0.303292	0.14967	0.335911	0.108537	0.479996	0.0176077	-0.23628	0.266325	-0.413987	0.0443138	-0.246671	0.245239	-0.224518	0.291547	0.400015	0.05277	0.224256	0.292126	0.438144	0.0322342	-0.0187088	0.930856	-0.223455	0.293898	-0.115689	0.59036
ENSBTAG00000009694	black	-0.302796	0.150371	-0.00502202	0.981419	-0.0264737	0.902272	-0.666787	0.000373283	0.195814	0.359142	-0.279073	0.186633	-0.287103	0.173745	0.732394	4.72163e-05	0.158742	0.458768	0.219298	0.303205	0.717075	8.04481e-05	-0.45089	0.0270132	-0.0916825	0.670055
ENSBTAG00000016512	black	-0.297882	0.157436	0.301188	0.152659	0.0975082	0.650352	-0.680687	0.00025151	0.219086	0.303685	-0.353099	0.0905511	-0.180797	0.397868	0.656502	0.000493635	-0.0231249	0.914587	0.0479954	0.823766	0.545165	0.00586916	-0.492808	0.0144176	-0.110917	0.605877
ENSBTAG00000018669	black	-0.296966	0.158778	-0.0173554	0.935847	0.157051	0.463629	-0.494136	0.014116	0.0962016	0.654752	-0.165645	0.439205	0.0284159	0.89514	0.499316	0.0129887	-0.0293254	0.891802	0.213574	0.316314	0.333442	0.111322	0.0350254	0.870929	-0.264339	0.211955
ENSBTAG00000050482	black	-0.296154	0.159975	-0.0199581	0.92625	0.240655	0.25731	-0.323325	0.123284	-0.0387374	0.85738	-0.503936	0.0120465	-0.304345	0.148191	0.726695	5.78036e-05	0.371287	0.0740501	0.133237	0.534824	0.312314	0.137333	-0.404626	0.0498516	-0.28058	0.184165
ENSBTAG00000009777	black	0.295121	0.161507	-0.353677	0.0899882	0.0240715	0.911104	0.0284417	0.895045	0.114675	0.593643	-0.0826305	0.701088	0.146369	0.494941	0.35592	0.0878261	0.0263978	0.902551	0.0528789	0.806151	-0.0547986	0.799251	-0.0111494	0.958763	-0.222483	0.296058
ENSBTAG00000015124	black	-0.29496	0.161746	-0.474207	0.0192263	0.177253	0.407335	-0.0673814	0.754407	-0.135279	0.528526	-0.218131	0.30585	-0.18496	0.386904	0.474589	0.0191159	0.5756	0.00324989	0.403075	0.0508191	0.281156	0.183227	0.0749484	0.727795	-0.32483	0.121447
ENSBTAG00000020799	black	-0.293136	0.164478	-0.114777	0.593311	0.280777	0.183844	-0.264559	0.211561	-0.115061	0.592391	-0.47397	0.0192949	-0.207178	0.331364	0.718699	7.61543e-05	0.526993	0.00814545	0.320004	0.127405	0.312936	0.136509	-0.101326	0.637563	-0.359438	0.084515
ENSBTAG00000018239	black	-0.29299	0.164698	-0.0315041	0.883815	0.169321	0.42897	-0.307231	0.144191	0.063696	0.767469	-0.304249	0.148327	-0.257017	0.22536	0.421666	0.040142	0.0358325	0.86798	0.156487	0.465256	0.229968	0.27968	-0.228621	0.282584	-0.163319	0.445747
ENSBTAG00000018538	black	-0.292305	0.165734	0.459516	0.0238818	0.455876	0.0251655	-0.4769	0.018459	-0.09259	0.666971	-0.285194	0.176751	0.0340207	0.874603	0.537646	0.00673615	-0.142089	0.507775	0.266766	0.207633	-0.00260669	0.990355	0.0265984	0.901814	-0.276179	0.191433
ENSBTAG00000016442	black	-0.292254	0.165811	0.0591988	0.783491	0.268638	0.20434	-0.318737	0.129005	0.320077	0.127314	-0.64425	0.000679588	0.0364092	0.865874	0.611166	0.00151018	-0.0116344	0.956971	-0.296389	0.159629	0.262937	0.214479	-0.323608	0.122936	-0.312437	0.137169
ENSBTAG00000021991	black	-0.286992	0.173919	0.0236648	0.9126	0.402932	0.0509085	-0.349622	0.0939956	0.18009	0.399746	-0.531311	0.00754734	0.111818	0.602933	0.650167	0.000583378	0.207911	0.329618	0.083957	0.696509	0.124862	0.561022	-0.11617	0.588806	-0.540592	0.00638449
ENSBTAG00000016236	black	0.285957	0.175545	-0.421253	0.0403583	-0.0965492	0.65358	-0.00757197	0.971988	0.424901	0.0384798	-0.26863	0.204354	-0.0154612	0.942837	0.477712	0.0182324	0.26385	0.212833	-0.0797297	0.711134	0.223468	0.29387	-0.240295	0.258044	-0.304714	0.147675
ENSBTAG00000018613	black	-0.285623	0.176072	0.0146046	0.945999	0.317633	0.130409	-0.589421	0.00243795	0.224532	0.291517	-0.434917	0.0336763	-0.0538937	0.802501	0.864071	5.30668e-08	-0.00724234	0.973207	0.217516	0.307248	0.417664	0.0422755	-0.446696	0.0286501	-0.328008	0.117636
ENSBTAG00000020465	black	-0.285132	0.176849	-0.258764	0.222111	0.381022	0.0662141	-0.19582	0.359127	-0.057967	0.787895	-0.415834	0.0432806	0.0232739	0.914039	0.684463	0.000225113	0.405393	0.0493787	0.2327	0.273847	0.0850992	0.692576	0.243662	0.25123	-0.579533	0.00299841
ENSBTAG00000046367	black	-0.28374	0.179064	0.246692	0.245198	0.191291	0.370566	-0.590103	0.0024028	0.435592	0.0333705	-0.398229	0.0539358	0.0923843	0.66767	0.685575	0.000217817	-0.154087	0.472212	0.00827811	0.969377	0.373489	0.072219	-0.391791	0.0583038	-0.35225	0.0913832
ENSBTAG00000017573	black	-0.282667	0.180786	0.0495021	0.818322	0.525193	0.00840631	-0.182754	0.392693	0.0185472	0.931451	-0.772548	9.6985e-06	0.0170172	0.937095	0.724238	6.2978e-05	0.161261	0.451578	-0.0438491	0.838787	0.0366994	0.864815	-0.332843	0.112005	-0.38707	0.0616764
ENSBTAG00000011399	black	-0.28239	0.181231	0.343018	0.100807	0.260742	0.218472	-0.411192	0.0459139	0.0438823	0.838666	-0.206723	0.332449	-0.168397	0.431531	0.465145	0.0220009	-0.0362412	0.866487	0.0860494	0.689309	0.163126	0.44629	-0.35184	0.0917873	-0.21782	0.306557
ENSBTAG00000012020	black	-0.282305	0.181369	-0.264233	0.212145	0.273232	0.196409	-0.177376	0.407004	-0.186284	0.383455	-0.600644	0.00191209	-0.297684	0.157725	0.726778	5.7635e-05	0.634	0.000878818	0.188991	0.376457	0.340612	0.103376	-0.279963	0.185173	-0.295196	0.161396
ENSBTAG00000009887	black	-0.278799	0.187084	-0.103113	0.63161	0.302042	0.151441	-0.542219	0.00619697	0.154651	0.470574	-0.221304	0.298692	0.0103652	0.961661	0.710358	0.000100556	0.0290606	0.892774	0.40644	0.0487382	0.376159	0.0700446	-0.120636	0.574456	-0.414469	0.0440425
ENSBTAG00000007779	black	-0.278653	0.187324	0.0117328	0.956607	0.555645	0.00481805	-0.315517	0.133132	0.129996	0.544895	-0.62017	0.00122592	0.132684	0.536535	0.760732	1.59427e-05	0.017136	0.936657	0.00558675	0.97933	0.0352359	0.87016	-0.137088	0.522975	-0.5395	0.00651305
ENSBTAG00000003015	black	-0.278587	0.187433	0.136283	0.525442	0.112927	0.599318	-0.634236	0.000873717	0.286218	0.175134	-0.29203	0.166151	0.00158208	0.994146	0.730208	5.10574e-05	-0.105023	0.625272	0.21819	0.305715	0.471846	0.0199202	-0.279039	0.186689	-0.202486	0.342672
ENSBTAG00000054998	black	-0.277582	0.189095	-0.0790733	0.713414	0.600233	0.00192949	-0.201877	0.344155	0.0834761	0.698168	-0.474999	0.0189979	0.217803	0.306594	0.632731	0.000906677	0.203456	0.340315	0.287911	0.172483	-0.0968867	0.652444	0.0520834	0.809014	-0.696323	0.000157228
ENSBTAG00000012375	black	-0.276211	0.19138	0.0140938	0.947886	0.47805	0.0181389	-0.328654	0.116872	-0.0595051	0.782397	-0.452478	0.0264133	-0.137208	0.522606	0.771444	1.0172e-05	0.314529	0.134418	0.354875	0.0888287	0.182352	0.393753	-0.321004	0.126154	-0.425435	0.0382105
ENSBTAG00000004411	black	-0.275939	0.191836	-0.105543	0.623549	-0.0116789	0.956806	-0.539121	0.00655809	0.354816	0.0888851	-0.491472	0.0147262	-0.246346	0.245883	0.779423	7.16498e-06	0.239338	0.260001	0.113908	0.596132	0.696051	0.000158556	-0.392851	0.0575663	-0.203815	0.339447
ENSBTAG00000034430	black	-0.275677	0.192275	0.101576	0.636728	0.235368	0.268227	-0.353821	0.0898476	-0.00585569	0.978336	-0.235854	0.267213	-0.27863	0.187363	0.465833	0.0217795	0.23646	0.26595	0.27599	0.191751	0.275809	0.192053	-0.201371	0.345393	-0.230228	0.279121
ENSBTAG00000042702	black	-0.274105	0.194926	-0.334212	0.110448	0.320927	0.12625	-0.246477	0.245622	-0.0817907	0.703991	-0.381209	0.0660703	-0.150612	0.482381	0.704558	0.000121325	0.534813	0.00708934	0.381511	0.0658382	0.272097	0.198348	-0.0596325	0.781942	-0.484664	0.0163847
ENSBTAG00000008902	black	-0.272807	0.197133	0.218774	0.304389	0.293175	0.16442	-0.670949	0.000332369	0.154184	0.47193	-0.118303	0.581932	-0.0161938	0.940133	0.709735	0.000102627	-0.0188097	0.930484	0.56091	0.00435282	0.316227	0.132214	-0.0954892	0.657156	-0.460205	0.023645
ENSBTAG00000014170	black	-0.272651	0.197402	-0.273204	0.196458	0.332864	0.111981	-0.255259	0.228659	-0.0688323	0.749282	-0.194909	0.361413	0.0513736	0.811571	0.566113	0.0039308	0.293347	0.164161	0.316589	0.131748	0.129542	0.546312	0.0267615	0.901215	-0.460051	0.0236974
ENSBTAG00000018743	black	-0.270795	0.200589	0.223767	0.293206	0.236688	0.265474	-0.327899	0.117765	-0.329082	0.116367	-0.104139	0.628203	-0.205435	0.335537	0.373854	0.0719183	0.115373	0.591383	0.539517	0.00651095	0.159851	0.455594	-0.147965	0.490199	-0.00962515	0.964397
ENSBTAG00000021910	black	-0.266576	0.207969	-0.0425139	0.843636	0.199807	0.349231	0.0924166	0.66756	-0.402775	0.0510075	-0.515451	0.00994078	-0.551096	0.00525305	0.360373	0.0836506	0.70234	0.000130207	0.103448	0.630495	0.177486	0.406709	-0.378126	0.0684754	0.0434992	0.840057
ENSBTAG00000009131	black	-0.266468	0.20816	0.124585	0.561897	0.116279	0.588453	-0.514581	0.0100885	0.157418	0.462574	-0.194797	0.361692	-0.26563	0.209649	0.69864	0.000146292	0.103275	0.631069	0.387991	0.0610069	0.442856	0.0302179	-0.480814	0.0173881	-0.165796	0.438781
ENSBTAG00000040206	black	-0.264205	0.212196	0.357205	0.0866056	0.281187	0.183178	-0.56106	0.00434015	0.0303013	0.888223	-0.325361	0.120804	-0.116552	0.587571	0.537709	0.0067285	-0.0565268	0.793052	0.0804615	0.708595	0.254298	0.230477	-0.413417	0.0446369	-0.192664	0.367078
ENSBTAG00000013483	black	-0.264084	0.212413	0.0101264	0.962544	0.56344	0.00414307	-0.444176	0.0296714	0.0550539	0.798334	-0.327206	0.118589	0.307739	0.143495	0.638747	0.000781051	-0.0949372	0.65902	0.275138	0.193182	-0.000860186	0.996817	0.143912	0.502289	-0.617123	0.00131648
ENSBTAG00000017048	black	-0.263634	0.213221	0.141913	0.508307	0.409972	0.0466268	-0.423165	0.039365	-0.0371294	0.863245	-0.499072	0.0130401	-0.0924886	0.667316	0.686378	0.000212673	0.12227	0.569244	0.292163	0.165949	0.187962	0.379106	-0.381545	0.0658122	-0.303157	0.149861
ENSBTAG00000019611	black	-0.262503	0.215265	-0.186221	0.383619	0.539784	0.00647937	-0.331845	0.113151	0.262051	0.216085	-0.457665	0.0245279	0.186116	0.383891	0.709249	0.000104269	0.0196482	0.927392	0.188006	0.378994	0.0555193	0.796664	-0.124143	0.563297	-0.671239	0.00032967
ENSBTAG00000008160	black	-0.262035	0.216114	0.126314	0.556438	0.0964647	0.653866	-0.599772	0.00194914	-0.0980674	0.648473	-0.0868936	0.686411	-0.216641	0.309247	0.565116	0.0040089	0.125683	0.558429	0.488308	0.0154792	0.488618	0.0154039	-0.36851	0.0764092	-0.0643766	0.765052
ENSBTAG00000055247	black	-0.261804	0.216534	-0.0274267	0.898771	0.291693	0.166663	-0.379009	0.0677801	-0.22708	0.28593	-0.283532	0.179397	-0.295388	0.16111	0.687237	0.000207294	0.468936	0.0208032	0.539963	0.00645832	0.28114	0.183254	-0.298559	0.156449	-0.320537	0.126738
ENSBTAG00000005328	black	-0.257139	0.225132	-0.0899977	0.675793	0.319844	0.127607	-0.285177	0.176778	-0.0506853	0.814052	-0.513583	0.0102601	-0.229246	0.281235	0.67027	0.000338772	0.35115	0.0924705	0.163684	0.444717	0.271098	0.200067	-0.385744	0.0626504	-0.288901	0.170947
ENSBTAG00000014044	black	-0.255639	0.227944	0.282394	0.181225	0.204299	0.338275	-0.636919	0.000817542	0.0632477	0.769062	-0.135793	0.526947	-0.21671	0.309089	0.681278	0.000247211	-0.0309357	0.885898	0.532025	0.00745194	0.400145	0.0526861	-0.380167	0.0668757	-0.166676	0.436322
ENSBTAG00000011589	black	-0.255216	0.228741	0.059319	0.783062	0.478981	0.0178832	-0.379883	0.067097	0.231278	0.276874	-0.640149	0.000754045	0.0727009	0.735669	0.738021	3.84752e-05	-0.0664397	0.757738	-0.0778356	0.71772	0.112003	0.602328	-0.301847	0.151719	-0.450627	0.0271133
ENSBTAG00000049158	black	-0.255094	0.22897	0.365413	0.0791072	0.307188	0.144249	-0.668211	0.000358825	0.255036	0.22908	-0.073719	0.732099	0.155318	0.468638	0.628345	0.00100886	-0.376838	0.0694997	0.431162	0.0354177	0.20242	0.342832	-0.237352	0.264097	-0.312862	0.136607
ENSBTAG00000002015	black	-0.254666	0.22978	-0.129815	0.54546	0.407609	0.048031	-0.28624	0.175099	-0.0287167	0.894036	-0.627688	0.00102499	-0.135611	0.527505	0.777368	7.85227e-06	0.412028	0.0454308	0.170038	0.426991	0.269062	0.203599	-0.319817	0.12764	-0.436843	0.0328096
ENSBTAG00000052394	black	-0.25464	0.22983	-0.183717	0.390159	0.202007	0.34384	-0.32352	0.123044	0.32825	0.11735	-0.277572	0.189113	-0.0181913	0.932764	0.566336	0.00391352	0.237555	0.263675	0.265981	0.209024	0.272586	0.197512	0.0382009	0.859336	-0.546091	0.00576916
ENSBTAG00000019120	black	-0.254547	0.230005	-0.147644	0.491151	0.297381	0.158169	0.0250348	0.907561	-0.161796	0.450057	-0.569717	0.0036592	-0.205653	0.335013	0.474159	0.0192401	0.360103	0.0838994	-0.104638	0.626547	-0.0042521	0.984268	-0.0260299	0.903903	-0.255737	0.227759
ENSBTAG00000009632	black	-0.254545	0.230008	0.135447	0.528009	0.236195	0.2665	-0.562515	0.00421876	0.0151908	0.943835	-0.524421	0.00852015	-0.154651	0.470575	0.750309	2.41608e-05	0.0784125	0.715712	0.125392	0.559348	0.460136	0.0236686	-0.435718	0.0333135	-0.130362	0.543751
ENSBTAG00000031473	black	-0.253975	0.23109	0.146812	0.493624	0.412028	0.045431	-0.663666	0.000406774	0.216367	0.309875	-0.144073	0.501806	0.280666	0.184025	0.650368	0.000580325	-0.334083	0.110594	0.327011	0.118822	0.136229	0.525608	0.0555663	0.796495	-0.553246	0.0050435
ENSBTAG00000011139	black	-0.252467	0.233966	-0.0349085	0.871357	0.145363	0.497944	-0.457236	0.0246792	0.263158	0.214079	-0.635446	0.000847992	-0.126984	0.55433	0.741156	3.42519e-05	0.225267	0.289898	-0.0510894	0.812595	0.486996	0.0158004	-0.431962	0.0350408	-0.264473	0.211715
ENSBTAG00000013043	black	-0.251888	0.235076	0.23524	0.268495	0.303667	0.149143	-0.450946	0.0269917	-0.308018	0.143113	-0.198068	0.353527	-0.0699439	0.745363	0.560306	0.0044042	0.114582	0.593942	0.453237	0.0261304	0.14525	0.498281	-0.183782	0.389989	-0.193838	0.364107
ENSBTAG00000051001	black	-0.251676	0.235485	-0.289415	0.170152	0.0234755	0.913297	-0.194449	0.362569	0.302931	0.150181	-0.333328	0.111452	-0.0926667	0.666711	0.476107	0.0186823	0.297542	0.157933	0.10413	0.628232	0.300043	0.154301	0.0567204	0.792358	-0.369973	0.0751589
ENSBTAG00000005086	black	-0.251155	0.236487	0.141923	0.508276	0.190411	0.372814	-0.409781	0.0467391	0.550864	0.00527601	-0.42323	0.0393314	0.13396	0.532592	0.589231	0.00244776	-0.268322	0.204894	-0.093461	0.664017	0.256934	0.225515	-0.358123	0.085741	-0.302076	0.151392
ENSBTAG00000002614	black	-0.249474	0.239744	0.00900543	0.966688	0.312987	0.136442	-0.552048	0.00515937	0.122114	0.56974	-0.255452	0.228295	-0.0150026	0.94453	0.752993	2.17494e-05	0.125481	0.559067	0.483128	0.0167792	0.313978	0.135138	-0.182363	0.393722	-0.451032	0.0269589
ENSBTAG00000003740	black	-0.247915	0.24279	-0.00631294	0.976644	0.390565	0.0591652	-0.225539	0.2893	-0.160962	0.452427	-0.202886	0.341698	-0.109586	0.610233	0.564591	0.00405055	0.326523	0.119406	0.496609	0.0135681	0.0552218	0.797732	-0.168135	0.432257	-0.374745	0.0711899
ENSBTAG00000013465	black	-0.246541	0.245496	0.175201	0.412873	-0.0103569	0.961692	-0.385198	0.0630549	0.0613057	0.775974	-0.406267	0.0488435	-0.213515	0.316451	0.470569	0.0203039	0.00219019	0.991896	-0.133107	0.535227	0.3816	0.0657695	-0.108271	0.614551	0.0453256	0.833431
ENSBTAG00000017429	black	-0.246358	0.245858	0.207208	0.331292	0.0487531	0.821027	-0.208105	0.329156	-0.123387	0.565695	-0.292869	0.164881	-0.405526	0.049297	0.373334	0.0723467	0.300624	0.153466	0.135958	0.526439	0.251958	0.234942	-0.379009	0.0677798	-0.000909826	0.996634
ENSBTAG00000015753	black	-0.246077	0.246415	-0.11376	0.596612	0.202796	0.341917	-0.3025	0.150791	0.283234	0.179876	-0.716738	8.13669e-05	-0.0637403	0.767311	0.702417	0.000129889	0.169793	0.427667	-0.278581	0.187443	0.36044	0.0835895	-0.417355	0.0424439	-0.298591	0.156403
ENSBTAG00000008925	black	-0.244198	0.250156	0.119569	0.57787	0.379634	0.0672905	-0.303887	0.148834	0.0063658	0.976449	-0.633703	0.000885273	-0.0723607	0.736863	0.72462	6.21477e-05	0.212892	0.317898	0.00486033	0.982018	0.140607	0.512259	-0.340929	0.103035	-0.333597	0.111145
ENSBTAG00000011614	black	-0.243241	0.252075	0.315203	0.133541	0.454792	0.0255583	-0.461873	0.0230792	-0.253774	0.231473	-0.0422188	0.844708	-0.139817	0.514653	0.519041	0.00935045	0.206679	0.332555	0.722252	6.74508e-05	0.0506288	0.814256	-0.170168	0.426631	-0.379818	0.0671474
ENSBTAG00000011596	black	-0.242665	0.253234	-0.333883	0.110821	0.19195	0.36889	-0.389854	0.0596699	0.215542	0.311767	-0.137763	0.520911	0.0624773	0.771802	0.607592	0.0016377	0.126237	0.556681	0.33595	0.108493	0.309698	0.140832	0.0997876	0.642704	-0.508588	0.0111556
ENSBTAG00000033077	black	-0.241629	0.255329	-0.261463	0.217154	0.355668	0.0880676	-0.020123	0.925642	-0.211955	0.320082	-0.526953	0.0081513	-0.228968	0.281835	0.540656	0.00637702	0.703811	0.000124255	0.259741	0.220309	0.15843	0.459665	-0.247064	0.244463	-0.324897	0.121366
ENSBTAG00000011498	black	-0.239437	0.259798	-0.168634	0.430874	0.407971	0.0478142	-0.224392	0.291825	0.148022	0.490029	-0.621756	0.00118094	0.0288132	0.893682	0.728722	5.38206e-05	0.22357	0.293643	-0.0514776	0.811196	0.165125	0.440663	-0.273952	0.195185	-0.455478	0.0253091
ENSBTAG00000051596	black	-0.239421	0.259833	0.152046	0.478172	0.216444	0.309697	-0.701361	0.000134307	0.480057	0.0175911	0.0057651	0.978671	0.220024	0.301565	0.56578	0.00395673	-0.308434	0.142546	0.303943	0.148755	0.280564	0.184191	-0.0991318	0.644901	-0.537834	0.00671328
ENSBTAG00000001749	black	-0.2356	0.267743	-0.235613	0.267716	0.395437	0.0557979	-0.275531	0.192521	-0.193602	0.364705	-0.154571	0.470807	0.14485	0.499479	0.58294	0.00279409	0.259724	0.22034	0.477138	0.0183923	0.0666345	0.757049	0.267491	0.206354	-0.503286	0.0121757
ENSBTAG00000015866	black	0.233467	0.272225	-0.340967	0.102994	0.0186131	0.931208	-0.0528446	0.806274	0.300891	0.153083	-0.176865	0.408377	0.0666962	0.756831	0.484838	0.0163406	0.128202	0.550506	0.0143239	0.947036	0.081579	0.704724	-0.171829	0.422064	-0.354571	0.0891212
ENSBTAG00000032674	black	-0.228135	0.283637	-0.254328	0.230421	0.182715	0.392796	0.0429813	0.841938	-0.0168463	0.937725	-0.565114	0.0040091	-0.13725	0.522479	0.513987	0.0101903	0.425932	0.0379616	-0.12857	0.549351	0.104299	0.627672	0.0952743	0.657882	-0.289208	0.170472
ENSBTAG00000048262	black	-0.226377	0.287466	0.114954	0.592739	0.0769781	0.720707	-0.511152	0.0106881	0.579045	0.00302869	-0.401424	0.0518648	0.112278	0.601433	0.605433	0.00171911	-0.32836	0.117219	-0.188013	0.378975	0.402418	0.0512328	-0.441262	0.0308883	-0.19544	0.360078
ENSBTAG00000044061	black	-0.222852	0.295237	0.0968779	0.652473	0.0114434	0.957676	-0.48127	0.0172668	0.177582	0.40645	-0.25275	0.233424	-0.0533121	0.804592	0.493115	0.0143474	-0.105176	0.624765	0.0752359	0.72679	0.458531	0.0242239	-0.293757	0.163545	0.0411936	0.848436
ENSBTAG00000015058	black	-0.221268	0.298771	-0.108845	0.612667	0.316485	0.131881	-0.370229	0.0749425	-0.0968974	0.652408	-0.263606	0.213272	-0.160428	0.45395	0.731588	4.86016e-05	0.360499	0.0835348	0.494405	0.0140555	0.232294	0.27471	-0.27788	0.188602	-0.452145	0.0265382
ENSBTAG00000048682	black	-0.221202	0.298921	0.0200708	0.925835	0.274396	0.194434	-0.162181	0.448966	0.0642748	0.765413	-0.39116	0.0587459	-0.0685607	0.750241	0.439582	0.031608	0.0535884	0.803599	-0.137551	0.521558	0.0894474	0.677671	-0.32283	0.123892	-0.237557	0.263672
ENSBTAG00000002554	black	-0.218981	0.30392	0.122953	0.567074	0.0493682	0.818805	-0.667942	0.000361517	0.641838	0.000722561	-0.0960674	0.655205	0.0625313	0.77161	0.602442	0.00183756	-0.224657	0.291241	0.202332	0.343048	0.479242	0.0178118	-0.235923	0.267067	-0.405261	0.0494598
ENSBTAG00000035615	black	-0.218605	0.304772	-0.09169	0.670029	0.450758	0.0270635	-0.390813	0.0589899	0.255336	0.228515	-0.632952	0.000901766	0.205158	0.336204	0.811825	1.46839e-06	-0.0202392	0.925214	-0.087257	0.685165	0.186571	0.382709	-0.225769	0.288796	-0.505515	0.0117377
ENSBTAG00000004168	black	-0.218068	0.305992	0.180339	0.399083	-0.000496384	0.998163	-0.61621	0.00134473	0.298634	0.15634	-0.304679	0.147724	-0.19439	0.362717	0.664896	0.000393279	0.0412269	0.848315	0.146065	0.495847	0.586179	0.00261097	-0.384384	0.063661	-0.101978	0.635389
ENSBTAG00000009657	black	-0.217138	0.308111	0.324063	0.12238	0.0391409	0.85591	-0.669128	0.000349772	0.345497	0.0982089	-0.11526	0.591748	-0.164814	0.441536	0.596986	0.00207166	-0.0329298	0.878594	0.366889	0.0778121	0.509019	0.0110757	-0.368401	0.0765028	-0.182585	0.393138
ENSBTAG00000046708	black	-0.216967	0.308502	-0.30706	0.144426	0.32632	0.11965	0.0408497	0.849687	-0.0104179	0.961466	-0.48381	0.016603	-0.049306	0.81903	0.451095	0.0269351	0.411069	0.0459857	0.127715	0.552033	-0.0182765	0.93245	-0.00187442	0.993064	-0.417815	0.0421938
ENSBTAG00000009519	black	-0.215925	0.310888	0.22735	0.285342	0.432982	0.034565	-0.595017	0.00216217	0.0690806	0.748406	-0.359899	0.0840878	0.182496	0.393372	0.782198	6.32157e-06	-0.0747145	0.728613	0.282836	0.180514	0.125507	0.558982	-0.00787633	0.970863	-0.5185	0.00943743
ENSBTAG00000038541	black	-0.214866	0.313325	-0.0393453	0.855165	0.351141	0.0924792	-0.29035	0.168714	-0.110095	0.608567	-0.589845	0.00241602	-0.0548768	0.79897	0.748858	2.556e-05	0.364972	0.0794969	0.132532	0.537006	0.170024	0.427028	-0.160405	0.454015	-0.418723	0.0417024
ENSBTAG00000012499	black	-0.21464	0.313847	-0.0676817	0.753345	0.0150132	0.944491	-0.704228	0.000122611	0.45945	0.0239046	-0.208814	0.327472	-0.0837884	0.697091	0.786716	5.13542e-06	-0.0287976	0.893739	0.205196	0.336113	0.635568	0.000845436	-0.327826	0.117852	-0.311106	0.13894
ENSBTAG00000020301	black	-0.213989	0.315351	-0.0415206	0.847247	0.117755	0.583695	-0.53444	0.00713701	0.332292	0.112638	0.0037763	0.986028	0.108665	0.613257	0.437678	0.0324396	-0.0542076	0.801373	0.310324	0.139989	0.345747	0.0979497	-0.0130187	0.951856	-0.422997	0.0394514
ENSBTAG00000000271	black	-0.210403	0.323721	-0.221988	0.297163	0.353597	0.0900652	-0.166869	0.435783	-0.0972171	0.651332	-0.403382	0.0506261	-0.0614149	0.775585	0.505033	0.0118313	0.31178	0.138041	0.137355	0.522157	0.10652	0.62032	-0.164363	0.442803	-0.422844	0.03953
ENSBTAG00000002279	black	-0.208756	0.327611	-0.327995	0.117652	0.311744	0.13809	-0.147781	0.490743	-0.0332283	0.877502	-0.4842	0.0165032	-0.136374	0.525161	0.715564	8.46349e-05	0.501851	0.0124645	0.203885	0.339276	0.24036	0.257911	-0.179123	0.402324	-0.419019	0.0415433
ENSBTAG00000002073	black	-0.208611	0.327953	0.281079	0.183354	0.184786	0.38736	-0.639486	0.000766716	0.244504	0.249544	-0.349717	0.0939002	-0.00311759	0.988465	0.653301	0.000537354	-0.152644	0.476422	0.0631455	0.769425	0.413332	0.0446851	-0.430462	0.0357504	-0.166137	0.437826
ENSBTAG00000015946	black	-0.206248	0.333586	0.209959	0.324768	0.224852	0.290812	-0.614079	0.00141263	0.276142	0.191495	-0.324131	0.122297	0.00246635	0.990874	0.776962	7.99482e-06	-0.0693837	0.747337	0.312993	0.136434	0.38099	0.0662386	-0.394838	0.0562034	-0.305547	0.146515
ENSBTAG00000027728	black	-0.20423	0.338443	0.19091	0.371538	0.0173188	0.935982	-0.757582	1.81156e-05	0.259882	0.220049	-0.140884	0.51142	-0.105538	0.623567	0.592664	0.00227467	-0.173653	0.417077	0.23163	0.276124	0.573584	0.00338558	-0.335114	0.109431	-0.107902	0.615766
ENSBTAG00000014932	black	-0.204035	0.338913	0.177432	0.406853	0.209659	0.325474	-0.643597	0.000691002	0.340263	0.103754	0.0278591	0.897184	0.174565	0.414598	0.504851	0.0118669	-0.376591	0.0696981	0.417489	0.0423713	0.273443	0.19605	-0.143456	0.503659	-0.338863	0.105275
ENSBTAG00000015105	black	-0.202428	0.342814	0.0698436	0.745716	0.0741537	0.730576	-0.649713	0.000590306	0.300138	0.154164	-0.188592	0.377483	-0.063262	0.769011	0.730216	5.10423e-05	-0.132096	0.538361	0.249328	0.240028	0.494378	0.0140616	-0.189455	0.375264	-0.212068	0.319818
ENSBTAG00000005309	black	-0.202284	0.343164	0.182913	0.392273	0.509852	0.0109231	-0.553051	0.0050622	0.0965168	0.65369	-0.336763	0.107588	0.198635	0.352124	0.780543	6.81312e-06	-0.0518712	0.809778	0.365705	0.0788501	0.0632937	0.768898	-0.000688476	0.997453	-0.615573	0.00136471
ENSBTAG00000010196	black	-0.201662	0.344683	0.0252251	0.906861	0.396278	0.055232	-0.182422	0.393566	0.156065	0.466475	-0.643119	0.000699463	0.0465238	0.82909	0.539419	0.00652264	0.139444	0.515786	-0.132028	0.538572	0.110687	0.606628	-0.322618	0.124153	-0.376424	0.0698316
ENSBTAG00000033657	black	-0.199648	0.349623	-0.365987	0.0786018	0.277552	0.189145	0.0843606	0.695119	0.057085	0.791052	-0.785426	5.45215e-06	-0.112834	0.599621	0.570478	0.00360391	0.543327	0.00607195	-0.187049	0.381469	0.190186	0.373389	-0.300933	0.153022	-0.326454	0.119488
ENSBTAG00000013421	black	-0.199275	0.350542	0.353591	0.0900719	0.32495	0.121301	-0.224422	0.291759	-0.391879	0.0582419	-0.209207	0.326543	-0.253463	0.232064	0.354331	0.0893536	0.225062	0.290349	0.418112	0.0420326	0.00272484	0.989918	-0.232833	0.273566	-0.0368772	0.864166
ENSBTAG00000000632	black	-0.195949	0.358805	0.244611	0.249329	0.0504254	0.81499	-0.600736	0.0019082	0.302822	0.150334	-0.36266	0.0815648	-0.0948103	0.659449	0.631306	0.000938845	-0.0852947	0.691903	0.0503175	0.815379	0.427595	0.0371375	-0.138622	0.518291	-0.222592	0.295816
ENSBTAG00000048959	black	-0.194569	0.362266	0.0330503	0.878153	0.242788	0.252986	-0.462553	0.0228516	0.51331	0.0103074	-0.28199	0.181877	0.381135	0.0661269	0.572391	0.0034681	-0.396316	0.0552063	0.0276396	0.89799	0.198183	0.353243	-0.212895	0.31789	-0.378803	0.0679417
ENSBTAG00000016963	black	-0.192191	0.368278	-0.356882	0.0869117	0.122217	0.569415	-0.280138	0.184886	0.0530019	0.805708	-0.512772	0.0104013	-0.231681	0.276014	0.763072	1.44804e-05	0.460242	0.0236321	0.125358	0.559455	0.416752	0.0427744	-0.205213	0.336071	-0.331967	0.113011
ENSBTAG00000001274	black	-0.191917	0.368974	-0.158137	0.460506	0.0160729	0.940579	0.0747821	0.728377	0.0941054	0.661834	-0.518055	0.00950964	-0.275507	0.192561	0.301187	0.152659	0.411174	0.0459248	-0.120701	0.574249	0.196676	0.356989	-0.150012	0.484145	-0.151718	0.479132
ENSBTAG00000002272	black	-0.191446	0.370171	0.187383	0.380604	-0.0463834	0.829599	-0.582457	0.00282237	0.0440446	0.838077	0.0386942	0.857538	-0.00579311	0.978567	0.459859	0.0237636	-0.0467597	0.828236	0.326036	0.11999	0.457856	0.0244603	-0.19061	0.372305	-0.00168528	0.993764
ENSBTAG00000010492	black	-0.188626	0.377395	0.206363	0.333311	0.0869364	0.686264	-0.577101	0.00315192	0.435075	0.0336045	-0.334703	0.109893	0.0343533	0.873386	0.608904	0.00158987	-0.253758	0.231502	-0.069254	0.747795	0.427618	0.0371264	-0.340117	0.103911	-0.168319	0.431748
ENSBTAG00000021051	black	-0.188405	0.377965	-0.319623	0.127885	0.328437	0.117128	-0.242079	0.254419	-0.0280199	0.896593	-0.390562	0.0591673	0.000937666	0.996531	0.598832	0.00198977	0.260906	0.218171	0.264607	0.211474	0.235721	0.267489	-0.105435	0.623907	-0.379884	0.0670958
ENSBTAG00000048804	black	-0.187922	0.37921	0.231194	0.277053	0.24478	0.248992	-0.690412	0.000188411	0.256628	0.226086	0.122381	0.568891	0.173516	0.417451	0.50912	0.0110572	-0.314793	0.134073	0.426117	0.0378694	0.188568	0.377544	-0.128376	0.549959	-0.442561	0.0303409
ENSBTAG00000002417	black	-0.187798	0.379532	0.114889	0.59295	0.126418	0.556112	-0.589717	0.00242264	0.167108	0.435114	0.181262	0.396634	0.103889	0.629029	0.316485	0.131881	-0.192339	0.367902	0.526887	0.0081607	0.324884	0.121382	-0.180978	0.397387	-0.224459	0.291677
ENSBTAG00000013562	black	-0.187259	0.380925	-0.239382	0.259912	0.205838	0.334569	-0.285832	0.175742	0.0954428	0.657313	-0.261557	0.216984	-0.119826	0.577048	0.605037	0.0017344	0.328572	0.116968	0.369748	0.0753502	0.314116	0.134958	-0.204323	0.338217	-0.440957	0.031018
ENSBTAG00000016851	black	-0.186696	0.382384	-0.142902	0.505327	0.174001	0.41613	-0.286394	0.174857	-0.190498	0.372591	-0.342989	0.100837	-0.356054	0.0876979	0.660562	0.000442622	0.409976	0.0466243	0.316234	0.132205	0.332967	0.111864	-0.3915	0.058507	-0.139869	0.514496
ENSBTAG00000046185	black	-0.185995	0.384207	0.238185	0.262374	0.288144	0.17212	-0.336974	0.107354	0.263254	0.213907	-0.485451	0.0161856	0.208337	0.328605	0.458067	0.0243861	-0.22532	0.289782	-0.270088	0.201815	0.0932509	0.664729	-0.119206	0.579033	-0.241004	0.256598
ENSBTAG00000024269	black	-0.185658	0.385083	0.0621142	0.773094	0.435408	0.0334535	-0.395799	0.0555537	-0.215372	0.312158	0.0613767	0.775721	-0.0597927	0.78137	0.55606	0.00477995	0.232406	0.274471	0.744497	3.02049e-05	0.0272561	0.899398	-0.0236317	0.912722	-0.495655	0.0137774
ENSBTAG00000000535	black	-0.182726	0.392766	-0.49128	0.0147711	0.146816	0.493613	-0.313053	0.136355	0.236806	0.265229	-0.296592	0.159329	0.0280389	0.896524	0.668915	0.000351853	0.190401	0.37284	0.240289	0.258056	0.38353	0.0643021	-0.147091	0.492794	-0.419408	0.041335
ENSBTAG00000023845	black	-0.182663	0.392931	0.420169	0.04093	0.130815	0.542341	-0.749214	2.52102e-05	0.512152	0.0105103	-0.0408726	0.849604	0.144342	0.501	0.510151	0.0108687	-0.420941	0.0405218	0.220431	0.300651	0.353576	0.0900856	-0.210299	0.323966	-0.327608	0.11811
ENSBTAG00000031071	black	-0.182571	0.393175	0.107673	0.61652	0.155169	0.46907	-0.696974	0.000154085	0.295187	0.161409	-0.272293	0.198014	0.0429153	0.842177	0.819962	9.40259e-07	-0.049573	0.818066	0.294147	0.162961	0.436212	0.0330915	-0.176149	0.410308	-0.39514	0.0559983
ENSBTAG00000049030	black	-0.181914	0.394909	-0.181233	0.396712	-0.067986	0.75227	-0.295371	0.161136	0.480959	0.0173493	-0.283077	0.180127	0.0303136	0.888178	0.473046	0.019565	-0.0250146	0.907635	-0.155626	0.467747	0.360262	0.0837526	-0.109836	0.609413	-0.261424	0.217225
ENSBTAG00000002179	black	-0.181544	0.395886	0.0807604	0.707559	0.155483	0.468162	-0.748589	2.58273e-05	0.427513	0.0371781	-0.0475588	0.825344	0.197662	0.354536	0.624189	0.00111469	-0.277926	0.188525	0.348825	0.0947988	0.395453	0.055787	-0.0895163	0.677436	-0.476928	0.018451
ENSBTAG00000016990	black	-0.178705	0.403442	0.040535	0.850833	0.151312	0.480323	-0.0642679	0.765438	-0.164177	0.443327	-0.186652	0.3825	-0.28197	0.181909	0.322389	0.124435	0.381222	0.0660598	0.263779	0.212962	0.0641324	0.765919	-0.299441	0.15517	-0.122554	0.568341
ENSBTAG00000006428	black	-0.178699	0.403456	0.176337	0.409801	0.284309	0.178156	-0.67394	0.00030543	0.347969	0.0956671	-0.205374	0.335685	0.240741	0.257134	0.698934	0.000144957	-0.353837	0.0898318	0.184348	0.388504	0.218681	0.304601	-0.174564	0.414601	-0.426973	0.0374442
ENSBTAG00000001514	black	-0.175932	0.410894	-0.425429	0.0382139	0.185899	0.384457	0.0820691	0.703028	0.0411875	0.848458	-0.462577	0.0228435	0.0784791	0.71548	0.403275	0.0506932	0.257523	0.224415	-0.215528	0.3118	0.00407201	0.984934	0.0694779	0.747005	-0.304652	0.147762
ENSBTAG00000016782	black	-0.175595	0.411807	0.0582969	0.786715	0.306417	0.145312	-0.239578	0.25951	0.199281	0.350527	-0.564057	0.00409323	-0.00843054	0.968813	0.558032	0.00460218	0.118685	0.580706	-0.0635128	0.76812	0.0806616	0.707901	-0.27398	0.195138	-0.432437	0.0348187
ENSBTAG00000016502	black	-0.173518	0.417446	0.176032	0.410625	0.137178	0.522699	-0.687546	0.000205385	0.48324	0.0167501	0.0946611	0.659954	0.250966	0.236853	0.399052	0.053396	-0.55832	0.00457669	0.184792	0.387344	0.257775	0.223946	-0.112627	0.600295	-0.344518	0.0992289
ENSBTAG00000002795	black	-0.172101	0.421318	-0.195243	0.360574	0.192431	0.367667	-0.344717	0.0990202	0.159757	0.455865	-0.230691	0.278129	-0.110025	0.608795	0.736262	4.10407e-05	0.229345	0.281021	0.322484	0.124317	0.313303	0.136025	-0.196137	0.358334	-0.386328	0.0622197
ENSBTAG00000001862	black	-0.170699	0.425169	0.178343	0.404408	0.227815	0.284331	-0.527045	0.00813804	-0.149674	0.485143	-0.249905	0.238905	-0.112662	0.600181	0.566895	0.00387047	0.0712354	0.740817	0.402374	0.0512609	0.327579	0.118145	-0.249797	0.239115	-0.127438	0.552903
ENSBTAG00000011516	black	-0.169074	0.429653	-0.0709621	0.741778	0.256059	0.227153	-0.478007	0.0181507	0.425931	0.0379624	-0.458632	0.0241885	0.156909	0.464039	0.70205	0.000131411	-0.132717	0.536434	-0.0138184	0.948902	0.27611	0.19155	-0.230665	0.278186	-0.418024	0.0420801
ENSBTAG00000007460	black	-0.168768	0.430503	0.252063	0.23474	0.0839259	0.696617	-0.138036	0.520078	-0.166007	0.43819	-0.3529	0.0907453	-0.385364	0.0629312	0.380619	0.0665258	0.460983	0.0233795	0.174011	0.416103	0.213502	0.31648	-0.382285	0.0652459	-0.0320985	0.881638
ENSBTAG00000008349	black	-0.166135	0.437833	0.143554	0.503366	0.254084	0.230883	-0.471954	0.0198879	0.173432	0.41768	-0.538138	0.0066763	-0.14216	0.507562	0.790811	4.23559e-06	0.0699563	0.745319	0.136244	0.525563	0.293912	0.163313	-0.394307	0.0565655	-0.329328	0.116079
ENSBTAG00000020878	black	-0.166053	0.438062	-0.0021776	0.991943	0.351026	0.0925939	-0.454632	0.0256164	0.0840541	0.696175	-0.0785643	0.715184	0.113749	0.596647	0.641089	0.000736381	0.0431451	0.841343	0.518058	0.00950906	0.112932	0.599304	-0.0797047	0.711221	-0.525512	0.00835961
ENSBTAG00000019730	black	-0.163922	0.444046	-0.312919	0.136531	0.436283	0.0330596	-0.264967	0.210832	0.100926	0.638899	-0.403584	0.0504996	0.139737	0.514898	0.727564	5.60663e-05	0.271314	0.199695	0.266295	0.208467	0.122695	0.567894	0.0167255	0.938171	-0.640207	0.000752953
ENSBTAG00000007266	black	-0.163646	0.444824	0.0741122	0.730722	-0.0702707	0.744212	-0.499198	0.0130135	0.578814	0.00304314	-0.109693	0.609883	-0.140471	0.512669	0.505355	0.0117688	-0.203908	0.339221	0.00167166	0.993815	0.502668	0.0122993	-0.415895	0.0432468	-0.112338	0.601238
ENSBTAG00000018616	black	-0.163431	0.445429	0.172419	0.420447	0.164255	0.443108	-0.109178	0.611571	-0.0781054	0.71678	-0.547185	0.00565281	-0.244703	0.249147	0.464365	0.0222544	0.32324	0.123387	0.00635998	0.97647	0.140395	0.5129	-0.352302	0.091332	-0.0918088	0.669625
ENSBTAG00000045998	black	-0.163382	0.445568	0.311523	0.138384	-0.0373936	0.862281	-0.52939	0.00780869	0.264149	0.212296	0.110525	0.607159	0.0961849	0.654808	0.302346	0.151008	-0.221474	0.298311	0.168348	0.431666	0.191486	0.37007	0.178042	0.405217	-0.260383	0.219129
ENSBTAG00000027321	black	-0.163375	0.445588	-0.282227	0.181494	0.330791	0.114371	-0.160195	0.454612	-0.165312	0.440137	-0.425473	0.0381918	-0.152246	0.477586	0.60554	0.00171498	0.511556	0.0106161	0.287407	0.17327	0.239107	0.260476	-0.246748	0.245088	-0.315616	0.133004
ENSBTAG00000047628	black	-0.162676	0.447563	0.19711	0.355907	0.0629727	0.77004	-0.666591	0.000375323	0.495015	0.0139192	-0.011669	0.956843	0.0589408	0.784413	0.586787	0.00257774	-0.255994	0.227276	0.287657	0.172879	0.416391	0.0429726	-0.253999	0.231044	-0.306323	0.145441
ENSBTAG00000019002	black	-0.16201	0.449451	-0.321657	0.125342	0.0842772	0.695406	-0.0354753	0.869285	0.163522	0.445173	-0.408576	0.0474528	0.011151	0.958757	0.504906	0.011856	0.23661	0.265638	-0.162077	0.449261	0.181462	0.396103	-0.0111071	0.958919	-0.304667	0.147741
ENSBTAG00000031871	black	-0.158632	0.459084	0.170444	0.425869	0.314818	0.134041	-0.464228	0.022299	0.0664219	0.757801	-0.372307	0.0731974	0.0183462	0.932193	0.634913	0.000859244	-0.0192723	0.928778	0.075239	0.726779	0.216141	0.310392	-0.386507	0.0620886	-0.238393	0.261945
ENSBTAG00000019738	black	-0.158154	0.460457	-0.374902	0.0710619	0.17015	0.426679	-0.300736	0.153304	0.308898	0.141916	-0.390227	0.0594044	-0.0184952	0.931643	0.691068	0.000184703	0.135616	0.527489	0.0748311	0.728206	0.344751	0.0989847	-0.253938	0.231161	-0.379862	0.0671134
ENSBTAG00000019952	black	-0.156409	0.465482	-0.039752	0.853683	0.233575	0.271996	-0.263102	0.214182	0.276936	0.19017	-0.503402	0.0121525	-0.0594332	0.782654	0.706648	0.000113445	0.0808541	0.707234	-0.0328066	0.879045	0.258969	0.221732	-0.277974	0.188446	-0.303774	0.148992
ENSBTAG00000006824	black	-0.155832	0.46715	-0.0058092	0.978508	0.220207	0.301154	-0.0704089	0.743725	-0.280805	0.183799	-0.376794	0.0695356	-0.305192	0.14701	0.408177	0.0476908	0.427655	0.0371082	0.19521	0.360655	0.0815564	0.704802	-0.250457	0.237836	-0.0987917	0.646042
ENSBTAG00000009972	black	-0.155059	0.469388	-0.0103856	0.961586	0.0788345	0.714244	-0.0523054	0.808215	0.147814	0.490646	-0.339255	0.104848	-0.0233921	0.913604	0.372124	0.0733493	0.0069931	0.974129	-0.101828	0.635888	0.115447	0.591142	-0.352114	0.0915176	-0.0682323	0.7514
ENSBTAG00000009667	black	-0.15438	0.471363	-0.0588217	0.784839	0.289557	0.169932	-0.168542	0.431129	0.0995922	0.643358	-0.465358	0.0219322	-0.0728654	0.735092	0.626338	0.00105883	0.2871	0.17375	0.0511829	0.812258	0.094428	0.660743	-0.24842	0.241801	-0.411378	0.0458062
ENSBTAG00000008170	black	-0.154049	0.472324	-0.0856715	0.690608	0.202774	0.341971	-0.129098	0.5477	-0.194453	0.362559	-0.421198	0.040387	-0.0875687	0.684097	0.553908	0.00498044	0.427248	0.0373082	0.086908	0.686362	0.165519	0.439557	-0.161274	0.45154	-0.162049	0.449341
ENSBTAG00000016695	black	-0.153382	0.474268	-0.128972	0.548095	0.113783	0.596537	-0.421109	0.0404336	0.484372	0.016459	-0.552859	0.00508066	-0.107229	0.617984	0.735588	4.20629e-05	0.0644437	0.764813	-0.119587	0.577813	0.464766	0.0221238	-0.4194	0.0413393	-0.353332	0.090324
ENSBTAG00000020281	black	-0.15325	0.474651	0.232131	0.275057	0.251465	0.235889	-0.657044	0.000486539	0.302738	0.150454	-0.00832335	0.96921	0.180591	0.398413	0.590917	0.00236141	-0.269886	0.202164	0.37708	0.0693071	0.191485	0.370072	-0.125679	0.558441	-0.453424	0.0260608
ENSBTAG00000004945	black	-0.15241	0.477107	0.154555	0.470851	0.425013	0.0384232	-0.665044	0.000391676	0.115557	0.590786	-0.0374056	0.862237	0.240451	0.257726	0.636754	0.000820906	-0.158345	0.459907	0.502491	0.0123349	0.122928	0.567154	-0.0203356	0.924859	-0.534897	0.00707873
ENSBTAG00000038610	black	-0.152096	0.478025	0.0446407	0.835915	0.123112	0.566568	-0.267469	0.206392	0.427505	0.0371817	-0.34388	0.0998975	0.0164334	0.939249	0.533025	0.00732024	-0.11313	0.59866	-0.0599923	0.780658	0.20643	0.33315	-0.369955	0.0751744	-0.299385	0.155251
ENSBTAG00000005263	black	-0.151912	0.478563	0.171005	0.424327	0.171751	0.422277	-0.25291	0.233118	0.0231721	0.914413	-0.355194	0.0885214	-0.23901	0.260676	0.411573	0.0456933	0.183227	0.391447	0.125853	0.557891	0.268893	0.203894	-0.519092	0.00934232	-0.0447009	0.835696
ENSBTAG00000003239	black	-0.149551	0.485507	-0.340188	0.103834	0.268139	0.205214	0.0617551	0.774373	-0.210974	0.322381	-0.321283	0.125806	-0.187788	0.379557	0.512012	0.010535	0.633734	0.000884606	0.312553	0.137015	0.0653707	0.761525	-0.114403	0.594525	-0.35376	0.0899075
ENSBTAG00000013031	black	-0.148353	0.48905	0.208374	0.328515	0.206782	0.332308	-0.257971	0.223582	-0.0144018	0.946748	-0.4292	0.0363559	-0.280007	0.1851	0.515486	0.00993488	0.140826	0.511596	0.0756316	0.725407	0.193297	0.365475	-0.486223	0.0159922	-0.0950898	0.658505
ENSBTAG00000033486	black	-0.148307	0.489183	-0.0519798	0.809387	0.118096	0.582599	-0.363132	0.0811396	0.60482	0.00174284	-0.296822	0.15899	0.115295	0.591633	0.491154	0.0148005	-0.167189	0.43489	-0.0980552	0.648514	0.290063	0.169154	-0.212931	0.317806	-0.42971	0.03611
ENSBTAG00000000546	black	-0.147966	0.490196	-0.0804985	0.708467	0.157604	0.462036	-0.55237	0.00512799	0.343858	0.0999212	-0.221546	0.298149	0.0559816	0.795006	0.658253	0.000471048	0.0747469	0.7285	0.35938	0.0845691	0.431365	0.0353218	-0.250879	0.237021	-0.36806	0.0767966
ENSBTAG00000030929	black	-0.147633	0.491183	0.37971	0.0672319	0.41422	0.0441825	-0.4451	0.0292939	0.0370813	0.863421	-0.158733	0.458794	0.173849	0.416545	0.43436	0.03393	-0.320824	0.126379	0.108188	0.614823	-0.0561183	0.794516	-0.106911	0.61903	-0.323759	0.122752
ENSBTAG00000017694	black	-0.146487	0.49459	-0.275079	0.193281	0.233301	0.272576	0.0463338	0.829778	-0.00695637	0.974265	-0.677471	0.000276074	-0.132371	0.537506	0.555211	0.00485821	0.530246	0.00769131	-0.0505485	0.814545	0.099095	0.645024	-0.149394	0.485969	-0.312165	0.13753
ENSBTAG00000010955	black	-0.145564	0.497344	0.181839	0.395106	0.317144	0.131034	-0.368799	0.0761606	-0.335702	0.108771	-0.139866	0.514505	-0.260491	0.218932	0.555925	0.00479233	0.274129	0.194886	0.559268	0.00449367	0.167049	0.43528	-0.281273	0.183038	-0.173637	0.417122
ENSBTAG00000012100	black	-0.142944	0.5052	0.00586693	0.978294	0.172281	0.420825	-0.633912	0.000880725	0.431927	0.0350572	-0.477267	0.0183563	0.0433404	0.840634	0.860241	7.07048e-08	-0.0505157	0.814664	0.0792026	0.712965	0.459435	0.0239096	-0.347865	0.0957734	-0.413272	0.0447192
ENSBTAG00000015536	black	-0.140218	0.513438	0.148745	0.487888	0.292646	0.165219	-0.416743	0.0427793	0.264711	0.21129	-0.536969	0.00681926	0.11422	0.595119	0.633314	0.000893795	-0.0741091	0.730733	-0.00362929	0.986572	0.261605	0.216896	-0.352701	0.0909409	-0.229253	0.28122
ENSBTAG00000014609	black	-0.139999	0.5141	-0.188268	0.378317	0.123627	0.564935	0.0216125	0.920155	-0.192299	0.368003	-0.593537	0.00223238	-0.363573	0.0807438	0.537879	0.00670774	0.672026	0.000322442	0.005478	0.979733	0.278911	0.186899	-0.291558	0.166869	-0.0859706	0.68958
ENSBTAG00000008839	black	-0.139734	0.514906	-0.0431173	0.841444	0.171656	0.422538	-0.221578	0.298077	0.403941	0.050277	-0.566051	0.00393569	0.106865	0.619182	0.517757	0.00955817	0.0134441	0.950285	-0.353317	0.0903384	0.180582	0.398438	-0.261309	0.217435	-0.338441	0.105737
ENSBTAG00000002107	black	-0.138781	0.517806	0.101778	0.636054	0.0186998	0.930889	-0.354581	0.0891115	0.296607	0.159307	-0.0982622	0.647819	0.0273579	0.899024	0.36577	0.0787925	-0.0449846	0.834667	0.137699	0.521108	0.25682	0.225726	-0.0297422	0.890273	-0.248537	0.241573
ENSBTAG00000011373	black	-0.137305	0.522312	0.0877533	0.683464	0.0056336	0.979157	-0.469329	0.0206823	0.315593	0.133033	-0.276868	0.190283	0.0275807	0.898206	0.600556	0.00191579	0.0202149	0.925304	0.0804421	0.708663	0.352731	0.0909117	-0.105395	0.624038	-0.268841	0.203986
ENSBTAG00000014488	black	-0.137206	0.522613	-0.0528156	0.806378	0.170899	0.424618	0.022132	0.918242	-0.0548631	0.799019	-0.43261	0.0347377	-0.314428	0.13455	0.355545	0.0881848	0.530806	0.0076153	0.119619	0.577709	0.115384	0.591346	-0.393055	0.0574249	-0.223624	0.293524
ENSBTAG00000013114	black	-0.134588	0.530653	-0.0313752	0.884287	0.0115496	0.957284	-0.560912	0.00435264	0.443202	0.0300739	-0.384867	0.063301	-0.0714716	0.739987	0.780392	6.85975e-06	0.0524379	0.807738	0.0600516	0.780446	0.530734	0.00762499	-0.278796	0.187089	-0.312824	0.136657
ENSBTAG00000019001	black	-0.134513	0.530885	-0.404165	0.0501374	0.238675	0.261364	-0.314455	0.134514	0.110593	0.606934	-0.313172	0.136198	0.0646816	0.763969	0.726305	5.86e-05	0.298239	0.156915	0.209845	0.325035	0.287126	0.173709	-0.00839801	0.968934	-0.487294	0.0157268
ENSBTAG00000008120	black	-0.13398	0.532529	0.243101	0.252356	0.115103	0.592254	-0.498743	0.0131095	0.366018	0.0785743	-0.0351298	0.870548	0.0426815	0.843027	0.417043	0.0426147	-0.29372	0.1636	0.134329	0.531453	0.28829	0.171893	-0.346825	0.0968369	-0.181305	0.39652
ENSBTAG00000039943	black	-0.133194	0.534957	-0.219228	0.303364	0.309486	0.141119	0.0972136	0.651344	-0.0971904	0.651422	-0.44346	0.0299669	0.169478	0.428537	0.385308	0.0629731	0.20903	0.326961	-0.0662483	0.758416	-0.121146	0.572828	-0.11137	0.604397	-0.245753	0.247057
ENSBTAG00000005147	black	-0.132714	0.536444	-0.0203445	0.924826	0.0400516	0.852593	-0.572541	0.00345762	0.416993	0.0426418	-0.33454	0.110078	-0.0410595	0.848924	0.767919	1.18238e-05	0.00483005	0.98213	0.153587	0.473669	0.508641	0.0111456	-0.366314	0.0783147	-0.326743	0.119142
ENSBTAG00000046752	black	-0.131444	0.540385	0.145774	0.496717	-0.00634074	0.976542	-0.631995	0.000923174	0.660289	0.000445908	0.0769245	0.720894	0.187176	0.381141	0.403153	0.0507698	-0.502653	0.0123023	0.157671	0.461845	0.38423	0.0637767	-0.199293	0.350498	-0.272641	0.197418
ENSBTAG00000019895	black	-0.131401	0.54052	0.220399	0.300723	0.100771	0.639415	-0.447125	0.0284791	0.0217385	0.919691	-0.249127	0.24042	-0.159494	0.456614	0.512303	0.0104836	0.0725524	0.73619	0.125049	0.560429	0.32097	0.126196	-0.280302	0.184618	-0.100898	0.638992
ENSBTAG00000006916	black	-0.129227	0.547297	-0.166941	0.435582	-0.00395181	0.985379	-0.442976	0.0301679	0.132522	0.537039	-0.0760336	0.724003	-0.00899563	0.966724	0.458713	0.0241602	-0.0302756	0.888317	0.222679	0.295623	0.469307	0.020689	-0.24787	0.24288	-0.0361854	0.866691
ENSBTAG00000015868	black	-0.129054	0.547837	0.3366	0.107769	0.259707	0.220371	-0.464238	0.0222958	-0.0177813	0.934276	-0.153365	0.474316	-0.0611939	0.776372	0.475508	0.0188522	-0.0544681	0.800438	0.265213	0.210391	0.168176	0.432144	-0.375393	0.0706636	-0.17351	0.417467
ENSBTAG00000030686	black	-0.127808	0.551741	-0.283831	0.17892	0.263086	0.21421	-0.181345	0.396414	0.115943	0.589538	-0.6068	0.00166716	-0.0376976	0.861172	0.622607	0.0011574	0.273778	0.195481	-0.0932508	0.664729	0.215175	0.312613	-0.321675	0.125318	-0.384769	0.0633737
ENSBTAG00000014515	black	-0.127176	0.553726	0.0365607	0.865321	0.0932507	0.66473	-0.425584	0.038136	0.2517	0.235439	-0.134213	0.53181	-0.20459	0.337572	0.635371	0.000849558	0.114443	0.594394	0.379742	0.0672064	0.419681	0.0411892	-0.420755	0.0406201	-0.208283	0.328731
ENSBTAG00000052292	black	-0.126057	0.557249	0.153977	0.472534	0.0905147	0.67403	-0.329648	0.115703	0.173178	0.418373	-0.165136	0.440632	0.204887	0.336857	0.397393	0.0544884	-0.305485	0.146602	0.0932948	0.66458	0.252098	0.234673	-0.313049	0.13636	0.078956	0.713822
ENSBTAG00000011529	black	-0.125801	0.558056	0.0299036	0.889681	-0.0313299	0.884453	-0.588505	0.00248579	0.389125	0.0601904	-0.163749	0.444532	-0.117116	0.585753	0.71847	7.67476e-05	0.118731	0.580558	0.349672	0.093946	0.520759	0.0090784	-0.270923	0.20037	-0.324646	0.12167
ENSBTAG00000012418	black	-0.125593	0.558714	0.143754	0.502763	0.0980241	0.648618	-0.413014	0.0448661	0.114046	0.595684	-0.245145	0.248266	-0.280512	0.184275	0.609867	0.0015555	0.179124	0.402322	0.33358	0.111165	0.355573	0.0881579	-0.494168	0.0141087	-0.147135	0.492662
ENSBTAG00000010220	black	-0.123004	0.566912	-0.26589	0.209186	0.238857	0.26099	-0.223699	0.293357	0.152184	0.477767	-0.367783	0.0770359	-0.0210437	0.92225	0.675383	0.000293119	0.378817	0.0679304	0.316105	0.132372	0.207802	0.329876	-0.223643	0.293481	-0.466184	0.0216674
ENSBTAG00000015590	black	-0.12269	0.56791	-0.0161759	0.940199	0.161448	0.451047	-0.11718	0.585546	0.170532	0.425629	-0.464801	0.0221123	-0.177439	0.406835	0.532975	0.00732672	0.317432	0.130666	0.0424379	0.843912	0.217653	0.306936	-0.286663	0.174434	-0.262473	0.215319
ENSBTAG00000005754	black	-0.122625	0.568115	-0.0258994	0.904382	-0.0201012	0.925723	-0.531189	0.00756365	0.436793	0.032832	-0.377357	0.0690859	-0.143707	0.502905	0.765953	1.28443e-05	0.0719448	0.738324	0.0824017	0.701878	0.541623	0.00626511	-0.434119	0.0340405	-0.251234	0.236336
ENSBTAG00000007270	black	-0.122033	0.57	0.127093	0.553988	0.42581	0.0380225	-0.463351	0.0225868	0.276618	0.1907	-0.327337	0.118434	0.190961	0.371407	0.682425	0.000239044	-0.188054	0.378869	0.189183	0.375962	0.0190426	0.929625	-0.149898	0.484482	-0.547605	0.00560873
ENSBTAG00000045577	black	-0.120363	0.57533	-0.225351	0.289713	0.547068	0.00566523	-0.236212	0.266464	0.14814	0.489679	-0.242216	0.254141	0.283334	0.179715	0.589999	0.00240813	0.0961936	0.654779	0.388207	0.0608507	-0.0884166	0.681194	0.10365	0.629824	-0.748304	2.61127e-05
ENSBTAG00000049802	black	-0.118728	0.580568	-0.0664395	0.757739	0.192408	0.367726	-0.30103	0.152884	-0.115171	0.592034	-0.367294	0.07746	-0.281351	0.182911	0.597411	0.00205257	0.289034	0.17074	0.130074	0.544652	0.259305	0.221111	-0.43459	0.033825	-0.168283	0.431847
ENSBTAG00000019194	black	-0.11588	0.589742	0.460304	0.0236107	0.038164	0.859471	-0.689618	0.000192985	0.236055	0.266792	0.143859	0.502448	0.0107405	0.960274	0.372742	0.0728362	-0.395549	0.0557223	0.214094	0.315108	0.265363	0.210124	-0.117139	0.585678	-0.133698	0.533399
ENSBTAG00000048887	black	-0.114918	0.592856	-0.0775718	0.718638	0.250913	0.236955	-0.273638	0.195719	0.222327	0.296405	-0.423103	0.0393969	0.169942	0.427255	0.635194	0.000853297	0.136496	0.524789	0.0955993	0.656784	0.114026	0.595749	-0.0902777	0.674838	-0.452567	0.02638
ENSBTAG00000007652	black	-0.114185	0.59523	0.0482707	0.82277	0.000757184	0.997198	-0.541932	0.00622972	0.247607	0.243395	0.151677	0.479254	0.248845	0.24097	0.356465	0.0873071	-0.262498	0.215274	0.337113	0.107199	0.26648	0.208139	0.214248	0.314751	-0.290457	0.168549
ENSBTAG00000053457	black	-0.1122	0.601689	-0.0662148	0.758535	0.218298	0.30547	-0.56521	0.00400148	0.545966	0.00578252	-0.279341	0.186192	0.197109	0.355912	0.770323	1.06735e-05	-0.145611	0.497204	0.254306	0.230461	0.316886	0.131366	-0.184064	0.38925	-0.569673	0.00366243
ENSBTAG00000038889	black	-0.111705	0.603303	-0.168717	0.430642	-0.108715	0.613092	-0.410151	0.0465218	0.160035	0.455071	0.00489052	0.981906	-0.0470801	0.827077	0.509447	0.0109971	0.168169	0.432164	0.371306	0.0740341	0.409373	0.0469799	0.131241	0.541015	-0.2557	0.227829
ENSBTAG00000008125	black	-0.11113	0.605178	-0.066683	0.756877	0.0440716	0.837979	-0.555258	0.00485382	0.498465	0.0131685	-0.113424	0.597702	0.0219751	0.91882	0.689453	0.000193953	-0.138579	0.518422	0.343878	0.0998998	0.452932	0.0262436	-0.343091	0.100729	-0.337575	0.10669
ENSBTAG00000020384	black	-0.109711	0.609825	0.152559	0.476672	0.0601141	0.780223	-0.498286	0.0132066	0.484934	0.0163162	-0.242876	0.25281	-0.0387892	0.857192	0.542795	0.00613172	-0.0989666	0.645455	0.108017	0.615386	0.393606	0.0570452	-0.34908	0.0945414	-0.24518	0.248195
ENSBTAG00000046774	black	-0.109362	0.610968	-0.0680132	0.752174	0.110365	0.607683	-0.461863	0.0230823	0.411056	0.0459929	-0.403375	0.0506304	-0.00750808	0.972224	0.75128	2.32626e-05	-0.0676981	0.753288	0.0444486	0.836611	0.367211	0.0775322	-0.3069	0.144646	-0.36839	0.076512
ENSBTAG00000040427	black	-0.108454	0.613952	-0.131246	0.541	0.198267	0.353035	-0.512825	0.010392	0.353344	0.0903121	-0.187982	0.379055	0.097902	0.649029	0.710883	9.88388e-05	5.01684e-05	0.999814	0.332622	0.112258	0.366759	0.0779255	-0.176274	0.40997	-0.45921	0.0239877
ENSBTAG00000016005	black	-0.107787	0.616143	-0.0851753	0.692314	0.313828	0.135336	-0.389847	0.0596747	0.233202	0.272785	-0.419669	0.0411956	-0.0687479	0.74958	0.784802	5.61127e-06	0.159431	0.456796	0.283951	0.178727	0.304575	0.147869	-0.358996	0.0849257	-0.419066	0.0415182
ENSBTAG00000011285	black	-0.107472	0.617182	0.0654961	0.761081	0.168157	0.432197	-0.611707	0.00149165	0.287171	0.173639	-0.277379	0.189433	0.112461	0.600837	0.733621	4.51744e-05	-0.217752	0.306711	0.118235	0.582152	0.373252	0.0724142	-0.232355	0.274581	-0.28569	0.175966
ENSBTAG00000005190	black	-0.101501	0.636979	-0.358577	0.0853168	0.269266	0.203244	0.0165221	0.938922	0.255564	0.228085	-0.507151	0.0114247	0.0661625	0.75872	0.562687	0.00420461	0.322339	0.124497	-0.0861083	0.689107	0.0373774	0.86234	-0.0135807	0.949781	-0.549513	0.00541185
ENSBTAG00000009775	black	-0.101371	0.637412	-0.21927	0.303269	0.000414091	0.998468	-0.274593	0.194101	0.228228	0.283436	-0.253251	0.232467	-0.137375	0.522098	0.536979	0.00681796	0.134129	0.53207	-0.0179231	0.933753	0.338088	0.106125	-0.245166	0.248224	-0.227192	0.285686
ENSBTAG00000000340	black	-0.100953	0.638808	0.0114979	0.957475	-0.0243543	0.910064	-0.50565	0.0117116	0.595942	0.00211925	-0.237376	0.264047	-0.0312574	0.884719	0.679905	0.0002573	-0.0519352	0.809548	0.106743	0.619585	0.486216	0.015994	-0.325913	0.120138	-0.303287	0.149679
ENSBTAG00000051239	black	-0.100748	0.639493	-0.414174	0.0442086	0.116663	0.587214	-0.107998	0.615449	0.00487405	0.981967	-0.220633	0.300197	-0.163886	0.444147	0.60373	0.00178573	0.511181	0.0106829	0.313055	0.136353	0.228611	0.282606	0.089628	0.677054	-0.427973	0.0369523
ENSBTAG00000019942	black	-0.0987512	0.646177	0.332894	0.111947	-0.05767	0.788957	-0.662449	0.000420513	0.59393	0.00221356	-0.0849645	0.693039	-0.026819	0.901003	0.504747	0.011887	-0.277395	0.189407	0.177651	0.406264	0.440022	0.0314184	-0.367993	0.076855	-0.232561	0.274144
ENSBTAG00000051514	black	-0.0962535	0.654577	0.125644	0.55855	0.130373	0.54372	-0.325984	0.120053	0.166355	0.437217	-0.169765	0.427744	0.243903	0.250746	0.411059	0.0459912	-0.291539	0.166897	0.0953053	0.657777	0.178078	0.40512	-0.239624	0.259416	-0.028651	0.894277
ENSBTAG00000052872	black	-0.0950418	0.658667	-0.221423	0.298425	0.129984	0.544931	-0.448931	0.0277682	0.271882	0.198717	-0.263517	0.213433	-0.0545865	0.800012	0.776945	8.00072e-06	0.187753	0.379646	0.376055	0.0701288	0.408441	0.0475328	-0.166821	0.435916	-0.421686	0.0401315
ENSBTAG00000003699	black	-0.0941285	0.661756	-0.0511912	0.812228	0.0570423	0.791205	-0.163714	0.444631	0.348989	0.0946332	-0.338303	0.105888	0.109429	0.610747	0.426222	0.0378172	-0.0289494	0.893182	-0.28452	0.177821	0.121002	0.573287	-0.0246398	0.909014	-0.328512	0.117039
ENSBTAG00000032083	black	-0.0932381	0.664773	-0.320068	0.127325	0.373368	0.0723187	-0.173399	0.41777	0.226275	0.287689	-0.311603	0.138277	0.208941	0.327171	0.618169	0.00128476	0.226984	0.28614	0.264644	0.211409	0.0175361	0.93518	-0.0242675	0.910383	-0.659281	0.000458198
ENSBTAG00000018935	black	-0.0904446	0.674269	0.0928201	0.66619	0.161836	0.449943	-0.398254	0.0539191	0.248979	0.240709	-0.464811	0.0221093	0.0739247	0.731378	0.626208	0.00106216	-0.0975593	0.650181	-0.190358	0.372948	0.240241	0.258154	-0.259898	0.220019	-0.259782	0.220232
ENSBTAG00000002888	black	-0.0885983	0.680573	-0.163409	0.445491	0.154213	0.471847	-0.0118536	0.95616	-0.145543	0.497406	-0.337709	0.106542	-0.224749	0.291039	0.456953	0.0247797	0.610719	0.00152566	0.209993	0.324686	0.131583	0.539952	-0.158538	0.459353	-0.287033	0.173855
ENSBTAG00000046498	black	-0.0878719	0.683058	-0.344181	0.0995811	0.219332	0.303127	-0.200753	0.346907	0.410225	0.0464781	-0.456368	0.0249888	0.206691	0.332526	0.600716	0.00190906	0.093519	0.66382	-0.0971436	0.651579	0.181184	0.396841	-0.0612355	0.776224	-0.530609	0.00764195
ENSBTAG00000039172	black	-0.0871725	0.685455	-0.0984324	0.647247	0.130819	0.542328	-0.154447	0.471165	0.491192	0.0147916	-0.590017	0.0024072	0.183071	0.391858	0.527667	0.00804957	-0.064721	0.76383	-0.337402	0.106881	0.186165	0.383764	-0.143402	0.503821	-0.296938	0.15882
ENSBTAG00000020389	black	-0.085033	0.692803	-0.434546	0.0338452	0.179619	0.401	0.0904661	0.674196	0.0243478	0.910087	-0.464725	0.0221371	-0.182033	0.394593	0.471389	0.0200568	0.443431	0.0299791	0.0336884	0.875818	0.107044	0.618593	-0.182481	0.393412	-0.317809	0.130185
ENSBTAG00000011339	black	-0.0843437	0.695177	-0.0858954	0.689838	0.0391679	0.855811	-0.508433	0.0111843	0.72942	5.25063e-05	-0.239356	0.259966	0.192804	0.366722	0.645576	0.00065692	-0.210966	0.322399	0.0284862	0.894882	0.417672	0.0422712	-0.249953	0.238814	-0.445152	0.0292727
ENSBTAG00000032839	black	-0.0809399	0.706937	-0.134185	0.531895	0.260946	0.218097	-0.302311	0.151059	0.190044	0.373752	-0.459547	0.023871	-0.0251666	0.907076	0.802751	2.35589e-06	0.259631	0.220511	0.193648	0.364587	0.225138	0.290181	-0.238788	0.261132	-0.469992	0.0204793
ENSBTAG00000014250	black	-0.0792812	0.712692	0.0191574	0.929201	0.213139	0.317324	-0.246562	0.245454	0.332465	0.112439	-0.366663	0.0780094	0.0497356	0.817479	0.483922	0.0165743	-0.0385122	0.858201	-0.105599	0.623363	0.0931535	0.66506	-0.199198	0.350732	-0.380671	0.0664853
ENSBTAG00000050956	black	-0.078806	0.714343	0.173836	0.416578	0.123888	0.564104	-0.252199	0.23448	0.0438353	0.838837	-0.0773877	0.71928	0.21579	0.311197	0.321688	0.125303	-0.267152	0.206951	0.179374	0.401653	0.147008	0.493039	-0.246136	0.246297	0.0966836	0.653128
ENSBTAG00000054325	blue	-0.758595	1.73903e-05	0.595046	0.00216078	0.674658	0.000299249	-0.522793	0.00876465	-0.453612	0.0259912	-0.244391	0.249769	-0.127904	0.55144	0.280512	0.184276	0.0683651	0.750931	0.440596	0.0311722	0.0183614	0.932136	-0.143902	0.502319	-0.266495	0.208113
ENSBTAG00000015901	blue	-0.755455	1.97277e-05	0.576261	0.00320645	0.73605	4.13598e-05	-0.425959	0.0379482	-0.360282	0.0837342	-0.381753	0.0656527	0.00280287	0.989629	0.293656	0.163696	-0.0630664	0.769706	0.206394	0.333237	-0.0744266	0.729621	-0.0883178	0.681532	-0.24603	0.246507
ENSBTAG00000016882	blue	-0.736815	4.02192e-05	0.406478	0.0487153	0.748419	2.59974e-05	-0.167081	0.43519	-0.569236	0.00369449	-0.520711	0.00908589	-0.0934499	0.664055	0.245448	0.247663	0.189761	0.374477	0.17625	0.410036	-0.122622	0.568124	-0.0885154	0.680856	-0.18362	0.390414
ENSBTAG00000010001	blue	-0.725183	6.09407e-05	0.485319	0.0162187	0.689941	0.000191117	-0.28449	0.177868	-0.48972	0.0151393	-0.388954	0.0603126	-0.111241	0.604818	0.324059	0.122385	0.0964808	0.653811	0.23038	0.278796	-0.109739	0.609734	-0.0253422	0.906431	-0.181822	0.395151
ENSBTAG00000046192	blue	-0.691487	0.000182369	0.536731	0.00684853	0.67445	0.00030103	-0.130256	0.544082	-0.481163	0.0172951	-0.382731	0.0649068	-0.117051	0.585961	0.122871	0.567334	0.0948562	0.659294	0.142419	0.506782	-0.164642	0.442019	-0.230846	0.277798	-0.0994971	0.643677
ENSBTAG00000039591	blue	-0.686784	0.000210113	0.711369	9.7273e-05	0.668104	0.000359896	-0.515659	0.00990575	-0.512953	0.0103696	-0.135332	0.528363	-0.0752688	0.726675	0.204926	0.336764	-0.0556752	0.796105	0.483094	0.0167881	-0.0706551	0.742859	-0.0549395	0.798745	-0.210972	0.322384
ENSBTAG00000012279	blue	-0.682249	0.00024028	0.661335	0.000433455	0.605388	0.00172086	-0.376607	0.0696851	-0.503451	0.0121427	-0.32744	0.118311	-0.312614	0.136935	0.319294	0.1283	0.212804	0.318102	0.425664	0.0380958	0.0565022	0.79314	-0.370857	0.0744119	-0.073435	0.733094
ENSBTAG00000006296	blue	-0.677805	0.000273435	0.531755	0.00748794	0.629193	0.00098837	-0.467841	0.0211438	-0.2537	0.231613	-0.407253	0.0482458	-0.104529	0.626907	0.3057	0.146303	-0.0668625	0.756242	0.202614	0.342359	0.0606624	0.778267	-0.235048	0.268898	-0.192148	0.368386
ENSBTAG00000020855	blue	-0.677163	0.000278539	0.409732	0.0467681	0.731364	4.89929e-05	-0.445199	0.0292537	-0.302322	0.151042	-0.392987	0.0574722	-0.116893	0.58647	0.460326	0.0236034	0.219435	0.302895	0.460865	0.0234197	0.0343533	0.873387	-0.283295	0.179777	-0.426176	0.0378397
ENSBTAG00000054470	blue	-0.673486	0.000309386	0.494564	0.01402	0.58153	0.00287721	-0.178299	0.404526	-0.507623	0.0113356	-0.356941	0.0868551	-0.11901	0.579663	0.0473726	0.826018	0.104406	0.627314	0.229869	0.279893	-0.115485	0.591019	-0.0859211	0.68975	-0.0605012	0.778842
ENSBTAG00000031044	blue	-0.669675	0.00034446	0.680951	0.000249582	0.551642	0.00519909	-0.596076	0.00211305	-0.0465312	0.829063	-0.276756	0.190469	-0.0616589	0.774715	0.345937	0.0977525	-0.131284	0.540883	0.297442	0.158079	0.0904467	0.674262	-0.264899	0.210953	-0.307223	0.144201
ENSBTAG00000011727	blue	-0.663259	0.000411331	0.339563	0.104512	0.650165	0.000583396	-0.653912	0.000528764	-0.111199	0.604954	-0.549177	0.00544611	-0.050748	0.813826	0.828922	5.60604e-07	0.0636269	0.767714	0.339391	0.1047	0.205598	0.335146	-0.207082	0.331591	-0.468453	0.0209528
ENSBTAG00000055062	blue	-0.662107	0.000424456	0.432258	0.0349021	0.788831	4.65153e-06	-0.187154	0.381196	-0.530892	0.00760365	-0.563575	0.0041322	-0.0755946	0.725536	0.309783	0.140717	0.245856	0.246853	0.128933	0.548216	-0.163164	0.446184	-0.122925	0.567161	-0.289364	0.17023
ENSBTAG00000004471	blue	-0.653223	0.00053847	0.542365	0.00618038	0.609276	0.0015765	-0.174957	0.413534	-0.53469	0.0071051	-0.425406	0.0382256	-0.14983	0.484682	0.0976563	0.649854	0.124761	0.561343	0.0447003	0.835698	-0.0821061	0.7029	-0.113669	0.596906	-0.0218322	0.919346
ENSBTAG00000004854	blue	-0.647578	0.000623923	0.307748	0.143482	0.750466	2.4014e-05	-0.336494	0.107887	-0.304856	0.147477	-0.615914	0.00135398	-0.0212726	0.921407	0.564349	0.00406982	0.288456	0.171636	0.250001	0.23872	-0.00646036	0.976099	-0.0833242	0.698692	-0.457727	0.0245057
ENSBTAG00000012561	blue	-0.643037	0.000700926	0.530969	0.00759327	0.662281	0.000422447	-0.465528	0.0218776	-0.125791	0.558088	-0.431863	0.0350874	0.175302	0.4126	0.384155	0.0638329	-0.134638	0.530498	0.17047	0.425799	-0.0689951	0.748708	0.0314625	0.883968	-0.419879	0.0410842
ENSBTAG00000054647	blue	-0.641416	0.000730332	0.411207	0.0459056	0.468905	0.0208129	-0.577318	0.00313791	-0.295443	0.161028	-0.413815	0.0444112	-0.0969764	0.652142	0.492662	0.0144511	-0.035616	0.868771	0.281335	0.182938	0.240179	0.25828	-0.178731	0.403371	-0.150918	0.48148
ENSBTAG00000019704	blue	-0.632382	0.000914473	0.775	8.71628e-06	0.393055	0.057425	-0.6752	0.000294656	-0.053081	0.805424	-0.107653	0.616585	-0.234918	0.269171	0.282655	0.180806	-0.154993	0.46958	0.391158	0.058747	0.27697	0.190114	-0.367855	0.0769742	-0.0687109	0.749711
ENSBTAG00000049002	blue	-0.629585	0.000979023	0.518699	0.00940545	0.570197	0.00362426	-0.192674	0.367052	-0.317349	0.130773	-0.348639	0.094987	-0.00270332	0.989998	0.0798126	0.710846	-0.0453343	0.8334	-0.0502049	0.815785	-0.119591	0.577798	-0.0753406	0.726424	-0.110403	0.607556
ENSBTAG00000013112	blue	-0.626728	0.00104897	0.383078	0.0646438	0.430344	0.0358064	-0.38917	0.0601577	-0.395181	0.055971	0.036277	0.866357	-0.163059	0.44648	0.146185	0.495491	0.126665	0.555333	0.55519	0.00486018	0.125536	0.558891	-0.0190945	0.929434	-0.0821562	0.702727
ENSBTAG00000005392	blue	-0.626191	0.00106257	0.496846	0.0135165	0.588067	0.00250894	-0.518421	0.00945033	-0.0771635	0.720061	-0.388329	0.0607627	0.126881	0.554655	0.402677	0.0510693	-0.0914005	0.671014	0.255346	0.228495	0.00232518	0.991397	-0.0754351	0.726093	-0.382452	0.065119
ENSBTAG00000007939	blue	-0.626066	0.00106578	0.550451	0.00531724	0.552393	0.00512577	-0.164087	0.443581	-0.639127	0.000773651	-0.233761	0.271604	-0.151447	0.479926	0.0394485	0.854789	0.149265	0.48635	0.21724	0.307878	-0.166577	0.436597	0.137292	0.522351	-0.0570054	0.791337
ENSBTAG00000020933	blue	-0.619277	0.00125191	0.538755	0.00660197	0.769032	1.12784e-05	-0.257517	0.224426	-0.567733	0.00380667	-0.249627	0.239447	0.0937054	0.663189	0.263299	0.213825	0.0829316	0.700048	0.418131	0.0420224	-0.29618	0.159937	0.231596	0.276196	-0.335403	0.109106
ENSBTAG00000019889	blue	-0.613764	0.00142289	0.174669	0.414314	0.63361	0.000887311	-0.224713	0.291117	-0.404461	0.0499537	-0.504078	0.0120185	-0.180244	0.399336	0.574837	0.00330067	0.369579	0.0754946	0.29117	0.16746	-0.00613788	0.977292	-0.148408	0.488884	-0.351983	0.0916462
ENSBTAG00000030706	blue	-0.612123	0.0014775	0.494422	0.0140518	0.446168	0.0288617	-0.653061	0.000540761	-0.394494	0.0564378	-0.25688	0.225614	-0.284625	0.177654	0.519863	0.00921945	0.184941	0.386953	0.539246	0.00654318	0.35648	0.0872929	-0.306419	0.145309	-0.0995299	0.643567
ENSBTAG00000017137	blue	-0.61016	0.00154519	0.439097	0.031818	0.798196	2.96023e-06	-0.353923	0.0897484	-0.403165	0.0507625	-0.357123	0.086683	0.157046	0.463643	0.251642	0.235548	-0.0148827	0.944972	0.262649	0.215001	-0.207575	0.330416	0.0409911	0.849173	-0.4069	0.0484591
ENSBTAG00000003941	blue	-0.60676	0.00166868	0.453857	0.0259011	0.842714	2.3803e-07	-0.165297	0.44018	-0.319239	0.128369	-0.483371	0.0167163	0.202458	0.34274	0.27819	0.188089	-0.0181751	0.932824	0.0706295	0.742949	-0.360277	0.0837391	0.109624	0.61011	-0.453843	0.025906
ENSBTAG00000049437	blue	-0.606217	0.00168916	0.580573	0.00293478	0.848321	1.64121e-07	-0.231664	0.276051	-0.527981	0.00800531	-0.358785	0.0851224	0.117594	0.584211	0.210618	0.323216	0.0176132	0.934896	0.319667	0.127829	-0.335904	0.108545	0.0908403	0.672921	-0.344306	0.0994502
ENSBTAG00000003424	blue	-0.605193	0.00172836	0.62022	0.00122449	0.387501	0.0613625	-0.700121	0.000139659	-0.00835962	0.969075	-0.169999	0.427096	-0.0268056	0.901053	0.361404	0.0827059	-0.193246	0.365603	0.315128	0.133637	0.253022	0.232904	-0.189538	0.375051	-0.251976	0.234907
ENSBTAG00000018690	blue	-0.604316	0.00176256	0.652242	0.000552545	0.500786	0.0126825	-0.57013	0.00362912	-0.207299	0.331075	-0.28813	0.172143	-0.129434	0.546648	0.47162	0.0199876	-0.0540069	0.802095	0.33864	0.105519	0.141682	0.509006	-0.217265	0.307821	-0.106123	0.621634
ENSBTAG00000005482	blue	-0.59824	0.00201574	0.276573	0.190775	0.72196	6.81323e-05	-0.0992789	0.644408	-0.645395	0.000659965	-0.372454	0.0730754	-0.0828861	0.700205	0.198924	0.351408	0.421443	0.0402585	0.364611	0.0798178	-0.21276	0.318204	0.080329	0.709055	-0.339788	0.104267
ENSBTAG00000018752	blue	-0.596944	0.00207354	0.25492	0.229299	0.869736	3.41506e-08	-0.205542	0.335279	-0.354252	0.0894301	-0.511561	0.010615	0.148132	0.489704	0.332626	0.112254	0.0707783	0.742425	0.13762	0.521349	-0.299114	0.155643	0.0306695	0.886873	-0.506816	0.0114882
ENSBTAG00000006755	blue	-0.595976	0.00211769	0.589703	0.00242333	0.666812	0.00037303	-0.184745	0.387466	-0.634537	0.000867253	-0.262958	0.21444	-0.0375702	0.861637	0.0512552	0.811998	0.0116968	0.95674	0.272764	0.197208	-0.225073	0.290325	0.0397476	0.8537	-0.0541747	0.801492
ENSBTAG00000001600	blue	-0.595381	0.00214518	0.0617209	0.774494	0.608317	0.00161113	0.00775349	0.971317	-0.470281	0.0203912	-0.677174	0.000278444	-0.250476	0.237799	0.367757	0.0770585	0.624979	0.00109387	0.10713	0.618308	-0.0440781	0.837956	-0.0317358	0.882966	-0.328925	0.116553
ENSBTAG00000002487	blue	-0.594971	0.0021643	0.436835	0.0328132	0.888854	6.53541e-09	-0.401084	0.0520818	-0.433109	0.0345062	-0.372053	0.0734086	0.0907299	0.673297	0.496155	0.0136674	0.0410448	0.848978	0.483847	0.0165935	-0.206219	0.333655	-0.0330426	0.878182	-0.487873	0.0155849
ENSBTAG00000012740	blue	-0.592109	0.00230194	0.63934	0.000769535	0.407771	0.047934	-0.441865	0.0306335	-0.345833	0.0978604	-0.0516816	0.810461	-0.0657531	0.76017	0.196515	0.357392	-0.0208228	0.923064	0.44563	0.0290788	-0.0179137	0.933788	0.125058	0.560402	-0.113393	0.597803
ENSBTAG00000022109	blue	-0.586753	0.00257957	0.603134	0.00180954	0.784432	5.70778e-06	-0.363309	0.0809809	-0.210821	0.322739	-0.42987	0.0360333	0.127401	0.55302	0.294667	0.162183	-0.130168	0.544359	0.112203	0.601679	-0.228911	0.281958	-0.0182291	0.932624	-0.407215	0.0482686
ENSBTAG00000021849	blue	-0.585752	0.00263452	0.315986	0.132525	0.435985	0.0331933	-0.305081	0.147164	-0.350091	0.0935261	-0.493607	0.0142355	-0.359915	0.084073	0.531811	0.00748042	0.315248	0.133481	0.206692	0.332524	0.160089	0.454917	-0.119192	0.579078	-0.13111	0.541422
ENSBTAG00000020596	blue	-0.581611	0.00287238	0.502875	0.0122578	0.424015	0.0389297	-0.339609	0.104462	-0.377733	0.068787	-0.344977	0.0987494	-0.277525	0.189191	0.143932	0.502231	0.031759	0.882881	0.0500032	0.816513	0.0814551	0.705153	-0.179195	0.40213	0.00157821	0.99416
ENSBTAG00000003338	blue	-0.581163	0.00289916	0.294304	0.162725	0.846115	1.90298e-07	-0.400979	0.0521494	-0.157295	0.462928	-0.62786	0.00102076	0.121779	0.57081	0.663689	0.000406513	0.0668879	0.756152	0.167932	0.432821	-0.0897322	0.676699	-0.117692	0.583899	-0.595467	0.00214118
ENSBTAG00000018400	blue	-0.580573	0.00293479	0.417574	0.0423247	0.715353	8.52356e-05	-0.532806	0.00734894	-0.268197	0.205112	-0.122632	0.568094	0.138634	0.518255	0.344122	0.0996435	-0.179339	0.401748	0.489804	0.0151194	-0.122552	0.568349	0.0771277	0.720186	-0.46509	0.0220189
ENSBTAG00000014156	blue	-0.579421	0.00300534	0.18494	0.386958	0.811153	1.52202e-06	-0.242746	0.253072	-0.349264	0.0943564	-0.549456	0.00541767	0.0521953	0.808611	0.491252	0.0147777	0.19252	0.367441	0.270097	0.201798	-0.128798	0.548639	0.0430827	0.84157	-0.500362	0.0127702
ENSBTAG00000023279	blue	-0.578942	0.00303516	0.13838	0.519029	0.586032	0.00261906	-0.192714	0.366949	-0.585039	0.00267421	-0.222657	0.295672	-0.043387	0.840464	0.34466	0.0990801	0.368833	0.076132	0.477628	0.0182558	-0.0978874	0.649078	0.187338	0.38072	-0.326727	0.119162
ENSBTAG00000011824	blue	-0.576664	0.00318019	0.649363	0.000595705	0.285308	0.17657	-0.51847	0.00944239	-0.304819	0.147529	0.1389	0.517444	-0.306663	0.144972	0.0786356	0.714936	0.0806023	0.708107	0.534872	0.00708188	0.149751	0.484917	-0.116441	0.587928	-0.0902432	0.674956
ENSBTAG00000019366	blue	-0.572604	0.00345321	0.581438	0.0028827	0.403881	0.0503142	-0.135988	0.526346	-0.445082	0.0293012	-0.290242	0.16888	-0.24614	0.24629	0.0247295	0.908684	0.0594516	0.782588	0.0607873	0.777821	-0.0336671	0.875896	-0.226093	0.288086	0.159128	0.457663
ENSBTAG00000000175	blue	-0.572257	0.00347742	0.166705	0.43624	0.670167	0.000339746	-0.208147	0.329055	-0.424975	0.0384426	-0.460051	0.0236975	-0.10511	0.624984	0.456102	0.0250842	0.370631	0.0746018	0.255603	0.228011	-0.0606929	0.778158	-0.0344999	0.87285	-0.426769	0.0375453
ENSBTAG00000005893	blue	-0.571877	0.00350417	0.415204	0.0436307	0.628205	0.0010123	-0.586426	0.00259739	-0.322093	0.124801	-0.309489	0.141114	-0.0423445	0.844251	0.551371	0.00522578	0.00661898	0.975512	0.453223	0.0261353	0.0980375	0.648573	-0.11678	0.586835	-0.323816	0.122682
ENSBTAG00000014106	blue	-0.569622	0.00366614	0.398316	0.0538785	0.588757	0.00247256	-0.505146	0.0118094	0.198859	0.351568	-0.596338	0.00210108	0.154492	0.471037	0.556629	0.00472803	-0.220145	0.301294	-0.0334	0.876873	0.0818221	0.703883	-0.18971	0.374609	-0.425724	0.0380656
ENSBTAG00000048699	blue	-0.567061	0.00385776	0.00290548	0.98925	0.495482	0.0138157	-0.206	0.33418	-0.392395	0.0578825	-0.36612	0.0784845	-0.121228	0.572565	0.35768	0.0861577	0.419114	0.0414926	0.300066	0.154267	0.047559	0.825344	0.18334	0.391149	-0.403454	0.0505813
ENSBTAG00000017141	blue	-0.567001	0.00386236	0.696187	0.000157893	0.245564	0.247433	-0.472584	0.0197012	-0.124225	0.563038	-0.26195	0.216267	-0.288215	0.17201	0.226624	0.286926	-0.0848437	0.693455	-0.0283928	0.895224	0.212869	0.317951	-0.333828	0.110883	0.0292795	0.891971
ENSBTAG00000012998	blue	-0.566349	0.00391254	0.628018	0.00101687	0.770954	1.03888e-05	-0.359357	0.0845903	-0.241585	0.255419	-0.427791	0.0370412	0.198367	0.352786	0.217703	0.306823	-0.210682	0.323066	0.0787646	0.714487	-0.27903	0.186703	-0.0353847	0.869616	-0.374748	0.0711876
ENSBTAG00000003508	blue	-0.564919	0.00402446	0.248721	0.241213	0.41986	0.0410939	-0.285678	0.175985	-0.201896	0.34411	-0.284385	0.178036	-0.127388	0.553061	0.213562	0.31634	0.0255881	0.905527	0.0309714	0.885767	-0.0756738	0.72526	0.176103	0.410433	-0.29018	0.168975
ENSBTAG00000026624	blue	-0.564383	0.00406713	0.740652	3.49023e-05	0.554621	0.00491328	-0.611	0.00151591	-0.14819	0.48953	-0.166914	0.435656	0.0606583	0.778281	0.221692	0.297822	-0.332118	0.112838	0.252254	0.234373	0.00995292	0.963185	-0.118509	0.58127	-0.19879	0.351739
ENSBTAG00000008915	blue	-0.564	0.00409784	0.121594	0.571397	0.815579	1.19867e-06	-0.193664	0.364546	-0.442276	0.0304605	-0.526618	0.00819933	-0.0361058	0.866982	0.544911	0.00589678	0.30435	0.148184	0.35079	0.0928279	-0.115485	0.591017	-0.134206	0.531831	-0.425168	0.0383449
ENSBTAG00000001460	blue	-0.562857	0.00419068	0.568122	0.00377737	0.740578	3.49988e-05	-0.17016	0.426653	-0.464202	0.0223075	-0.307537	0.143771	0.0442482	0.837339	0.0795896	0.71162	-0.0611982	0.776357	0.222404	0.296234	-0.332751	0.112111	0.00237832	0.9912	-0.25375	0.231517
ENSBTAG00000020626	blue	-0.561054	0.0043407	0.387265	0.0615341	0.261191	0.21765	-0.474465	0.0191516	0.012172	0.954984	-0.364074	0.0802954	-0.128503	0.549564	0.419675	0.0411927	-0.0431231	0.841423	0.0107292	0.960316	0.274956	0.193488	-0.344321	0.099435	-0.10779	0.616135
ENSBTAG00000000199	blue	-0.560635	0.00437619	0.0433165	0.840721	0.65677	0.00049012	-0.154101	0.472174	-0.329177	0.116256	-0.470282	0.020391	-0.0778061	0.717822	0.406118	0.0489345	0.456325	0.0250042	0.308245	0.142803	-0.0254286	0.906113	-0.116856	0.586591	-0.441225	0.0309044
ENSBTAG00000011383	blue	-0.557451	0.00465403	0.347149	0.0965049	0.837225	3.37896e-07	-0.294124	0.162994	-0.17649	0.409389	-0.601301	0.00188457	0.216946	0.30855	0.4322	0.0349296	-0.0420671	0.84526	0.0209919	0.922441	-0.236398	0.266079	0.0386343	0.857756	-0.536329	0.00689849
ENSBTAG00000038156	blue	-0.556995	0.00469495	0.605799	0.00170506	0.37107	0.0742324	-0.560578	0.00438102	-0.365173	0.0793195	0.023751	0.912283	-0.149483	0.485706	0.0908553	0.67287	-0.1798	0.400517	0.344275	0.0994828	0.118795	0.580353	-0.117787	0.583592	-0.0218082	0.919434
ENSBTAG00000004401	blue	-0.556934	0.00470046	0.602994	0.00181521	0.690467	0.000188103	-0.453446	0.0260527	-0.487896	0.0155794	-0.0119019	0.955982	-0.084729	0.69385	0.265291	0.210253	0.1006	0.639987	0.68241	0.000239147	-0.120813	0.573889	-0.077406	0.719216	-0.345036	0.0986883
ENSBTAG00000005102	blue	-0.55585	0.0047992	0.196633	0.357097	0.727928	5.53516e-05	-0.255163	0.22884	-0.389184	0.0601483	-0.333247	0.111545	-0.038079	0.859781	0.44212	0.0305262	0.312363	0.137267	0.506135	0.0116184	-0.1594	0.456884	0.178177	0.404854	-0.542423	0.0061738
ENSBTAG00000011022	blue	-0.554319	0.00494162	0.224831	0.290857	0.548189	0.00554785	0.152045	0.478175	-0.680634	0.000251903	-0.463735	0.0224604	-0.216866	0.308731	0.0136077	0.949681	0.465384	0.021924	0.0442529	0.837322	-0.218596	0.304794	0.168973	0.429934	-0.0473386	0.826141
ENSBTAG00000018569	blue	-0.551743	0.00518923	0.347516	0.0961296	0.909694	7.35683e-10	-0.204349	0.338155	-0.287185	0.173617	-0.57929	0.00301345	0.259502	0.220748	0.382454	0.0651172	0.0701007	0.744811	0.0972494	0.651223	-0.333864	0.110843	0.0440569	0.838033	-0.592002	0.00230724
ENSBTAG00000037393	blue	-0.547817	0.00558655	0.152802	0.475962	0.501464	0.0125434	0.0631616	0.769368	-0.697531	0.000151442	-0.186913	0.381823	-0.248336	0.241966	0.078627	0.714966	0.50625	0.0115963	0.298341	0.156767	-0.207171	0.33138	0.208669	0.327817	-0.184474	0.388176
ENSBTAG00000020546	blue	-0.547384	0.00563188	0.528568	0.00792297	0.407797	0.0479185	-0.49735	0.0134073	-0.386366	0.0621918	-0.215183	0.312593	-0.122982	0.566981	0.32887	0.116617	0.198859	0.35157	0.493162	0.0143366	0.15543	0.468314	0.00381811	0.985873	-0.16789	0.432938
ENSBTAG00000019748	blue	-0.546045	0.00577405	0.366141	0.0784664	0.653241	0.000538213	-0.658893	0.000463016	0.051288	0.811879	-0.339962	0.104079	0.138202	0.51957	0.618824	0.00126526	-0.214947	0.313139	0.35183	0.0917972	0.10229	0.63435	-0.142424	0.506766	-0.497462	0.0133832
ENSBTAG00000009242	blue	-0.54512	0.00587405	0.333798	0.110917	0.757183	1.84088e-05	-0.308061	0.143055	-0.40177	0.051644	-0.431587	0.0352171	0.0400455	0.852615	0.586369	0.0026005	0.128818	0.548575	0.391749	0.0583325	-0.113514	0.59741	-0.0992025	0.644664	-0.373707	0.0720389
ENSBTAG00000002720	blue	-0.542305	0.00618724	0.0806544	0.707926	0.767619	1.19746e-05	-0.0456453	0.832273	-0.401006	0.0521322	-0.612736	0.00145692	0.0496399	0.817824	0.403137	0.0507799	0.357836	0.0860107	0.141021	0.511005	-0.149589	0.485393	-0.103365	0.630771	-0.419637	0.0412126
ENSBTAG00000031458	blue	-0.541834	0.00624097	0.435093	0.0335961	0.598852	0.0019889	-0.46002	0.0237082	-0.25657	0.226194	-0.247961	0.242699	-0.0109453	0.959517	0.48503	0.0162919	0.144784	0.499677	0.542468	0.00616871	-0.0111709	0.958683	-0.0471426	0.82685	-0.379612	0.0673083
ENSBTAG00000007923	blue	-0.541334	0.00629837	0.704651	0.000120965	0.448906	0.0277781	-0.646779	0.000636903	0.0905117	0.674041	-0.26027	0.219336	0.0122774	0.954595	0.341182	0.102763	-0.379985	0.0670176	0.129721	0.545754	0.147253	0.49231	-0.263052	0.214272	-0.162734	0.447399
ENSBTAG00000020122	blue	-0.540213	0.00642891	0.340175	0.103849	0.617127	0.00131636	-0.393123	0.0573785	-0.328642	0.116886	-0.434377	0.0339225	-0.203838	0.339389	0.642863	0.000704025	0.211826	0.320384	0.42564	0.0381077	0.0866228	0.68734	-0.24317	0.252218	-0.292253	0.165812
ENSBTAG00000002603	blue	-0.538077	0.00668377	0.271997	0.19852	0.830786	5.01551e-07	-0.37566	0.0704473	-0.189335	0.375571	-0.495853	0.0137337	0.236969	0.26489	0.568489	0.00374992	0.0314902	0.883866	0.264725	0.211263	-0.191952	0.368885	0.202652	0.342268	-0.67036	0.000337917
ENSBTAG00000017565	blue	-0.534207	0.00716687	0.606935	0.00166212	0.544189	0.00597609	-0.503676	0.0120979	-0.345316	0.0983968	-0.148979	0.487196	0.0165232	0.938918	0.363503	0.0808067	-0.0905991	0.673743	0.451164	0.0269088	-0.0081749	0.969758	-0.016604	0.938619	-0.195144	0.360822
ENSBTAG00000014766	blue	-0.532755	0.00735557	0.117349	0.585003	0.504991	0.0118395	-0.542347	0.00618243	-0.0477884	0.824514	-0.246637	0.245307	0.0542784	0.801119	0.570771	0.0035828	0.0848582	0.693405	0.508929	0.0110924	0.235658	0.267621	-0.0384251	0.858519	-0.473682	0.0193789
ENSBTAG00000006837	blue	-0.532545	0.00738321	0.511517	0.010623	0.858702	7.91613e-08	-0.377678	0.0688307	-0.288089	0.172207	-0.289322	0.170295	0.211036	0.322235	0.31298	0.136451	-0.222251	0.296575	0.223832	0.293063	-0.371645	0.0737495	0.0835563	0.697891	-0.511253	0.01067
ENSBTAG00000003361	blue	-0.528133	0.00798387	0.10242	0.633914	0.415226	0.0436187	-0.458503	0.0242336	-0.289034	0.17074	-0.380691	0.0664697	-0.16505	0.440873	0.582162	0.00283971	0.277725	0.188858	0.353945	0.0897278	0.299259	0.155434	-0.183182	0.391566	-0.274905	0.193574
ENSBTAG00000042833	blue	-0.527995	0.00800332	0.059369	0.782883	0.738679	3.75526e-05	-0.135332	0.528363	-0.401563	0.051776	-0.360882	0.083183	0.0586152	0.785577	0.420328	0.0408456	0.334936	0.109631	0.406483	0.0487123	-0.258738	0.22216	0.248443	0.241756	-0.603797	0.00178307
ENSBTAG00000038195	blue	-0.525826	0.00831378	0.414418	0.0440713	0.486656	0.0158845	-0.304634	0.147788	-0.541656	0.00626134	0.120881	0.573672	-0.0512318	0.812082	0.0720064	0.738107	0.0619026	0.773847	0.522526	0.00880529	-0.215267	0.3124	0.402728	0.051037	-0.300136	0.154167
ENSBTAG00000013254	blue	-0.525678	0.00833539	0.525403	0.00837557	0.930874	4.30018e-11	-0.216777	0.308935	-0.317423	0.130677	-0.465769	0.0218003	0.30406	0.148591	0.287052	0.173825	-0.0856023	0.690845	0.103559	0.630126	-0.450633	0.0271113	0.0747873	0.728359	-0.548312	0.00553508
ENSBTAG00000048296	blue	-0.525011	0.00843298	0.456656	0.0248856	0.367188	0.0775521	-0.382406	0.0651539	-0.32952	0.115853	-0.116527	0.587652	-0.00928783	0.965644	0.14218	0.507503	-0.03813	0.859595	0.247096	0.2444	0.0572056	0.79062	0.00640429	0.976306	-0.108224	0.614708
ENSBTAG00000013184	blue	-0.523078	0.00872151	0.122452	0.568666	0.639017	0.000775785	-0.126037	0.557313	-0.453638	0.0259816	-0.437767	0.0324002	-0.0127743	0.952759	0.334269	0.110383	0.282011	0.181842	0.297118	0.158555	-0.158163	0.46043	0.0372716	0.862726	-0.350648	0.0929692
ENSBTAG00000010518	blue	-0.522837	0.0087581	0.46267	0.0228128	0.83647	3.54209e-07	-0.198484	0.352498	-0.404103	0.050176	-0.317055	0.13115	0.205725	0.334841	0.206299	0.333465	-0.064945	0.763035	0.238925	0.26085	-0.428497	0.0366966	0.148236	0.489394	-0.452321	0.0264721
ENSBTAG00000010144	blue	-0.521852	0.00890874	0.685874	0.000215886	0.284622	0.177658	-0.498421	0.0131779	-0.232677	0.273897	0.0474289	0.825814	-0.266711	0.207731	0.0775051	0.718871	-0.0453057	0.833503	0.338408	0.105773	0.148829	0.48764	-0.248786	0.241085	0.0232766	0.914029
ENSBTAG00000005726	blue	-0.519982	0.00920061	-0.0473522	0.826092	0.564315	0.00407257	-0.0137645	0.949101	-0.622151	0.00116994	-0.301664	0.151978	-0.140911	0.511337	0.210317	0.323924	0.432993	0.0345599	0.355419	0.0883055	-0.0453134	0.833475	0.00951527	0.964803	-0.162211	0.448879
ENSBTAG00000032982	blue	-0.516707	0.00973082	0.338326	0.105863	0.620575	0.00121431	-0.577035	0.00315616	-0.294304	0.162725	-0.253375	0.232232	-0.0283118	0.895522	0.55013	0.00534947	0.0235669	0.91296	0.507548	0.0113499	0.119829	0.577038	-0.116701	0.587091	-0.365924	0.0786573
ENSBTAG00000026716	blue	-0.514475	0.0101066	0.499111	0.0130317	0.867459	4.0868e-08	-0.249928	0.238862	-0.394699	0.0562977	-0.343946	0.0998277	0.203204	0.340928	0.254525	0.230047	-0.0848566	0.693411	0.240176	0.258286	-0.403895	0.0503055	0.075273	0.72666	-0.483151	0.0167733
ENSBTAG00000031238	blue	-0.514428	0.0101147	0.253272	0.232427	0.483314	0.0167311	-0.213972	0.315391	-0.323604	0.122941	-0.0386636	0.857649	-0.238435	0.261858	0.0772033	0.719922	0.264247	0.212121	0.520707	0.00908649	-0.0658712	0.759752	-0.166423	0.437027	-0.292791	0.165
ENSBTAG00000013652	blue	-0.514067	0.0101765	0.267554	0.206242	0.715924	8.36196e-05	-0.231219	0.277001	-0.191104	0.371043	-0.467745	0.0211738	0.0605156	0.77879	0.369462	0.0755938	0.00357081	0.986788	0.125815	0.558013	-0.167737	0.433363	0.014669	0.945762	-0.451784	0.0266739
ENSBTAG00000005957	blue	-0.514011	0.0101862	0.0670459	0.755593	0.628124	0.00101428	0.0285852	0.894518	-0.597417	0.0020523	-0.441664	0.0307183	-0.224433	0.291735	0.309035	0.141729	0.561623	0.00429286	0.350395	0.0932219	-0.109545	0.610369	-0.199286	0.350514	-0.225373	0.289666
ENSBTAG00000011632	blue	-0.513792	0.0102239	0.66081	0.00043966	0.298524	0.156501	-0.524662	0.00848451	-0.0618387	0.774075	0.0724772	0.736454	0.0592285	0.783385	-0.0179129	0.933791	-0.361196	0.0828956	0.277449	0.189317	0.12064	0.574442	-0.19097	0.371384	0.0280296	0.896558
ENSBTAG00000013211	blue	-0.512274	0.0104887	0.621614	0.00118491	0.553983	0.00497335	-0.182136	0.394323	-0.305275	0.146893	-0.300292	0.153943	-0.187122	0.381281	0.233756	0.271615	0.0740882	0.730806	0.164824	0.441507	-0.158306	0.460018	-0.198179	0.353252	-0.141689	0.508983
ENSBTAG00000003044	blue	-0.512144	0.0105118	0.347923	0.0957149	0.821807	8.47238e-07	-0.0696777	0.746301	-0.380373	0.0667158	-0.481152	0.0172981	0.186984	0.381638	0.207345	0.330964	0.0357232	0.86838	0.0472147	0.826589	-0.38732	0.0614937	0.143897	0.502334	-0.398119	0.0540084
ENSBTAG00000015291	blue	-0.511616	0.0106053	0.262352	0.215539	0.828211	5.84696e-07	-0.0261876	0.903323	-0.465373	0.0219273	-0.458451	0.0242517	0.211065	0.322165	0.190051	0.373735	0.146231	0.495354	0.161697	0.450338	-0.412548	0.0451324	0.174316	0.415275	-0.463202	0.0226363
ENSBTAG00000001898	blue	-0.511046	0.0107071	0.215563	0.31172	0.483685	0.0166353	-0.0778527	0.71766	-0.355815	0.0879265	-0.572073	0.00349038	-0.0712901	0.740625	0.422274	0.0398255	0.343846	0.0999331	0.0754223	0.726138	0.00168002	0.993784	-0.208903	0.327261	-0.137362	0.522138
ENSBTAG00000045931	blue	-0.510971	0.0107206	0.683644	0.000230622	0.799911	2.71814e-06	-0.525877	0.0083064	-0.334958	0.109606	-0.173163	0.418415	0.285412	0.176406	0.2847	0.177535	-0.289621	0.169834	0.370286	0.0748941	-0.276311	0.191214	0.102712	0.632943	-0.428795	0.036552
ENSBTAG00000000551	blue	-0.510428	0.0108185	0.377175	0.0692309	0.746281	2.82221e-05	0.0428292	0.84249	-0.453059	0.0261963	-0.489369	0.0152231	0.157373	0.462703	0.14016	0.513613	0.058347	0.786536	-0.0071647	0.973494	-0.392885	0.0575427	0.0269171	0.900643	-0.224603	0.291359
ENSBTAG00000020710	blue	-0.510119	0.0108745	0.128089	0.550859	0.560103	0.00442161	-0.610392	0.00153704	0.0312106	0.88489	-0.318515	0.129286	0.0424924	0.843714	0.604637	0.00174997	-0.0353526	0.869734	0.319095	0.128551	0.176718	0.408773	-0.176746	0.408699	-0.522417	0.00882206
ENSBTAG00000008737	blue	-0.507072	0.0114397	0.448112	0.0280888	0.699891	0.000140671	-0.394059	0.0567347	-0.21312	0.317367	-0.284866	0.177271	0.103063	0.631776	0.312024	0.137717	-0.0673955	0.754357	0.369749	0.0753498	-0.0926182	0.666876	-0.0707539	0.742511	-0.380639	0.06651
ENSBTAG00000017011	blue	-0.506056	0.0116335	0.240816	0.256982	0.573363	0.00340069	-0.429437	0.0362414	-0.131842	0.539148	-0.336112	0.108312	0.0275478	0.898327	0.537285	0.00678027	0.104133	0.628222	0.30714	0.144316	0.168869	0.430223	-0.220551	0.300379	-0.334476	0.11015
ENSBTAG00000039442	blue	-0.505625	0.0117165	0.487245	0.015739	0.331771	0.113237	-0.289556	0.169934	-0.512086	0.010522	0.017401	0.935679	-0.187994	0.379026	-0.00909308	0.966364	-0.0301346	0.888834	0.283399	0.17961	0.057432	0.789809	-0.141462	0.50967	0.142833	0.505534
ENSBTAG00000007870	blue	-0.505007	0.0118364	0.716777	8.12588e-05	0.568002	0.00378642	-0.462073	0.0230121	-0.406124	0.0489306	0.0664003	0.757878	-0.0330975	0.87798	0.0550892	0.798208	-0.0614677	0.775396	0.528395	0.00794712	-0.134551	0.530767	-0.0705782	0.743129	-0.241119	0.256365
ENSBTAG00000020169	blue	-0.503753	0.0120828	0.574944	0.0032935	0.836505	3.53443e-07	-0.431634	0.0351952	-0.139224	0.516456	-0.314162	0.134897	0.404091	0.0501837	0.365114	0.0793711	-0.37087	0.0744006	0.184384	0.388411	-0.336759	0.107593	0.0680469	0.752055	-0.515047	0.0100092
ENSBTAG00000008577	blue	-0.503689	0.0120953	0.476597	0.0185438	0.619677	0.00124021	-0.170937	0.424513	-0.532968	0.0073276	-0.140956	0.5112	-0.0889338	0.679426	0.0825434	0.701389	0.106379	0.620788	0.31403	0.135071	-0.230879	0.277727	-0.101269	0.637753	-0.142896	0.505343
ENSBTAG00000031579	blue	-0.502012	0.0124318	0.198741	0.351862	0.823603	7.64688e-07	-0.384763	0.063378	-0.105952	0.622198	-0.45699	0.0247669	0.30308	0.149971	0.581632	0.0028711	-0.0429145	0.842181	0.22018	0.301214	-0.192205	0.368243	0.116452	0.587894	-0.702939	0.000127756
ENSBTAG00000047828	blue	-0.50179	0.0124769	0.459572	0.0238625	0.570311	0.00361601	-0.289157	0.17055	-0.356489	0.0872844	-0.205705	0.33489	-0.100826	0.63923	0.264577	0.211528	0.180046	0.399862	0.449084	0.0277086	-0.0919243	0.669233	-0.202552	0.34251	-0.315776	0.132797
ENSBTAG00000015943	blue	-0.501699	0.0124953	0.488272	0.0154877	0.536272	0.00690563	-0.205892	0.334439	-0.653329	0.00053696	-0.046578	0.828894	-0.152623	0.476484	0.100827	0.639229	0.148119	0.489741	0.553255	0.00504262	-0.143647	0.503086	-0.0729997	0.734621	0.0278084	0.89737
ENSBTAG00000005665	blue	-0.501369	0.0125628	0.388999	0.0602802	0.740305	3.53557e-05	-0.240183	0.258271	-0.516459	0.00977204	-0.121791	0.570771	0.201441	0.345221	0.18277	0.392649	-0.0622423	0.772638	0.33221	0.112731	-0.332078	0.112883	0.28044	0.184393	-0.343244	0.100568
ENSBTAG00000013010	blue	-0.500771	0.0126855	0.415752	0.0433262	0.513718	0.0102368	-0.275187	0.1931	-0.339744	0.104315	-0.258139	0.223268	0.0487733	0.820954	0.336884	0.107454	0.064659	0.76405	0.298202	0.156969	-0.12213	0.569691	0.322153	0.124726	-0.314487	0.134473
ENSBTAG00000001311	blue	-0.500557	0.0127297	0.236882	0.265071	0.574192	0.00334413	0.213916	0.315521	-0.769903	1.08671e-05	-0.334237	0.11042	-0.159234	0.457358	-0.125843	0.557925	0.400894	0.0522038	0.145316	0.498086	-0.271555	0.19928	-0.019158	0.929199	0.0653906	0.761455
ENSBTAG00000004054	blue	-0.500402	0.0127619	0.0866518	0.687241	0.575218	0.00327524	0.218619	0.304741	-0.639496	0.000766519	-0.424594	0.038635	-0.20051	0.347502	0.019856	0.926626	0.395561	0.0557139	0.0624724	0.771819	-0.29776	0.157614	-0.0307763	0.886482	-0.0700092	0.745133
ENSBTAG00000013769	blue	-0.498121	0.0132419	0.160484	0.453789	0.702368	0.000130095	-0.393838	0.0568862	-0.142475	0.506611	-0.433471	0.0343387	0.0578992	0.788138	0.602963	0.00181647	0.051531	0.811004	0.290296	0.168796	-0.077695	0.718209	-0.151384	0.480113	-0.522059	0.0088769
ENSBTAG00000051697	blue	-0.498009	0.0132659	0.33608	0.108349	0.786573	5.16978e-06	-0.184084	0.389198	-0.54869	0.00549611	-0.265386	0.210084	0.0669494	0.755935	0.149926	0.4844	0.104485	0.627053	0.393129	0.0573739	-0.320373	0.126943	0.0641249	0.765945	-0.371615	0.0737752
ENSBTAG00000012454	blue	-0.497141	0.0134527	0.344942	0.0987863	0.857171	8.84591e-08	-0.20498	0.336632	-0.302843	0.150304	-0.50926	0.0110314	0.244167	0.250217	0.367922	0.076916	0.0620073	0.773475	0.162018	0.449427	-0.334845	0.109733	0.147804	0.490675	-0.588268	0.00249833
ENSBTAG00000031697	blue	-0.495983	0.0137051	0.311097	0.138952	0.841226	2.62085e-07	-0.278489	0.187595	-0.277664	0.188959	-0.347706	0.0959354	0.280011	0.185094	0.37892	0.0678495	-0.113785	0.59653	0.215602	0.311631	-0.34762	0.0960236	0.180191	0.399476	-0.583501	0.00276162
ENSBTAG00000001323	blue	-0.495825	0.01374	0.249343	0.24	0.705021	0.00011954	-0.473066	0.0195591	0.0723717	0.736825	-0.457813	0.0244757	0.256702	0.225948	0.730962	4.97027e-05	-0.140208	0.513466	0.256466	0.22639	-0.0655171	0.761006	-0.0247746	0.908518	-0.651823	0.00055865
ENSBTAG00000007595	blue	-0.495631	0.0137826	0.509926	0.0109096	0.791742	4.05175e-06	-0.420268	0.0408776	-0.0591409	0.783698	-0.458695	0.0241665	0.379849	0.0671234	0.408384	0.0475669	-0.274216	0.194739	0.119445	0.578267	-0.259948	0.219928	0.0938084	0.66284	-0.563496	0.00413859
ENSBTAG00000021726	blue	-0.495127	0.0138942	0.206565	0.332829	0.808704	1.7325e-06	-0.457214	0.0246873	-0.270867	0.200465	-0.28594	0.175571	0.20402	0.338949	0.641916	0.000721143	0.0572477	0.790469	0.56208	0.00425479	-0.138159	0.519703	0.0121608	0.955026	-0.630698	0.000952874
ENSBTAG00000047834	blue	-0.49503	0.0139159	0.519721	0.00924187	0.834443	4.01584e-07	-0.167538	0.433918	-0.285878	0.17567	-0.573244	0.00340893	0.156755	0.464483	0.245553	0.247455	-0.0605144	0.778795	-0.0637793	0.767173	-0.351454	0.0921692	-0.0836828	0.697455	-0.362049	0.0821184
ENSBTAG00000013837	blue	-0.493919	0.0141649	0.394331	0.0565486	0.374061	0.0717484	-0.321407	0.125652	-0.231	0.277468	-0.563059	0.00417415	-0.380797	0.066388	0.506305	0.0115857	0.318921	0.128771	0.18517	0.386357	0.254531	0.230036	-0.421914	0.0400124	-0.0792264	0.712882
ENSBTAG00000050479	blue	-0.493676	0.0142198	0.357118	0.0866883	0.790268	4.34627e-06	-0.290114	0.169076	-0.182795	0.392584	-0.390532	0.059189	0.255883	0.227484	0.333998	0.110691	-0.118775	0.580417	0.0891062	0.678837	-0.289568	0.169916	-0.00539386	0.980044	-0.496773	0.0135325
ENSBTAG00000010485	blue	-0.493387	0.0142855	0.137318	0.522272	0.736793	4.02513e-05	-0.297574	0.157887	-0.220592	0.300289	-0.687346	0.000206618	-0.00928945	0.965638	0.768989	1.1299e-05	0.342556	0.101297	0.245721	0.24712	0.00925569	0.965762	-0.155419	0.468347	-0.535851	0.00695826
ENSBTAG00000010743	blue	-0.492947	0.0143857	0.343809	0.0999723	0.653213	0.000538611	-0.367201	0.077541	-0.286584	0.174559	-0.301596	0.152075	0.1259	0.557744	0.413987	0.044314	-0.118686	0.580704	0.243499	0.251556	-0.12942	0.546693	0.029148	0.892453	-0.372635	0.0729251
ENSBTAG00000037996	blue	-0.492737	0.0144338	0.312222	0.137454	0.84227	2.44982e-07	-0.116648	0.587261	-0.497906	0.0132878	-0.335096	0.109451	0.162736	0.447395	0.172169	0.421133	0.138307	0.51925	0.237359	0.264083	-0.363338	0.080955	0.0997032	0.642987	-0.437744	0.0324102
ENSBTAG00000012946	blue	-0.491021	0.0148318	0.257125	0.225157	0.429933	0.0360033	-0.0696827	0.746283	-0.579773	0.00298361	-0.523745	0.00862101	-0.342212	0.101662	0.354871	0.0888321	0.532006	0.00745456	0.12876	0.548757	0.127716	0.55203	-0.338081	0.106132	0.031633	0.883343
ENSBTAG00000021410	blue	-0.490511	0.0149518	0.630741	0.000951891	0.763389	1.42921e-05	-0.464353	0.0222581	-0.28273	0.180684	-0.328115	0.11751	0.132429	0.537328	0.439645	0.0315807	-0.161798	0.450052	0.378234	0.0683899	-0.214426	0.314341	0.0245749	0.909252	-0.398965	0.0534529
ENSBTAG00000043564	blue	-0.489473	0.0151984	0.350243	0.0933741	0.758115	1.77303e-05	-0.180111	0.399691	-0.446855	0.0285868	-0.356454	0.0873174	0.044658	0.835852	0.168174	0.43215	0.119613	0.57773	0.21228	0.319324	-0.346527	0.097144	0.125781	0.55812	-0.482348	0.0169825
ENSBTAG00000004098	blue	-0.48939	0.0152182	0.388088	0.0609366	0.46575	0.0218064	-0.5954	0.00214429	0.149805	0.484757	-0.211451	0.321261	0.259299	0.221123	0.447559	0.028307	-0.390973	0.0588772	0.0949915	0.658837	0.0844377	0.694853	-0.127737	0.551965	-0.352916	0.09073
ENSBTAG00000012142	blue	-0.489119	0.0152833	0.310114	0.140271	0.388407	0.0607066	0.0163359	0.939609	-0.372131	0.0733435	-0.273437	0.196061	0.0274767	0.898588	-0.0834988	0.69809	-0.0719684	0.738241	-0.152425	0.477061	-0.129693	0.54584	-0.0745614	0.729149	0.0980487	0.648536
ENSBTAG00000003481	blue	-0.488609	0.015406	0.352526	0.091112	0.352985	0.0906623	-0.311659	0.138202	-0.289154	0.170555	-0.496741	0.0135394	-0.327129	0.118681	0.507812	0.0113002	0.241326	0.255944	0.135543	0.527714	0.195046	0.361067	-0.240053	0.258537	-0.0762091	0.72339
ENSBTAG00000020399	blue	-0.487802	0.0156024	0.484403	0.0164512	0.901909	1.76023e-09	-0.243683	0.251186	-0.394278	0.0565849	-0.375375	0.0706783	0.269251	0.20327	0.294024	0.163145	-0.0179315	0.933722	0.291422	0.167075	-0.430627	0.0356715	0.171272	0.423592	-0.539996	0.00645438
ENSBTAG00000031709	blue	-0.486206	0.0159964	0.566518	0.00389947	0.586792	0.00257746	-0.373209	0.0724496	-0.0777897	0.717879	-0.27363	0.195733	0.260844	0.218285	0.260362	0.219168	-0.432469	0.0348036	0.0281231	0.896214	-0.21481	0.313453	0.0216621	0.919972	-0.251805	0.235236
ENSBTAG00000021948	blue	-0.484692	0.0163777	0.198772	0.351785	0.728592	5.40696e-05	-0.481794	0.017128	-0.214584	0.313974	-0.502648	0.0123034	0.0673194	0.754626	0.729645	5.20898e-05	0.167783	0.433235	0.427389	0.0372391	0.0542042	0.801386	-0.115616	0.590595	-0.544174	0.00597775
ENSBTAG00000000686	blue	-0.484482	0.0164312	0.265073	0.210641	0.600007	0.00193909	-0.00976047	0.963896	-0.140909	0.511342	-0.555401	0.00484059	0.259793	0.220213	0.327886	0.11778	0.0247837	0.908484	-0.116445	0.587918	-0.259251	0.22121	-0.0100979	0.962649	-0.301198	0.152644
ENSBTAG00000014304	blue	-0.484102	0.0165282	0.55362	0.00500783	0.654899	0.00051513	-0.339033	0.105089	-0.0549144	0.798835	-0.383065	0.0646533	0.25724	0.224942	0.215638	0.311546	-0.200015	0.348718	0.0559114	0.795258	-0.216204	0.310247	0.0960721	0.655189	-0.424734	0.0385642
ENSBTAG00000012907	blue	-0.483832	0.0165974	0.285478	0.176301	0.552703	0.00509577	-0.618475	0.00127563	0.066876	0.756194	-0.196394	0.357692	0.173342	0.417925	0.476667	0.0185242	-0.154043	0.472343	0.359891	0.0840956	0.0694415	0.747134	0.0928064	0.666237	-0.577846	0.00310417
ENSBTAG00000019950	blue	-0.482372	0.0169761	0.362131	0.0820438	0.813674	1.32948e-06	-0.0968866	0.652444	-0.310867	0.13926	-0.649148	0.000599048	0.112493	0.600733	0.358777	0.0851296	0.171972	0.421671	0.0716721	0.739282	-0.305959	0.145944	-0.0446227	0.83598	-0.439148	0.0317959
ENSBTAG00000005869	blue	-0.482098	0.017048	0.282985	0.180274	0.877301	1.83441e-08	-0.353189	0.0904631	-0.256685	0.22598	-0.381976	0.0654818	0.146842	0.493534	0.600749	0.00190766	0.0632369	0.7691	0.452171	0.0265284	-0.25542	0.228356	-0.0297968	0.890073	-0.643573	0.000691419
ENSBTAG00000004933	blue	-0.482074	0.0170544	0.458465	0.024247	0.383789	0.0641077	-0.446569	0.0287012	-0.201285	0.345602	0.0617115	0.774528	0.0385526	0.858054	0.142255	0.507276	-0.0819104	0.703577	0.485447	0.0161864	0.0743467	0.729901	0.0582074	0.787035	-0.190388	0.372873
ENSBTAG00000008548	blue	-0.481605	0.017178	0.638319	0.000789481	0.303624	0.149203	-0.304908	0.147405	-0.362969	0.0812863	0.169844	0.427526	-0.196143	0.358319	-0.0605358	0.778719	-0.117759	0.583681	0.453705	0.0259571	-0.0439774	0.838321	-0.0171737	0.936517	0.0551651	0.797935
ENSBTAG00000000295	blue	-0.481212	0.0172822	0.475123	0.0189624	0.770159	1.0749e-05	-0.560005	0.00443	-0.327051	0.118774	-0.125064	0.560384	0.188884	0.376731	0.444641	0.0294807	-0.145291	0.498158	0.559995	0.0044309	-0.203282	0.340736	0.0923797	0.667686	-0.520991	0.00904206
ENSBTAG00000018527	blue	-0.480638	0.0174351	0.141464	0.509664	0.534679	0.00710649	0.0136916	0.949371	-0.465047	0.0220326	-0.192388	0.367778	-0.0555131	0.796686	-0.0139814	0.9483	0.0693016	0.747627	0.129159	0.547509	-0.265192	0.210429	0.0943677	0.660946	-0.167983	0.43268
ENSBTAG00000000201	blue	-0.479049	0.0178644	0.253351	0.232277	0.710586	9.9806e-05	-0.0827954	0.700518	-0.342277	0.101593	-0.464831	0.0221026	-0.129311	0.547035	0.389648	0.0598168	0.248445	0.241752	0.148969	0.487225	-0.24009	0.258462	-0.184181	0.388942	-0.380636	0.0665126
ENSBTAG00000013885	blue	-0.478628	0.0179796	-0.00490041	0.981869	0.628032	0.00101652	0.0536895	0.803235	-0.46354	0.0225245	-0.376923	0.0694319	-0.0658541	0.759812	0.317463	0.130626	0.361141	0.0829458	0.244254	0.250043	-0.248864	0.240932	0.0932035	0.66489	-0.363038	0.081224
ENSBTAG00000010124	blue	-0.476696	0.0185161	0.490845	0.014873	0.709062	0.000104905	-0.528761	0.00789603	-0.0502293	0.815697	-0.451071	0.0269444	0.254557	0.229985	0.516005	0.00984784	-0.248273	0.242089	0.0955254	0.657034	-0.0899658	0.675902	-0.170568	0.425529	-0.437023	0.0327296
ENSBTAG00000008438	blue	-0.476187	0.0186597	0.571139	0.00355651	0.817462	1.08078e-06	-0.503021	0.0122285	-0.11152	0.603905	-0.18853	0.377642	0.435872	0.0332443	0.360438	0.083591	-0.388517	0.0606269	0.324729	0.121569	-0.300129	0.154177	0.110516	0.607188	-0.559316	0.00448955
ENSBTAG00000004925	blue	-0.474832	0.0190458	0.342354	0.101511	0.776896	8.01809e-06	-0.177437	0.406841	-0.17983	0.400437	-0.572825	0.00343782	0.126875	0.554672	0.460431	0.0235674	0.117018	0.586069	0.0515913	0.810787	-0.284571	0.17774	-0.0579394	0.787994	-0.563513	0.00413718
ENSBTAG00000019725	blue	-0.47381	0.0193417	0.155734	0.467435	0.627697	0.00102477	-0.539374	0.00652804	0.0309078	0.886	-0.320012	0.127396	0.139581	0.515372	0.72904	5.32188e-05	-0.0307742	0.88649	0.410624	0.0462446	0.0857775	0.690243	-0.0524151	0.80782	-0.585602	0.00264282
ENSBTAG00000019565	blue	-0.473153	0.0195335	0.510828	0.0107463	0.525544	0.00835492	-0.169829	0.427567	-0.449504	0.0275457	0.0266948	0.90146	-0.181783	0.395255	0.0567386	0.792293	0.0870555	0.685856	0.492813	0.0144164	-0.165213	0.440415	-0.166494	0.436828	-0.0965559	0.653558
ENSBTAG00000008243	blue	-0.472645	0.0196831	0.294954	0.161755	0.84477	2.08048e-07	-0.117589	0.58423	-0.485104	0.016273	-0.32725	0.118536	0.166937	0.435594	0.25855	0.222507	0.156602	0.464923	0.329593	0.115768	-0.402062	0.0514585	0.102166	0.634761	-0.488617	0.0154043
ENSBTAG00000020367	blue	-0.472342	0.0197727	0.315529	0.133116	0.777881	7.67528e-06	-0.344539	0.0992067	-0.38994	0.0596086	-0.293154	0.164452	0.120043	0.576353	0.333659	0.111075	-0.00482397	0.982152	0.391632	0.058415	-0.198497	0.352465	0.0542086	0.80137	-0.449809	0.0274277
ENSBTAG00000011591	blue	-0.472339	0.0197736	0.265158	0.210489	0.811314	1.50901e-06	-0.305452	0.146648	-0.293389	0.164097	-0.45622	0.0250416	0.192272	0.368071	0.47936	0.0177797	-0.0165129	0.938955	0.265184	0.210443	-0.225745	0.288849	-0.0805848	0.708168	-0.495797	0.013746
ENSBTAG00000019133	blue	-0.4722	0.019815	-0.0513882	0.811519	0.769777	1.0926e-05	-0.0678163	0.75287	-0.40588	0.0490797	-0.344035	0.0997351	0.155104	0.469258	0.278767	0.187136	0.203732	0.339646	0.249403	0.239881	-0.283189	0.179948	0.173785	0.416717	-0.539818	0.00647533
ENSBTAG00000048151	blue	-0.470623	0.0202875	0.37072	0.0745267	0.891423	5.11624e-09	-0.141468	0.509652	-0.487214	0.0157465	-0.292881	0.164863	0.1736	0.417223	0.283072	0.180135	0.079988	0.710238	0.420712	0.0406426	-0.427866	0.0370049	0.037421	0.862181	-0.474598	0.0191131
ENSBTAG00000010091	blue	-0.470065	0.0204569	0.605496	0.00171667	0.405434	0.0493532	-0.398541	0.0537305	-0.105395	0.624039	-0.167847	0.433059	0.132214	0.537992	0.148579	0.488378	-0.229094	0.281563	0.234029	0.271039	-0.0747716	0.728414	0.183957	0.389531	-0.250007	0.238708
ENSBTAG00000010180	blue	-0.468807	0.0208431	0.0930798	0.665309	0.257464	0.224525	0.246548	0.245482	-0.416155	0.0431032	-0.357054	0.0867488	-0.402049	0.0514665	0.0440252	0.838148	0.421698	0.0401253	-0.0792512	0.712796	-0.175409	0.412308	0.131656	0.539726	-0.0411673	0.848532
ENSBTAG00000013842	blue	-0.468142	0.0210498	0.585692	0.00263784	0.781827	6.42888e-06	-0.38129	0.066008	-0.419768	0.0411428	-0.222527	0.295961	0.219675	0.302354	0.273151	0.196547	-0.207036	0.331701	0.355465	0.0882612	-0.32568	0.120419	0.0999096	0.642296	-0.382912	0.0647692
ENSBTAG00000020436	blue	-0.468034	0.0210835	-0.0674151	0.754288	0.756961	1.85737e-05	-0.123632	0.564916	-0.261643	0.216826	-0.48832	0.0154762	0.155147	0.469133	0.452059	0.0265703	0.275267	0.192965	0.215619	0.311591	-0.173842	0.416565	0.142402	0.506832	-0.608022	0.00162187
ENSBTAG00000000505	blue	-0.467544	0.0212369	0.621652	0.00118385	0.328444	0.11712	-0.58627	0.00260597	-0.0178937	0.933862	0.0140158	0.948173	0.0587488	0.785099	0.227393	0.285248	-0.254432	0.230223	0.453875	0.0258941	0.136952	0.523391	-0.136157	0.525829	-0.147879	0.490454
ENSBTAG00000015413	blue	-0.466833	0.0214609	0.115269	0.591717	0.443121	0.0301077	0.0445364	0.836293	-0.488976	0.0153175	-0.476643	0.018531	-0.337915	0.106315	0.243183	0.252191	0.569168	0.00369951	0.168185	0.432118	-0.124259	0.562931	-0.0920759	0.668717	-0.215629	0.311569
ENSBTAG00000007876	blue	-0.466341	0.0216174	0.414454	0.044051	0.901142	1.91074e-09	-0.288684	0.171282	-0.378633	0.0680752	-0.249104	0.240464	0.250211	0.238312	0.368956	0.0760263	0.011966	0.955745	0.487161	0.0157597	-0.407799	0.0479169	0.100691	0.639681	-0.568294	0.00376448
ENSBTAG00000055011	blue	-0.466272	0.0216392	0.669607	0.000345117	0.521927	0.00889713	-0.66695	0.000371608	0.0196931	0.927227	-0.137684	0.521153	-0.00112018	0.995855	0.384273	0.0637443	-0.309003	0.141773	0.453308	0.0261041	0.0712505	0.740764	-0.261723	0.21668	-0.281879	0.182057
ENSBTAG00000000269	blue	-0.465897	0.0217592	0.142209	0.507416	0.419403	0.041338	-0.231511	0.276377	-0.33937	0.104722	-0.560465	0.00439063	-0.149038	0.48702	0.424426	0.0387204	0.268133	0.205225	-0.011829	0.956252	0.21967	0.302364	-0.306327	0.145436	-0.0587628	0.785049
ENSBTAG00000013192	blue	-0.465766	0.021801	0.596825	0.00207893	0.383468	0.0643492	-0.779961	6.99385e-06	0.224635	0.291289	-0.134978	0.529451	0.0187817	0.930587	0.52565	0.00833945	-0.273701	0.195612	0.407069	0.048357	0.272976	0.196845	-0.357817	0.0860289	-0.314141	0.134925
ENSBTAG00000010982	blue	-0.465761	0.0218027	0.399603	0.0530371	0.684358	0.000225812	0.0606655	0.778256	-0.514421	0.0101158	-0.335328	0.10919	0.258746	0.222145	-0.0148034	0.945265	0.0406729	0.850331	0.095373	0.657548	-0.392595	0.0577439	0.126643	0.555404	-0.175361	0.412439
ENSBTAG00000006049	blue	-0.465237	0.0219714	0.284173	0.178374	0.688492	0.000199644	0.138087	0.519922	-0.545212	0.00586398	-0.474677	0.0190904	-0.0905741	0.673828	0.07565	0.725343	0.212657	0.318445	0.0130631	0.951692	-0.421153	0.0404107	0.00558605	0.979333	-0.206362	0.333313
ENSBTAG00000001968	blue	-0.46512	0.0220093	0.258706	0.222219	0.58963	0.0024271	-0.634271	0.000872982	0.220471	0.30056	-0.448971	0.0277524	0.0913578	0.671159	0.81481	1.25002e-06	-0.0836931	0.697419	0.361282	0.0828172	0.182142	0.394305	-0.210237	0.324111	-0.616883	0.00132387
ENSBTAG00000031919	blue	-0.46432	0.0222689	0.42132	0.0403229	0.65447	0.000521013	-0.168369	0.431609	-0.246459	0.245658	-0.56194	0.00426643	0.0726972	0.735682	0.321516	0.125517	0.106085	0.621758	-0.00122415	0.99547	-0.242189	0.254195	0.155926	0.466877	-0.382388	0.0651679
ENSBTAG00000009061	blue	-0.462963	0.0227153	0.256152	0.226979	0.647807	0.000620238	-0.0499548	0.816687	-0.536805	0.00683942	-0.356919	0.0868762	0.0612148	0.776297	0.128066	0.550931	0.26272	0.214872	0.149672	0.485148	-0.343214	0.100599	0.417389	0.0424255	-0.395728	0.0556016
ENSBTAG00000010381	blue	-0.462686	0.0228073	0.229478	0.280734	0.810746	1.5554e-06	-0.0801959	0.709516	-0.342398	0.101464	-0.421003	0.0404892	0.167714	0.433427	0.340962	0.103	0.112773	0.59982	0.189135	0.376084	-0.310485	0.139772	-0.0195114	0.927897	-0.47714	0.0183918
ENSBTAG00000007479	blue	-0.461253	0.0232879	0.478035	0.0181431	0.326598	0.119316	-0.437543	0.0324992	0.0958431	0.655961	-0.197571	0.354761	0.108958	0.612294	0.133585	0.533748	-0.345797	0.0978974	-0.0122405	0.954731	0.107819	0.616038	-0.222802	0.295348	-0.0566052	0.792771
ENSBTAG00000019852	blue	-0.46088	0.0234146	0.123545	0.565195	0.627323	0.00103406	-0.0734185	0.733152	-0.248346	0.241945	-0.544087	0.00598733	-0.160688	0.453209	0.50095	0.0126488	0.423526	0.0391797	0.190089	0.373638	-0.0277388	0.897625	-0.253459	0.232071	-0.352112	0.091519
ENSBTAG00000003690	blue	-0.460279	0.0236193	0.3674	0.0773676	0.378012	0.0685661	-0.48065	0.0174319	-0.377662	0.068843	-0.0170386	0.937016	0.0393075	0.855303	0.268907	0.203869	0.0117709	0.956466	0.510055	0.0108861	0.0987762	0.646094	0.172951	0.418994	-0.182621	0.393042
ENSBTAG00000017255	blue	-0.460057	0.0236954	0.268709	0.204215	0.883046	1.1129e-08	-0.179017	0.402608	-0.457296	0.0246581	-0.356471	0.0873017	0.148436	0.488803	0.310343	0.139963	0.116895	0.586465	0.295782	0.160525	-0.356281	0.0874825	0.0205111	0.924212	-0.532212	0.00742723
ENSBTAG00000008699	blue	-0.460003	0.023714	0.0673964	0.754354	0.790898	4.2181e-06	-0.245162	0.248231	-0.1495	0.485657	-0.562119	0.0042515	0.208766	0.327587	0.534234	0.00716341	0.228689	0.282437	0.253392	0.232199	-0.145841	0.496516	0.0205326	0.924133	-0.661111	0.000436095
ENSBTAG00000006177	blue	-0.458316	0.0242991	0.44372	0.0298592	0.79835	2.93775e-06	0.0127956	0.95268	-0.418294	0.0419341	-0.408501	0.0474972	0.19284	0.366632	0.125474	0.559089	0.0724152	0.736672	0.151192	0.480674	-0.506676	0.0115149	0.217268	0.307814	-0.413999	0.0443071
ENSBTAG00000009939	blue	-0.456976	0.0247716	0.277638	0.189002	0.738804	3.73797e-05	-0.0940638	0.661975	-0.47487	0.0190349	-0.35055	0.0930672	-0.047192	0.826672	0.288676	0.171295	0.206801	0.332263	0.345491	0.0982145	-0.293231	0.164335	-0.105942	0.62223	-0.30693	0.144604
ENSBTAG00000007399	blue	-0.456791	0.0248375	0.418961	0.0415747	0.764897	1.34241e-05	-0.00238256	0.991184	-0.61239	0.00146852	-0.15556	0.467938	0.254813	0.229501	-0.022473	0.916986	0.0725234	0.736292	0.358463	0.0854229	-0.491981	0.0146081	0.15091	0.481503	-0.287919	0.172471
ENSBTAG00000003116	blue	-0.455384	0.0253429	0.443372	0.0300034	0.348538	0.0950897	-0.58787	0.00251944	0.00335426	0.987589	-0.155921	0.466893	-0.0367531	0.864619	0.454074	0.0258211	-0.0633289	0.768773	0.323448	0.123133	0.211088	0.322112	-0.237584	0.263616	-0.235082	0.268827
ENSBTAG00000039307	blue	0.454505	0.0256631	-0.32507	0.121157	-0.0215716	0.920306	0.270542	0.201027	0.220322	0.300896	-0.231988	0.27536	0.05662	0.792718	0.164729	0.441773	0.141123	0.510695	-0.272591	0.197504	-0.125054	0.560414	-0.264578	0.211526	-0.152985	0.475426
ENSBTAG00000004804	blue	-0.454379	0.0257092	-0.124595	0.561866	0.680996	0.000249256	-0.0454128	0.833115	-0.441875	0.0306294	-0.314072	0.135016	-0.0153209	0.943355	0.2989	0.155954	0.39135	0.0586124	0.348286	0.0953457	-0.185517	0.385451	0.059373	0.782869	-0.489674	0.0151503
ENSBTAG00000003752	blue	-0.45423	0.0257638	0.583416	0.00276651	0.511163	0.0106861	-0.263337	0.213757	-0.243943	0.250666	-0.436106	0.033139	0.0626326	0.771249	0.197456	0.355046	-0.0605661	0.77861	-0.0393753	0.855056	-0.179528	0.401243	0.151059	0.481066	-0.215114	0.312753
ENSBTAG00000015732	blue	-0.453709	0.0259555	0.47935	0.0177824	0.576485	0.00319181	-0.452917	0.0262493	0.0248498	0.908241	-0.367492	0.0772886	0.165567	0.439422	0.411246	0.0458831	-0.342619	0.101229	0.0507151	0.813945	-0.106658	0.619864	-0.0721199	0.737709	-0.341494	0.102429
ENSBTAG00000016290	blue	-0.453024	0.0262094	0.430715	0.0356295	0.727656	5.58846e-05	-0.472498	0.0197266	0.0256216	0.905404	-0.425043	0.0384082	0.390841	0.0589709	0.391232	0.0586953	-0.32869	0.116829	0.0282845	0.895622	-0.163402	0.445512	0.0300432	0.88917	-0.528064	0.00799353
ENSBTAG00000009103	blue	-0.45284	0.026278	0.487531	0.0156687	0.640641	0.000744765	-0.41485	0.0438285	-0.0844133	0.694937	-0.253984	0.231072	0.0926138	0.666891	0.401248	0.051977	-0.288978	0.170827	0.238648	0.26142	-0.153156	0.474926	-0.0751331	0.727149	-0.379231	0.0676061
ENSBTAG00000019417	blue	-0.45246	0.02642	0.54195	0.00622766	0.556582	0.00473237	-0.379328	0.0675295	0.0368047	0.86443	-0.344585	0.0991584	0.329863	0.115452	0.198809	0.351692	-0.356705	0.0870789	-0.09821	0.647994	-0.168244	0.431955	0.0731714	0.734019	-0.339877	0.104171
ENSBTAG00000003419	blue	-0.452203	0.0265163	0.409726	0.0467713	0.442525	0.0303563	0.0424066	0.844026	-0.559904	0.00443871	-0.140147	0.513653	0.100849	0.639156	-0.10867	0.61324	0.0252869	0.906634	0.0704973	0.743414	-0.240555	0.257514	0.0649166	0.763136	0.0884741	0.680998
ENSBTAG00000002726	blue	-0.452063	0.026569	0.416593	0.0428618	0.901686	1.80289e-09	-0.149791	0.484799	-0.34619	0.0974913	-0.353958	0.0897144	0.233271	0.272638	0.21948	0.302794	-0.059114	0.783794	0.141753	0.508791	-0.482769	0.0168726	-0.00075883	0.997192	-0.528979	0.00786562
ENSBTAG00000053679	blue	-0.450827	0.027037	0.463361	0.0225835	0.408652	0.0474071	-0.459293	0.0239587	0.106956	0.618883	-0.394308	0.0565642	-0.0138795	0.948677	0.50094	0.0126508	-0.147617	0.49123	0.0848471	0.693443	0.0466998	0.828453	-0.196095	0.358439	-0.358121	0.0857435
ENSBTAG00000004601	blue	-0.449961	0.0273692	0.674333	0.000302033	0.275151	0.19316	-0.704708	0.000120745	0.101	0.638649	-0.0711602	0.741081	0.100678	0.639727	0.299064	0.155716	-0.525784	0.00831988	0.138925	0.517366	0.204297	0.33828	-0.198995	0.351233	-0.0293711	0.891635
ENSBTAG00000001425	blue	-0.448819	0.027812	0.31475	0.13413	0.943627	4.84507e-12	-0.230797	0.277902	-0.344783	0.0989518	-0.308984	0.141798	0.310696	0.13949	0.35096	0.0926592	0.00646609	0.976078	0.341346	0.102587	-0.44994	0.0273771	0.0928632	0.666044	-0.642383	0.000712661
ENSBTAG00000003319	blue	-0.446599	0.0286889	0.495242	0.0138689	0.618225	0.0012831	-0.477312	0.0183436	-0.475274	0.0189193	0.00683837	0.974701	0.0047362	0.982477	0.239405	0.259864	-0.0237746	0.912196	0.642838	0.00070448	-0.141765	0.508755	-0.0221764	0.918078	-0.292004	0.16619
ENSBTAG00000015338	blue	-0.446481	0.0287361	0.640907	0.000739772	0.265298	0.21024	-0.375675	0.0704352	-0.184283	0.388676	0.0838549	0.696861	0.0798841	0.710598	0.0781031	0.716788	-0.246909	0.244769	0.328756	0.116752	0.0176822	0.934641	-0.00629226	0.976721	0.0236192	0.912768
ENSBTAG00000012931	blue	-0.445732	0.0290377	0.293841	0.163419	0.302366	0.15098	-0.0480009	0.823746	-0.199617	0.349698	-0.565846	0.00395161	-0.146447	0.494711	0.117833	0.583443	0.161627	0.450537	-0.235273	0.268427	-0.110437	0.607446	0.175423	0.412273	-0.150536	0.482605
ENSBTAG00000034396	blue	-0.444886	0.0293809	0.389008	0.0602744	0.800524	2.63609e-06	-0.0551042	0.798154	-0.372988	0.0726323	-0.336915	0.107419	0.159125	0.457671	0.148312	0.48917	-0.096034	0.655317	0.0972092	0.651358	-0.487027	0.0157927	0.0599924	0.780657	-0.391049	0.0588237
ENSBTAG00000016228	blue	-0.443689	0.0298721	0.176931	0.4082	0.392046	0.0581256	-0.0922861	0.668003	-0.278443	0.187671	-0.528565	0.0079233	-0.300515	0.153622	0.424064	0.0389048	0.234402	0.270253	-0.029319	0.891826	0.0763485	0.722904	-0.292947	0.164764	-0.0792087	0.712944
ENSBTAG00000009121	blue	-0.442741	0.0302657	0.486302	0.0159725	0.858844	7.8344e-08	-0.247067	0.244458	-0.342047	0.101838	-0.378164	0.0684454	0.240776	0.257063	0.309803	0.14069	-0.04541	0.833125	0.234075	0.270943	-0.372241	0.073252	0.0966133	0.653365	-0.494473	0.0140403
ENSBTAG00000010071	blue	-0.442317	0.0304432	0.389748	0.0597451	0.628397	0.0010076	-0.170953	0.424469	-0.0827739	0.700592	-0.594741	0.00217508	0.237858	0.26305	0.288743	0.171191	-0.138791	0.517776	-0.246138	0.246293	-0.166003	0.438203	-0.157435	0.462522	-0.275947	0.191822
ENSBTAG00000045772	blue	-0.441017	0.0309927	0.233205	0.272778	0.453379	0.0260775	-0.00124825	0.995381	-0.491472	0.0147264	-0.398825	0.0535445	-0.180866	0.397683	0.0176779	0.934657	0.334738	0.109853	0.0472697	0.82639	-0.159593	0.456332	-0.146559	0.494376	-0.121809	0.570712
ENSBTAG00000015069	blue	-0.440723	0.0311181	0.502998	0.0122332	0.684437	0.00022529	-0.0216982	0.91984	-0.713726	8.99824e-05	-0.0869091	0.686358	0.128406	0.549866	-0.100835	0.639203	-0.0142869	0.947172	0.250817	0.237141	-0.450835	0.027034	0.185135	0.386449	-0.104114	0.628284
ENSBTAG00000010619	blue	-0.440577	0.0311802	0.442885	0.0302058	0.610287	0.00154072	-0.0578254	0.788401	-0.527012	0.00814279	0.0871722	0.685456	0.00474469	0.982445	-0.12306	0.566732	0.043006	0.841848	0.514904	0.0100335	-0.353036	0.0906126	2.19143e-05	0.999919	-0.167896	0.432922
ENSBTAG00000047673	blue	-0.439676	0.0315674	0.251879	0.235093	0.610127	0.00154634	-0.18368	0.390256	-0.224634	0.291291	-0.415542	0.0434427	-0.144696	0.499938	0.455835	0.0251801	0.269943	0.202066	0.305899	0.146028	-0.0919927	0.669	-0.370465	0.074742	-0.370539	0.0746797
ENSBTAG00000015066	blue	-0.439671	0.0315694	0.591024	0.00235604	0.521083	0.00902775	-0.64434	0.000678026	-0.0151286	0.944065	-0.247922	0.242778	0.144086	0.501769	0.364628	0.0798024	-0.313378	0.135927	0.243159	0.25224	0.0747946	0.728333	-0.116301	0.588381	-0.301982	0.151525
ENSBTAG00000002287	blue	-0.439401	0.0316865	0.385657	0.0627147	0.837521	3.31667e-07	-0.150169	0.483685	-0.358959	0.0849599	-0.299926	0.15447	0.236602	0.265654	0.195607	0.359661	0.0387801	0.857225	0.238202	0.262338	-0.411387	0.045801	0.0229101	0.915377	-0.510272	0.0108466
ENSBTAG00000020451	blue	-0.439126	0.0318055	0.333153	0.111651	0.917576	2.79691e-10	-0.239809	0.259038	-0.194884	0.361474	-0.426036	0.0379099	0.379652	0.0672766	0.407881	0.0478681	-0.0930883	0.665281	0.145362	0.497946	-0.439112	0.0318116	0.161815	0.450002	-0.700913	0.000136218
ENSBTAG00000043302	blue	-0.439068	0.0318309	-0.0802412	0.709359	0.423853	0.0390123	0.0529304	0.805965	-0.0336491	0.875962	-0.309958	0.140481	0.166469	0.4369	0.214348	0.314522	0.0795129	0.711887	-0.113181	0.598494	-0.133113	0.535209	0.11617	0.588805	-0.29261	0.165272
ENSBTAG00000004745	blue	-0.436526	0.0329509	0.168917	0.43009	0.782348	6.27847e-06	-0.00443049	0.983608	-0.536159	0.00691972	-0.288103	0.172184	0.036319	0.866204	0.159865	0.455555	0.2224	0.296243	0.274216	0.194738	-0.437351	0.0325841	0.13539	0.528186	-0.452034	0.0265799
ENSBTAG00000000869	blue	-0.436249	0.0330749	0.203474	0.340272	0.450602	0.0271229	-0.0735799	0.732586	-0.0774292	0.719135	-0.629866	0.000972369	-0.0989516	0.645505	0.328672	0.11685	0.217056	0.308299	-0.164755	0.4417	-0.00118104	0.99563	-0.376881	0.069466	-0.261158	0.217711
ENSBTAG00000008302	blue	-0.436126	0.0331299	0.379125	0.0676893	0.763033	1.4504e-05	-0.127308	0.553312	-0.3645	0.0799161	-0.127689	0.552113	0.126745	0.555081	0.146491	0.494578	-0.0580745	0.78751	0.322206	0.124661	-0.431067	0.0354625	0.0542791	0.801117	-0.430521	0.035722
ENSBTAG00000017354	blue	-0.435595	0.0333692	-0.190452	0.372709	0.305651	0.146371	0.297236	0.158382	-0.529152	0.00784168	-0.395462	0.0557809	-0.309545	0.141039	0.0977155	0.649655	0.709264	0.000104215	0.112859	0.599539	-0.0922617	0.668086	-0.0343789	0.873293	-0.133616	0.533653
ENSBTAG00000002973	blue	-0.435478	0.0334219	0.447335	0.0283957	0.353866	0.0898042	-0.384938	0.063248	-0.42948	0.0362209	-0.265666	0.209585	-0.320748	0.126473	0.400022	0.0527655	0.290735	0.168124	0.342063	0.101821	0.245792	0.24698	-0.410907	0.0460799	0.0332023	0.877597
ENSBTAG00000015348	blue	-0.435129	0.03358	0.154254	0.471728	0.406964	0.0484202	-0.420816	0.0405879	0.145976	0.496114	-0.268825	0.204013	0.18373	0.390126	0.463027	0.022694	-0.15249	0.476872	0.150039	0.484068	0.0439784	0.838317	-0.0950115	0.658769	-0.415025	0.043731
ENSBTAG00000012865	blue	-0.433373	0.0343836	0.581719	0.00286592	0.6378	0.000799771	-0.303719	0.149069	-0.179675	0.400851	-0.386466	0.0621186	0.217972	0.306211	0.165938	0.438384	-0.304063	0.148587	-0.0725179	0.736311	-0.25233	0.234229	0.0641736	0.765772	-0.26938	0.203045
ENSBTAG00000020981	blue	-0.431722	0.0351537	0.0190967	0.929426	0.569448	0.00367892	0.210645	0.323153	-0.429083	0.0364121	-0.649882	0.000587725	-0.069881	0.745585	0.154236	0.47178	0.454851	0.0255367	-0.0980291	0.648602	-0.234863	0.269286	-0.106448	0.620559	-0.233697	0.271739
ENSBTAG00000046797	blue	-0.431104	0.0354453	0.27006	0.201863	0.902828	1.59414e-09	-0.0784756	0.715492	-0.434837	0.0337125	-0.410455	0.0463434	0.254152	0.230754	0.272582	0.197518	0.142748	0.50579	0.245096	0.248362	-0.460955	0.0233891	0.130429	0.543544	-0.56126	0.00432329
ENSBTAG00000007696	blue	-0.430544	0.0357111	0.354092	0.0895848	0.663163	0.000412411	-0.520342	0.00914379	-0.0868533	0.686549	-0.476711	0.0185118	0.110065	0.608666	0.748791	2.56263e-05	-0.0660119	0.759253	0.238298	0.26214	-0.0138074	0.948943	-0.176315	0.409862	-0.470063	0.0204575
ENSBTAG00000013069	blue	-0.430362	0.035798	0.31298	0.136451	0.538957	0.00657771	-0.170504	0.425704	-0.218625	0.304729	-0.337758	0.106487	-0.0947031	0.659812	0.249319	0.240045	0.0480136	0.8237	0.00372334	0.986224	-0.0563147	0.793812	-0.332392	0.112522	-0.150926	0.481457
ENSBTAG00000002625	blue	-0.42994	0.0359997	0.100294	0.641009	0.602776	0.00182402	-0.13309	0.53528	-0.302935	0.150174	-0.67525	0.000294233	-0.140635	0.512173	0.652234	0.000552653	0.447338	0.0283944	0.146103	0.495736	0.0174431	0.935523	-0.282102	0.181697	-0.373268	0.0724013
ENSBTAG00000019581	blue	-0.429757	0.0360874	0.0715432	0.739735	0.554206	0.00495227	0.148489	0.488644	-0.224667	0.29122	-0.74728	2.71624e-05	0.00844094	0.968775	0.319262	0.12834	0.340094	0.103936	-0.311972	0.137786	-0.12182	0.570677	-0.156409	0.46548	-0.210238	0.32411
ENSBTAG00000031165	blue	-0.429194	0.0363587	0.333638	0.111099	0.928848	5.85266e-11	-0.277281	0.189596	-0.129824	0.545432	-0.43813	0.0322407	0.415287	0.0435848	0.466214	0.0216576	-0.105575	0.623445	0.225177	0.290096	-0.41618	0.043089	0.0558673	0.795416	-0.727147	5.68951e-05
ENSBTAG00000003949	blue	-0.428607	0.0366433	-0.0364379	0.865769	0.632277	0.000916817	0.111325	0.604542	-0.615154	0.00137799	-0.348909	0.0947142	-0.0183595	0.932144	0.16684	0.435863	0.323212	0.123422	0.2044	0.33803	-0.210328	0.323897	0.0962899	0.654455	-0.16722	0.434803
ENSBTAG00000003002	blue	-0.428349	0.0367686	0.114057	0.595645	0.771135	1.03083e-05	-0.164521	0.442359	-0.26083	0.218311	-0.512053	0.0105278	0.110261	0.608021	0.595398	0.00214437	0.192264	0.368091	0.221064	0.299229	-0.213835	0.315709	-0.128436	0.549771	-0.540626	0.00638056
ENSBTAG00000018954	blue	-0.427585	0.0371425	0.0865902	0.687452	0.332553	0.112338	-0.0695524	0.746743	-0.168188	0.432111	-0.504851	0.0118667	0.00402622	0.985103	0.41645	0.0429401	0.0828836	0.700213	0.0152024	0.943792	0.0982519	0.647853	-0.318126	0.12978	0.0213876	0.920983
ENSBTAG00000021661	blue	-0.427221	0.0373215	0.144746	0.49979	0.597483	0.00204933	-0.124097	0.563442	-0.122966	0.567031	-0.522068	0.00887545	0.12739	0.553053	0.385986	0.0624715	0.20394	0.339144	0.005035	0.981371	-0.177808	0.405844	0.142765	0.505738	-0.484749	0.0163631
ENSBTAG00000001607	blue	-0.42685	0.0375051	-0.0903012	0.674758	0.364505	0.0799117	0.297122	0.158549	-0.634586	0.000866223	-0.489305	0.0152386	-0.287965	0.172399	0.0341495	0.874132	0.770638	1.05307e-05	0.0742247	0.730328	-0.110978	0.605678	0.141311	0.510126	-0.0794175	0.712218
ENSBTAG00000003702	blue	-0.42676	0.0375495	-0.00335494	0.987587	0.513161	0.0103333	-0.297009	0.158715	-0.274542	0.194188	-0.449547	0.0275291	-0.0490858	0.819825	0.665407	0.000387788	0.337058	0.107261	0.274768	0.193805	0.121721	0.570993	-0.0863181	0.688386	-0.412305	0.0452716
ENSBTAG00000010132	blue	-0.426637	0.0376108	0.123143	0.566468	0.613548	0.00142998	-0.570679	0.00358941	-0.117983	0.58296	-0.38252	0.0650669	0.128806	0.548612	0.68698	0.000208892	0.0748339	0.728196	0.416008	0.0431841	0.154731	0.470342	-0.0898164	0.676412	-0.498262	0.0132118
ENSBTAG00000000105	blue	-0.426498	0.0376796	0.29386	0.16339	0.730946	4.97309e-05	0.14702	0.493004	-0.542933	0.0061161	-0.496671	0.0135547	0.00299634	0.988913	0.0433486	0.840604	0.282343	0.181307	-0.0135372	0.949941	-0.484707	0.0163738	0.268251	0.205018	-0.343205	0.100609
ENSBTAG00000019264	blue	-0.426391	0.0377327	0.607449	0.00164299	0.617354	0.00130943	-0.22015	0.301283	-0.366628	0.0780403	0.0343145	0.873528	0.111071	0.605371	-0.0424105	0.844012	-0.244342	0.249867	0.25515	0.228865	-0.414392	0.044086	0.0768025	0.72132	-0.255486	0.228232
ENSBTAG00000014023	blue	-0.426251	0.0378024	0.0492834	0.819111	0.698302	0.000147847	-0.039929	0.853039	-0.363161	0.0811133	-0.578696	0.00305049	-0.0718539	0.738643	0.379481	0.0674102	0.448511	0.0279324	0.203144	0.341073	-0.120443	0.575073	-0.224378	0.291856	-0.383677	0.0641919
ENSBTAG00000006666	blue	-0.425933	0.0379613	0.0412381	0.848274	0.704091	0.000123149	0.094712	0.659782	-0.423498	0.0391938	-0.390556	0.059172	-0.038393	0.858636	0.165316	0.440127	0.353742	0.0899241	0.163745	0.444544	-0.376093	0.0700981	0.0189324	0.930031	-0.460171	0.0236565
ENSBTAG00000014295	blue	-0.425901	0.0379774	0.454782	0.0255619	0.826697	6.39151e-07	-0.0232634	0.914077	-0.473468	0.0194412	-0.320922	0.126256	0.210123	0.32438	0.0293841	0.891587	-0.0711846	0.740996	0.0969856	0.652111	-0.578006	0.00309404	0.200597	0.347288	-0.374557	0.0713427
ENSBTAG00000014007	blue	-0.425797	0.0380293	0.576919	0.00316364	0.402739	0.0510302	-0.343868	0.0999101	-0.362902	0.0813465	-0.316104	0.132373	-0.225505	0.289377	0.174288	0.415349	0.044567	0.836182	0.046156	0.830422	0.100954	0.638805	-0.345908	0.0977827	0.0441324	0.837759
ENSBTAG00000017140	blue	-0.4257	0.0380779	0.339958	0.104083	0.759151	1.70027e-05	-0.306421	0.145306	-0.195487	0.359963	-0.44972	0.0274622	0.221292	0.298718	0.339734	0.104327	-0.0614738	0.775375	0.10725	0.617912	-0.255315	0.228554	-0.110339	0.607768	-0.493874	0.0141751
ENSBTAG00000009346	blue	-0.425179	0.0383394	0.31693	0.13131	0.473908	0.019313	-0.474635	0.0191026	0.195975	0.35874	-0.513828	0.0102177	0.182158	0.394264	0.530597	0.00764361	-0.327886	0.117781	-0.111712	0.60328	0.11265	0.600221	-0.258166	0.22322	-0.285606	0.1761
ENSBTAG00000018332	blue	-0.424999	0.0384304	-0.162685	0.447538	0.320087	0.127301	0.242276	0.25402	-0.599886	0.00194428	-0.396016	0.0554072	-0.331357	0.113715	0.100329	0.640892	0.781346	6.57043e-06	0.164476	0.442486	-0.0576465	0.789042	0.127099	0.55397	-0.120247	0.5757
ENSBTAG00000005257	blue	-0.42475	0.0385561	0.400959	0.0521622	0.707959	0.000108736	-0.200235	0.348177	-0.0494836	0.818389	-0.629044	0.000991938	0.186585	0.382674	0.458035	0.0243975	-0.0915328	0.670564	-0.151268	0.480453	-0.257499	0.224459	-0.171813	0.422107	-0.437783	0.0323932
ENSBTAG00000011252	blue	-0.422226	0.0398499	0.190307	0.373079	0.667208	0.000368955	-0.310907	0.139206	-0.189874	0.374189	-0.571272	0.00354699	-0.0223561	0.917417	0.627642	0.00102612	0.221186	0.298955	0.126001	0.557424	0.0152407	0.943651	-0.273253	0.196374	-0.395323	0.0558746
ENSBTAG00000014249	blue	-0.421726	0.0401104	0.128869	0.548415	0.438404	0.0321206	-0.0977829	0.649429	-0.547672	0.00560166	-0.00163901	0.993935	-0.275075	0.193287	0.0832922	0.698803	0.452175	0.0265267	0.63562	0.000844346	-0.0688373	0.749265	-0.00367667	0.986396	-0.196951	0.356303
ENSBTAG00000014659	blue	-0.420097	0.0409683	0.267503	0.206332	0.687565	0.000205268	-0.411051	0.0459962	-0.199185	0.350764	-0.201113	0.346025	0.240129	0.258383	0.509563	0.0109758	0.0105236	0.961076	0.407857	0.0478824	-0.186416	0.383111	0.14494	0.499209	-0.584288	0.00271658
ENSBTAG00000006201	blue	-0.418528	0.0418079	0.565046	0.00401446	0.743219	3.17006e-05	-0.378197	0.0684195	-0.230677	0.27816	-0.19886	0.351566	0.456825	0.0248254	0.246393	0.245789	-0.36164	0.0824903	0.302875	0.15026	-0.319488	0.128055	0.060783	0.777837	-0.371398	0.073957
ENSBTAG00000009693	blue	-0.417907	0.0421436	0.245376	0.247805	0.595826	0.00212456	0.207994	0.329419	-0.385737	0.0626556	-0.288459	0.171631	0.0662367	0.758457	-0.11726	0.585289	0.061319	0.775926	-0.15518	0.469038	-0.490599	0.0149309	0.0530314	0.805602	-0.232637	0.273981
ENSBTAG00000034522	blue	-0.417168	0.042546	0.323406	0.123184	0.683878	0.000229037	-0.248364	0.241909	-0.0902721	0.674857	-0.54762	0.00560711	0.16954	0.428365	0.424636	0.0386137	0.037766	0.860922	0.01137	0.957947	-0.198744	0.351852	-0.0606396	0.778348	-0.524803	0.00846372
ENSBTAG00000019843	blue	-0.41689	0.0426987	0.252711	0.233498	0.845403	1.99523e-07	-0.38392	0.0640092	-0.135736	0.527122	-0.262131	0.215939	0.438843	0.0319285	0.435675	0.0333331	-0.138051	0.520032	0.324472	0.121882	-0.348388	0.0952415	0.206692	0.332523	-0.767526	1.20219e-05
ENSBTAG00000017550	blue	-0.416716	0.0427941	0.325501	0.120635	0.82789	5.95898e-07	-0.435977	0.0331972	-0.332498	0.112401	-0.255941	0.227375	0.270709	0.200738	0.487826	0.0155964	-0.00383595	0.985807	0.511554	0.0106163	-0.219698	0.302301	0.123614	0.564975	-0.612189	0.00147529
ENSBTAG00000019275	blue	-0.416689	0.042809	0.554771	0.00489919	0.44427	0.0296328	-0.0987987	0.646018	-0.250398	0.23795	-0.0815579	0.704797	0.115814	0.589954	-0.0672338	0.754929	-0.154097	0.472183	0.0478706	0.824217	-0.341265	0.102675	0.29487	0.16188	-0.153994	0.472485
ENSBTAG00000047940	blue	-0.415833	0.0432812	0.658322	0.000470167	0.634526	0.000867506	-0.415716	0.043346	-0.226086	0.288101	-0.210598	0.323264	0.0498857	0.816937	0.281893	0.182033	-0.22007	0.301463	0.35869	0.085211	-0.208969	0.327106	-0.135822	0.526857	-0.26352	0.213427
ENSBTAG00000047461	blue	-0.414777	0.0438697	0.434082	0.0340575	0.317634	0.130408	-0.369322	0.0757138	-0.29731	0.158274	-0.162162	0.449019	-0.339376	0.104715	0.347989	0.0956472	0.198353	0.352822	0.426651	0.0376035	0.0866956	0.68709	-0.0149554	0.944704	-0.167354	0.434429
ENSBTAG00000003062	blue	-0.414069	0.0442679	0.142129	0.507656	0.471359	0.020066	0.0268834	0.900767	-0.275711	0.192218	-0.578732	0.00304825	-0.200499	0.34753	0.338636	0.105523	0.566118	0.00393045	0.0895318	0.677383	-0.0844674	0.694751	-0.0971771	0.651466	-0.335896	0.108554
ENSBTAG00000006142	blue	-0.414006	0.0443034	0.286663	0.174434	0.86397	5.34725e-08	-0.0392001	0.855694	-0.337824	0.106414	-0.508285	0.0112118	0.149712	0.485032	0.310006	0.140416	0.136372	0.525169	0.148245	0.489367	-0.439866	0.0314855	-0.100287	0.641032	-0.512978	0.0103652
ENSBTAG00000020996	blue	-0.412691	0.0450503	0.144053	0.501866	0.495628	0.0137833	0.171691	0.422441	-0.690421	0.000188362	-0.21351	0.316462	-0.115336	0.5915	-0.0874684	0.684441	0.47362	0.019397	0.304368	0.14816	-0.342271	0.101599	0.315103	0.13367	-0.176989	0.408046
ENSBTAG00000012882	blue	-0.412352	0.0452447	0.333401	0.111368	0.761853	1.52264e-05	-0.271474	0.199419	-0.170398	0.425998	-0.623005	0.00114652	0.0343549	0.873381	0.583587	0.00275667	0.0745141	0.729315	0.13265	0.536643	-0.203408	0.340432	-0.103407	0.63063	-0.493039	0.0143648
ENSBTAG00000008072	blue	-0.411682	0.0456305	0.290821	0.167992	0.894532	3.77262e-09	-0.0819148	0.703562	-0.505532	0.0117345	-0.359451	0.0845028	0.266587	0.20795	0.183165	0.39161	0.0874047	0.684659	0.265087	0.210616	-0.470877	0.0202109	0.188089	0.37878	-0.508197	0.0112282
ENSBTAG00000055013	blue	-0.411666	0.0456394	0.297618	0.157822	0.892182	4.75328e-09	-0.312561	0.137005	-0.301123	0.152751	-0.245614	0.247332	0.365578	0.0789617	0.359515	0.0844436	-0.0461763	0.830349	0.398084	0.0540313	-0.396652	0.0549817	0.200333	0.347937	-0.692989	0.000174209
ENSBTAG00000053598	blue	-0.411558	0.045702	0.293488	0.163949	0.762481	1.48383e-05	-0.0955718	0.656877	-0.415905	0.0432414	-0.261174	0.217682	0.248869	0.240923	0.0897458	0.676653	-0.0642183	0.765614	0.168307	0.43178	-0.387344	0.0614768	0.128974	0.548088	-0.357337	0.0864808
ENSBTAG00000016368	blue	-0.41144	0.0457704	0.30601	0.145874	0.461486	0.0232094	0.223664	0.293435	-0.451764	0.0266815	-0.455485	0.0253064	-0.198844	0.351607	0.0451459	0.834083	0.34937	0.0942498	0.0618157	0.774157	-0.26997	0.202019	-0.12677	0.555005	-0.029745	0.890263
ENSBTAG00000012915	blue	-0.411224	0.0458958	0.496697	0.013549	0.584107	0.00272689	-0.408959	0.0472247	-0.0518183	0.809969	-0.306266	0.14552	0.301117	0.152759	0.3102	0.140156	-0.171068	0.424154	0.106546	0.620236	-0.209081	0.32684	0.303578	0.149268	-0.503047	0.0122232
ENSBTAG00000002612	blue	-0.410676	0.0462143	0.276234	0.191341	0.588028	0.00251106	-0.485804	0.0160968	0.156125	0.466304	-0.356404	0.0873649	0.301486	0.152232	0.492216	0.0145538	-0.220247	0.301064	0.0696075	0.746549	-0.0831204	0.699396	0.0780746	0.716888	-0.626518	0.00105427
ENSBTAG00000019211	blue	-0.410506	0.0463138	0.0457701	0.83182	0.467279	0.0213201	0.340533	0.103462	-0.585114	0.00267003	-0.253201	0.232562	-0.0140187	0.948163	-0.124207	0.563094	0.188885	0.376729	-0.0112792	0.958283	-0.362382	0.0818168	0.0460754	0.830714	0.0680065	0.752198
ENSBTAG00000018898	blue	-0.410033	0.0465911	-0.0537607	0.802979	0.622262	0.00116689	-0.00568795	0.978956	-0.225282	0.289866	-0.397204	0.0546133	0.214867	0.313323	0.280749	0.18389	0.284538	0.177792	0.10336	0.630788	-0.255522	0.228163	0.32761	0.118108	-0.54757	0.00561235
ENSBTAG00000008082	blue	-0.409268	0.0470418	0.182205	0.394139	0.304159	0.148453	0.064846	0.763386	-0.426126	0.0378647	-0.16533	0.440087	-0.22681	0.286518	0.0463387	0.82976	0.348495	0.0951334	0.148217	0.489452	-0.186105	0.383921	0.0431947	0.841163	-0.137819	0.52074
ENSBTAG00000012250	blue	-0.408123	0.0477232	0.369326	0.0757101	0.607259	0.00165005	-0.493838	0.0141831	0.218656	0.304658	-0.576292	0.00320439	0.280591	0.184147	0.555509	0.00483065	-0.339323	0.104773	-0.172859	0.419245	-0.000640009	0.997632	-0.210741	0.322926	-0.444741	0.0294399
ENSBTAG00000014491	blue	-0.407045	0.0483717	0.538131	0.00667721	0.312013	0.137731	-0.539024	0.00656974	-0.106735	0.619612	0.299746	0.154729	-0.071213	0.740896	0.0898657	0.676243	-0.178705	0.403439	0.589747	0.00242108	0.124031	0.563651	-0.119258	0.578865	-0.169503	0.428467
ENSBTAG00000021519	blue	-0.40672	0.0485685	0.372539	0.0730046	0.455487	0.0253059	-0.293116	0.164508	-0.199758	0.34935	-0.250827	0.237121	0.0550422	0.798376	0.0821673	0.702689	-0.145859	0.496463	0.101682	0.636376	0.0437067	0.839304	-0.210934	0.322474	0.0194931	0.927964
ENSBTAG00000012920	blue	-0.40635	0.0487929	0.405055	0.0495862	0.627014	0.00104178	0.08269	0.700882	-0.559468	0.00447629	-0.121244	0.572516	0.28043	0.18441	-0.120884	0.573664	-0.155091	0.469296	0.0801425	0.709701	-0.48247	0.0169506	0.207155	0.331418	-0.0759085	0.72444
ENSBTAG00000011096	blue	-0.406127	0.0489288	0.458721	0.0241574	0.875378	2.15645e-08	-0.158709	0.458862	-0.401516	0.0518056	-0.354347	0.0893379	0.28683	0.174173	0.21211	0.31972	-0.121434	0.571907	0.177785	0.405905	-0.488792	0.0153619	0.058942	0.784408	-0.439978	0.0314371
ENSBTAG00000011916	blue	-0.405982	0.0490175	0.213956	0.315427	0.794276	3.58663e-06	-0.494584	0.0140154	-0.0350392	0.870879	-0.376856	0.0694857	0.358235	0.0856368	0.672617	0.000317099	-0.180653	0.39825	0.310717	0.139461	-0.13342	0.534258	0.0462723	0.830001	-0.655718	0.000504049
ENSBTAG00000015512	blue	-0.405839	0.0491048	0.400152	0.0526817	0.339697	0.104366	-0.527691	0.0080462	-0.161796	0.450057	0.169633	0.428109	0.197687	0.354472	0.150742	0.481999	-0.257289	0.224852	0.517016	0.00967975	0.0293442	0.891733	0.181025	0.397261	-0.267173	0.206915
ENSBTAG00000007709	blue	-0.404971	0.049638	0.672735	0.000316044	0.761135	1.56817e-05	-0.30717	0.144275	-0.283489	0.179466	-0.158275	0.46011	0.338632	0.105528	0.0464417	0.829388	-0.382089	0.0653953	0.0994584	0.643807	-0.466828	0.0214627	0.0949589	0.658947	-0.353048	0.0906012
ENSBTAG00000018061	blue	-0.404786	0.0497524	0.366935	0.0777721	0.597412	0.00205251	-0.378563	0.0681306	-0.398479	0.0537712	0.040072	0.852518	0.0902708	0.674862	0.159367	0.456979	-0.0303161	0.888169	0.567897	0.00379432	-0.172799	0.419407	0.0805976	0.708123	-0.341783	0.102119
ENSBTAG00000009417	blue	-0.404473	0.0499465	-0.0400422	0.852627	0.43972	0.0315483	0.202524	0.342579	-0.67584	0.00028931	-0.288295	0.171885	-0.131256	0.54097	-0.0296927	0.890455	0.547015	0.00567081	0.204888	0.336854	-0.154088	0.47221	0.199331	0.350404	-0.0702372	0.74433
ENSBTAG00000007240	blue	-0.40437	0.05001	0.207393	0.33085	0.584179	0.00272282	-0.493804	0.0141909	-0.156933	0.463969	-0.44787	0.028184	-0.123119	0.566545	0.777768	7.71405e-06	0.182627	0.393028	0.40095	0.0521682	0.118935	0.579904	-0.200916	0.346507	-0.435892	0.0332353
ENSBTAG00000010134	blue	-0.404184	0.0501258	0.39034	0.0593249	0.512276	0.0104884	-0.146908	0.493337	-0.15686	0.46418	-0.55922	0.00449789	0.0358898	0.867771	0.344429	0.0993217	-0.0553837	0.797151	-0.109679	0.609928	-0.151807	0.478872	0.00858539	0.968241	-0.207248	0.331197
ENSBTAG00000004929	blue	-0.403642	0.0504634	0.340076	0.103956	0.816019	1.17018e-06	-0.0302957	0.888244	-0.212196	0.319519	-0.575675	0.00324491	0.220922	0.299547	0.272373	0.197877	-0.0398004	0.853507	-0.145997	0.49605	-0.442768	0.0302546	0.0223094	0.917589	-0.485763	0.0161072
ENSBTAG00000054987	blue	-0.403507	0.050548	0.379705	0.0672352	0.71184	9.57768e-05	-0.17746	0.406777	-0.0514129	0.81143	-0.650491	0.000578459	0.204834	0.336984	0.503354	0.012162	-0.0750781	0.727342	-0.109989	0.608912	-0.269958	0.202039	-0.0347901	0.87179	-0.476691	0.0185176
ENSBTAG00000017061	blue	-0.402817	0.050981	0.384856	0.0633088	0.662349	0.000421659	-0.663552	0.000408044	0.202551	0.342514	-0.255532	0.228145	0.371105	0.074203	0.543687	0.00603175	-0.348098	0.0955361	0.248913	0.240837	-0.025007	0.907663	-0.0611862	0.7764	-0.640876	0.000740359
ENSBTAG00000025358	blue	-0.402751	0.0510229	0.453554	0.0260126	0.495402	0.0138333	-0.49317	0.0143349	-0.456169	0.0250599	-0.12618	0.556861	0.0222842	0.917682	0.384256	0.063757	-0.0481444	0.823227	0.431463	0.0352757	0.019455	0.928105	0.00970918	0.964086	-0.124745	0.561391
ENSBTAG00000005905	blue	-0.402657	0.0510823	0.0156553	0.94212	0.53087	0.00760672	0.139136	0.516725	-0.494413	0.0140537	-0.488167	0.0155133	-0.15233	0.47734	0.137779	0.520863	0.585938	0.0026242	0.162465	0.448161	-0.0912098	0.671663	-0.148092	0.489821	-0.162664	0.447597
ENSBTAG00000007847	blue	-0.40214	0.0514091	0.327733	0.117962	0.57078	0.00358215	-0.132802	0.536171	-0.189192	0.375939	-0.442065	0.0305492	0.200919	0.346499	0.343751	0.100033	-0.169173	0.42938	0.0160542	0.940648	-0.144427	0.500746	-0.0817624	0.704089	-0.139958	0.514225
ENSBTAG00000003098	blue	-0.400985	0.0521453	0.482167	0.0170298	0.867846	3.96476e-08	-0.266864	0.207459	-0.304932	0.147372	-0.358716	0.0851867	0.26507	0.210647	0.278753	0.18716	-0.171341	0.423402	0.19049	0.372611	-0.412923	0.0449181	-0.0327696	0.879181	-0.444786	0.0294217
ENSBTAG00000000955	blue	-0.400969	0.0521555	0.221878	0.297408	0.494456	0.0140441	-0.427274	0.0372955	-0.247832	0.242954	-0.39752	0.0544038	-0.0592366	0.783356	0.558153	0.00459149	0.208186	0.328962	0.415235	0.0436134	0.146687	0.493996	-0.0851207	0.692502	-0.359926	0.084063
ENSBTAG00000017079	blue	-0.400051	0.0527471	0.551546	0.00520859	0.421659	0.0401457	-0.606408	0.00168191	0.291018	0.167691	-0.412717	0.0450357	0.23851	0.261703	0.47223	0.0198059	-0.312972	0.136462	-0.0608075	0.77775	0.13693	0.52346	-0.226738	0.286677	-0.380484	0.0666296
ENSBTAG00000006555	blue	-0.400023	0.052765	0.552808	0.00508562	0.844242	2.15405e-07	-0.326218	0.119771	-0.15083	0.481739	-0.337693	0.106559	0.395239	0.0559316	0.317788	0.130212	-0.198991	0.351244	0.199543	0.349882	-0.403335	0.0506557	0.126301	0.556481	-0.589673	0.00242488
ENSBTAG00000020748	blue	-0.400002	0.0527783	0.164635	0.442039	0.774608	8.86729e-06	-0.284617	0.177667	-0.303043	0.150022	-0.268664	0.204294	0.245798	0.246968	0.505258	0.0117876	0.11676	0.5869	0.440559	0.0311879	-0.299539	0.155029	0.326409	0.119543	-0.700239	0.000139141
ENSBTAG00000039671	blue	-0.399766	0.0529312	0.524416	0.00852091	0.510991	0.0107169	-0.385499	0.0628314	-0.165857	0.43861	-0.127223	0.55358	0.00592018	0.978097	0.238104	0.262542	0.00371385	0.986259	0.484016	0.0165503	-0.110798	0.606267	0.067226	0.754956	-0.387547	0.061329
ENSBTAG00000016167	blue	-0.39972	0.0529614	0.139717	0.514957	0.652509	0.000548675	0.201324	0.345507	-0.419411	0.0413336	-0.622224	0.00116794	0.0485941	0.821601	0.163899	0.444111	0.345987	0.0977013	-0.101264	0.63777	-0.390323	0.0593367	0.235876	0.267165	-0.322013	0.1249
ENSBTAG00000000579	blue	-0.399274	0.0532516	-0.00180236	0.993331	0.830756	5.02448e-07	-0.236518	0.265828	-0.25177	0.235303	-0.367231	0.0775148	0.258675	0.222275	0.548876	0.00547696	0.168725	0.430622	0.423813	0.0390329	-0.243485	0.251584	0.0380966	0.859717	-0.664198	0.00040089
ENSBTAG00000004492	blue	-0.39913	0.053345	0.293649	0.163707	0.608603	0.00160075	-0.630065	0.000967681	0.118571	0.581071	-0.258994	0.221686	0.176919	0.408233	0.667654	0.00036442	-0.217135	0.308118	0.301657	0.151988	-0.00175094	0.993521	0.0158524	0.941393	-0.627191	0.00103734
ENSBTAG00000020174	blue	-0.396996	0.0547522	0.455335	0.0253607	0.721401	6.94526e-05	-0.374998	0.070984	-0.463343	0.0225895	-0.218578	0.304834	0.0998015	0.642658	0.341158	0.10279	-0.0201432	0.925568	0.415282	0.0435877	-0.20297	0.341495	-0.00544103	0.979869	-0.301592	0.152081
ENSBTAG00000009682	blue	-0.396386	0.0551591	0.191668	0.369607	0.653926	0.000528564	-0.50833	0.0112035	-0.0425643	0.843453	-0.287337	0.173378	0.32689	0.118966	0.600146	0.00193316	-0.140412	0.512849	0.349656	0.0939616	-0.0492822	0.819116	-0.0189628	0.929919	-0.575945	0.00322716
ENSBTAG00000006259	blue	-0.396375	0.0551669	0.229553	0.280573	0.681193	0.000247822	0.0521702	0.808702	-0.251003	0.23678	-0.60425	0.00176516	-0.0693334	0.747515	0.288917	0.170921	0.271327	0.199672	-0.0257261	0.905019	-0.301867	0.151689	-0.221419	0.298434	-0.388069	0.0609502
ENSBTAG00000021020	blue	-0.395939	0.0554594	0.194362	0.362787	0.85519	1.01944e-07	-0.264819	0.211095	-0.183149	0.391652	-0.341656	0.102255	0.434714	0.0337684	0.448621	0.0278893	-0.0715453	0.739728	0.308925	0.141878	-0.382115	0.065376	0.20913	0.326724	-0.748868	2.55503e-05
ENSBTAG00000008562	blue	-0.395395	0.0558259	0.116476	0.587816	0.500216	0.0128005	-0.190524	0.372525	0.149008	0.487111	-0.422562	0.0396759	-0.00679145	0.974875	0.353435	0.0902235	-0.00438306	0.983783	-0.00579139	0.978573	-0.028242	0.895778	-0.234079	0.270934	-0.439569	0.0316137
ENSBTAG00000002725	blue	-0.395368	0.0558445	0.0994853	0.643717	0.772647	9.65708e-06	0.0101669	0.962394	-0.348368	0.0952619	-0.409463	0.0469263	0.18226	0.393995	0.228183	0.283533	0.0968101	0.652702	0.0724814	0.73644	-0.416992	0.0426425	0.14328	0.504189	-0.464099	0.022341
ENSBTAG00000008197	blue	-0.395343	0.0558614	0.0202825	0.925055	0.50142	0.0125523	-0.370154	0.0750054	-0.14366	0.503046	-0.188311	0.378207	0.0533818	0.804342	0.448663	0.027873	0.150859	0.481653	0.576986	0.00315934	0.063774	0.767192	0.00471209	0.982566	-0.483262	0.0167445
ENSBTAG00000020761	blue	-0.395264	0.0559149	0.0616335	0.774806	0.763812	1.40439e-05	-0.249487	0.239719	-0.00868156	0.967885	-0.572672	0.00344848	0.187074	0.381405	0.641537	0.000728096	0.0299728	0.889428	0.124415	0.562437	-0.139653	0.515152	-0.0955535	0.656939	-0.638974	0.000776635
ENSBTAG00000011052	blue	-0.394238	0.0566125	0.183155	0.391637	0.394576	0.0563817	-0.244481	0.24959	-0.319246	0.128361	-0.131798	0.539284	-0.0578374	0.788358	0.277209	0.189716	0.13382	0.533022	0.271545	0.199298	-0.082558	0.701338	0.135433	0.528051	-0.340548	0.103445
ENSBTAG00000014029	blue	-0.392794	0.057606	0.0616688	0.77468	0.702416	0.000129893	0.0627776	0.770733	-0.279106	0.186578	-0.550968	0.00526575	0.0866955	0.687091	0.400803	0.0522622	0.150483	0.482761	-0.0237859	0.912155	-0.326091	0.119924	-0.0598314	0.781232	-0.399885	0.0528542
ENSBTAG00000015776	blue	-0.392674	0.0576886	0.216127	0.310424	0.749837	2.46083e-05	-0.0264599	0.902323	-0.206976	0.331845	-0.472824	0.0196302	0.328397	0.117175	0.236804	0.265234	0.112746	0.599909	-0.0245569	0.909318	-0.391458	0.0585365	0.223847	0.293031	-0.550907	0.00527172
ENSBTAG00000031433	blue	-0.392604	0.0577375	0.424797	0.0385326	0.46782	0.0211502	-0.44284	0.0302244	-0.122279	0.569217	-0.136068	0.526101	0.111683	0.603374	0.259314	0.221095	-0.225489	0.289411	0.325557	0.120568	-0.134326	0.531462	0.137016	0.523197	-0.331244	0.113845
ENSBTAG00000027319	blue	-0.391795	0.0583006	0.0248894	0.908096	0.525035	0.00842951	-0.200851	0.346666	-0.251661	0.235513	-0.358607	0.0852882	-0.100712	0.639614	0.622342	0.00116468	0.440041	0.0314101	0.547121	0.00565959	-0.00475888	0.982393	-0.100004	0.641979	-0.469841	0.0205252
ENSBTAG00000001254	blue	-0.391266	0.0586715	0.31067	0.139524	0.724533	6.23359e-05	-0.519331	0.00930406	-0.0187239	0.9308	-0.487328	0.0157185	0.26243	0.215397	0.773291	9.39116e-06	-0.128204	0.550499	0.247887	0.242845	-0.0591165	0.783785	-0.0849428	0.693114	-0.594393	0.0021915
ENSBTAG00000005870	blue	-0.390865	0.0589535	0.447499	0.028331	0.588196	0.00250214	-0.133208	0.534916	-0.146741	0.493835	-0.584705	0.00269299	0.0983106	0.647656	0.25868	0.222266	-0.0632341	0.76911	-0.159268	0.457263	-0.152938	0.475562	-0.194858	0.36154	-0.140382	0.512941
ENSBTAG00000002256	blue	-0.390686	0.0590797	0.320831	0.12637	0.716197	8.28601e-05	0.101958	0.635455	-0.229205	0.281323	-0.638153	0.000792747	0.267657	0.206061	0.22208	0.296957	-0.0237559	0.912265	-0.203607	0.339949	-0.441372	0.0308418	0.0857548	0.690321	-0.315646	0.132966
ENSBTAG00000008484	blue	-0.390549	0.059177	0.292939	0.164775	0.694957	0.000164004	-0.409532	0.0468859	-0.0647273	0.763807	-0.530856	0.00760859	0.117411	0.584803	0.709322	0.000104021	0.0401594	0.8522	0.273018	0.196775	-0.0341716	0.874051	-0.183473	0.390801	-0.50189	0.0124565
ENSBTAG00000018437	blue	-0.390419	0.0592687	-0.0958202	0.656039	0.634883	0.000859882	-0.0614979	0.775289	-0.382953	0.0647382	-0.336081	0.108347	0.0378732	0.860532	0.383865	0.06405	0.53307	0.00731435	0.45447	0.0256758	-0.1382	0.519577	0.120881	0.573673	-0.555112	0.00486737
ENSBTAG00000033267	blue	-0.390002	0.0595643	0.194577	0.362247	0.77184	1.00002e-05	-0.355336	0.0883849	-0.0502555	0.815602	-0.292186	0.165914	0.482887	0.0168419	0.536601	0.00686468	-0.176162	0.410273	0.310073	0.140326	-0.262994	0.214376	0.0816741	0.704395	-0.665416	0.000387696
ENSBTAG00000019091	blue	-0.388654	0.0605283	-0.0726807	0.73574	0.669769	0.000343552	-0.402293	0.0513118	-0.00617075	0.97717	-0.51313	0.0103388	0.0794433	0.712129	0.792462	3.91449e-06	0.241171	0.256259	0.359182	0.0847525	0.0940973	0.661861	-0.0990195	0.645278	-0.699795	0.000141098
ENSBTAG00000017161	blue	-0.388574	0.060586	0.474992	0.019	0.361683	0.082451	-0.499935	0.0128589	-0.288045	0.172275	-0.0892155	0.678463	-0.0731172	0.734209	0.13262	0.536736	-0.0924589	0.667417	0.319972	0.127445	0.180557	0.398504	-0.184204	0.388882	0.0178522	0.934015
ENSBTAG00000032961	blue	-0.388564	0.0605929	0.25676	0.225839	0.625217	0.00108767	0.183814	0.389906	-0.539834	0.00647347	-0.212824	0.318056	0.262948	0.214458	-0.111237	0.60483	-0.056457	0.793302	-0.0418353	0.846102	-0.467398	0.0212827	0.189797	0.374385	-0.0803256	0.709066
ENSBTAG00000007743	blue	-0.388514	0.0606292	0.109169	0.611601	0.650705	0.00057524	0.0804055	0.708789	-0.285649	0.176031	-0.493172	0.0143345	0.0600544	0.780436	0.325663	0.12044	0.345663	0.0980365	0.188839	0.376847	-0.327999	0.117647	0.158867	0.45841	-0.507638	0.011333
ENSBTAG00000013859	blue	-0.387362	0.0614634	0.368053	0.0768031	0.61017	0.00154483	-0.303006	0.150074	-0.0791806	0.713041	-0.485586	0.0161515	0.145681	0.496994	0.57351	0.0033906	-0.0857783	0.69024	0.0740512	0.730935	-0.136031	0.526216	0.0593117	0.783088	-0.419024	0.0415408
ENSBTAG00000043958	blue	-0.386532	0.0620699	0.469508	0.0206273	0.92563	9.37697e-11	-0.123403	0.565643	-0.317506	0.130571	-0.439942	0.0314527	0.391418	0.0585649	0.268533	0.204524	-0.100314	0.640943	0.1536	0.473632	-0.533095	0.00731101	0.0997766	0.642741	-0.550503	0.00531208
ENSBTAG00000016562	blue	-0.386009	0.0624543	0.196999	0.356183	0.714906	8.65161e-05	0.124024	0.563675	-0.607595	0.00163758	-0.11983	0.577035	0.14149	0.509586	0.0413712	0.84779	0.256746	0.225866	0.395711	0.0556126	-0.488727	0.0153777	0.269344	0.203108	-0.371211	0.0741134
ENSBTAG00000010114	blue	-0.38483	0.063328	-0.0403262	0.851593	0.588867	0.00246677	-0.283781	0.178999	-0.0227467	0.915979	-0.46668	0.0215096	0.0921181	0.668574	0.613107	0.00144456	0.158303	0.460028	0.174448	0.414916	0.0327413	0.879284	0.0261532	0.90345	-0.591268	0.00234376
ENSBTAG00000011334	blue	-0.384587	0.0635095	0.478815	0.0179284	0.65418	0.000525032	-0.132796	0.536191	-0.429951	0.0359944	-0.275673	0.192282	0.220967	0.299446	0.0843065	0.695305	-0.0709285	0.741897	0.126789	0.554945	-0.358967	0.0849526	0.200541	0.347425	-0.255069	0.229017
ENSBTAG00000042339	blue	-0.384578	0.0635165	0.155474	0.468185	0.515504	0.00993192	0.0426521	0.843134	-0.665412	0.000387732	-0.132017	0.538604	-0.203119	0.341132	-0.031959	0.882149	0.431176	0.0354111	0.346303	0.0973748	-0.310758	0.139406	0.288841	0.171039	-0.247318	0.243963
ENSBTAG00000004672	blue	-0.384312	0.0637152	0.35859	0.0853043	0.383485	0.0643361	-0.13335	0.534476	-0.33203	0.112939	-0.322178	0.124695	-0.285544	0.176197	0.262552	0.215176	0.101502	0.636976	0.202277	0.343181	-0.00918971	0.966006	-0.29424	0.162822	0.0866938	0.687097
ENSBTAG00000014561	blue	-0.383965	0.0639753	0.339072	0.105047	0.418139	0.0420181	-0.289791	0.169572	-0.257128	0.225151	-0.14945	0.485803	0.114388	0.594572	0.31322	0.136134	-0.0550509	0.798345	0.283827	0.178925	-0.0187468	0.930716	0.0565595	0.792934	-0.135969	0.526407
ENSBTAG00000012448	blue	-0.381893	0.0655451	0.307198	0.144236	0.258158	0.223234	-0.378037	0.0685461	-0.348211	0.0954212	-0.359739	0.0842364	-0.266056	0.20889	0.478118	0.0181199	0.248543	0.24156	0.262797	0.214733	0.232283	0.274734	0.047116	0.826947	-0.0466332	0.828694
ENSBTAG00000004805	blue	-0.38184	0.0655856	0.594076	0.00220658	0.509629	0.0109638	-0.346841	0.0968214	-0.473622	0.0193963	-0.0967166	0.653017	-0.0984137	0.64731	0.226728	0.286699	0.0135104	0.95004	0.462102	0.0230023	-0.0830937	0.699488	0.0376197	0.861456	-0.114594	0.593905
ENSBTAG00000008184	blue	-0.381753	0.0656526	0.167876	0.432977	0.368486	0.0764302	0.298787	0.156118	-0.563293	0.00415507	-0.411763	0.0455836	-0.358548	0.085344	-0.00441793	0.983654	0.400388	0.0525291	-0.0343501	0.873398	-0.252381	0.234131	-0.0227259	0.916055	0.0866942	0.687095
ENSBTAG00000035175	blue	-0.381613	0.0657601	0.0880079	0.682593	0.394873	0.05618	0.0692753	0.74772	-0.342996	0.10083	-0.293486	0.163952	-0.177639	0.406298	0.0374559	0.862054	0.19731	0.355409	-0.00583238	0.978422	-0.176947	0.408158	-0.135889	0.52665	-0.091414	0.670968
ENSBTAG00000010961	blue	-0.381287	0.0660098	0.0815562	0.704803	0.464651	0.0221611	-0.163137	0.446261	-0.0440776	0.837957	-0.561225	0.00432628	0.0670815	0.755467	0.408471	0.0475154	0.0907463	0.673241	-0.166632	0.436443	-0.0207405	0.923367	0.0687473	0.749582	-0.381093	0.0661597
ENSBTAG00000005040	blue	-0.381143	0.0661209	0.142338	0.507026	0.807343	1.86035e-06	-0.234381	0.270298	-0.202568	0.342471	-0.456352	0.0249944	0.127765	0.551875	0.501708	0.0124936	0.072213	0.737382	0.334196	0.110466	-0.203297	0.340702	-0.114136	0.595389	-0.542624	0.00615105
ENSBTAG00000030710	blue	-0.380917	0.066295	0.240902	0.256806	0.410957	0.0460509	-0.391442	0.0585481	-0.0888596	0.679679	-0.214706	0.313694	-0.0243052	0.910244	0.512052	0.0105279	-0.0675878	0.753677	0.277127	0.189852	-0.0281794	0.896008	0.147878	0.490455	-0.343171	0.100645
ENSBTAG00000035437	blue	-0.380098	0.0669297	0.0203803	0.924694	0.446479	0.0287372	-0.0860354	0.689357	-0.300404	0.153781	-0.625356	0.00108404	-0.189119	0.376126	0.635093	0.000855427	0.502689	0.0122951	0.135179	0.528835	0.047034	0.827243	-0.194538	0.362345	-0.293173	0.164423
ENSBTAG00000009575	blue	-0.379755	0.0671965	0.345482	0.0982238	0.523976	0.00858643	-0.241969	0.254642	-0.37201	0.0734446	-0.379551	0.0673556	-0.0496557	0.817767	0.362836	0.0814066	0.101703	0.636305	0.141586	0.509296	-0.13355	0.533857	-0.0673228	0.754614	-0.299117	0.155639
ENSBTAG00000054533	blue	-0.379671	0.0672623	0.426038	0.0379086	0.716417	8.22504e-05	-0.114581	0.593947	-0.331621	0.11341	-0.334638	0.109967	0.136365	0.525189	0.138041	0.520063	0.0256129	0.905436	0.14614	0.495624	-0.332049	0.112917	0.0228782	0.915495	-0.380631	0.0665162
ENSBTAG00000005347	blue	-0.379661	0.0672699	0.444888	0.0293799	0.595876	0.00212226	-0.0821073	0.702896	-0.336453	0.107933	-0.307851	0.143342	0.0449643	0.834741	0.0741918	0.730443	-0.0727235	0.73559	0.0232502	0.914126	-0.446079	0.0288976	0.239435	0.259802	-0.302291	0.151087
ENSBTAG00000000803	blue	-0.379477	0.0674133	0.2543	0.230474	0.784573	5.6707e-06	-0.0721306	0.737671	-0.524252	0.00854533	-0.157132	0.463395	0.157242	0.463078	0.171611	0.422661	0.187961	0.379111	0.408344	0.0475907	-0.426601	0.0376283	0.214923	0.313194	-0.469782	0.0205432
ENSBTAG00000008048	blue	-0.379444	0.0674388	0.287559	0.173031	0.549352	0.00542828	-0.122825	0.567479	-0.161038	0.452211	-0.268356	0.204834	0.0336238	0.876055	0.171439	0.423134	0.0439966	0.838252	0.14757	0.49137	-0.210008	0.324651	-0.206543	0.332881	-0.293164	0.164436
ENSBTAG00000016584	blue	-0.379094	0.067713	0.0964224	0.654008	0.610241	0.00154236	0.16295	0.446788	-0.370839	0.0744264	-0.550077	0.00535485	0.0602195	0.779847	0.340377	0.10363	0.361864	0.0822865	0.0980812	0.648427	-0.281135	0.183262	-0.102826	0.632565	-0.289536	0.169965
ENSBTAG00000002573	blue	-0.378524	0.0681616	0.275742	0.192167	0.826631	6.41612e-07	-0.0837759	0.697134	-0.389143	0.0601776	-0.273325	0.196251	0.194499	0.362443	0.266878	0.207435	0.0849811	0.692982	0.386874	0.0618199	-0.455071	0.0254565	0.0322842	0.880958	-0.517862	0.00954103
ENSBTAG00000020496	blue	-0.377435	0.0690234	0.554265	0.00494665	0.685709	0.000216948	-0.519916	0.00921106	0.115835	0.589886	-0.29287	0.164879	0.440743	0.0311091	0.346038	0.0976484	-0.520638	0.00909722	0.0333804	0.876945	-0.232347	0.274597	0.00661314	0.975534	-0.486568	0.0159064
ENSBTAG00000015444	blue	-0.377285	0.0691432	0.341429	0.102498	0.473413	0.0194573	-0.0391639	0.855826	-0.178958	0.402763	-0.221071	0.299213	-0.0405154	0.850904	0.0234869	0.913255	0.0388949	0.856806	0.0799576	0.710343	-0.149466	0.485759	-0.274239	0.194699	-0.165779	0.438829
ENSBTAG00000009685	blue	-0.376861	0.0694815	-0.161669	0.450417	0.403782	0.0503759	0.259221	0.221266	-0.555686	0.00481427	-0.322929	0.12377	-0.220859	0.299688	0.051774	0.810128	0.686439	0.000212288	0.292525	0.1654	-0.197846	0.354079	0.254267	0.230535	-0.234371	0.270319
ENSBTAG00000023464	blue	-0.376776	0.0695497	0.277585	0.18909	0.801825	2.46901e-06	-0.263214	0.213979	-0.293304	0.164226	-0.282562	0.180955	0.299085	0.155686	0.48549	0.0161757	0.0357865	0.868148	0.445813	0.0290048	-0.307228	0.144194	0.113401	0.597777	-0.583206	0.00277869
ENSBTAG00000009498	blue	-0.376649	0.0696516	0.681462	0.000245885	0.318763	0.128971	-0.305978	0.145919	-0.295893	0.160361	0.0665611	0.757309	-0.171013	0.424304	0.027878	0.897114	-0.119166	0.579161	0.351505	0.0921182	-0.172283	0.42082	0.029367	0.89165	-0.049104	0.819759
ENSBTAG00000001861	blue	-0.375837	0.0703046	0.182797	0.39258	0.463521	0.022531	-0.216865	0.308736	-0.240522	0.25758	-0.188177	0.378554	0.207773	0.329946	0.160669	0.453261	0.114705	0.593544	0.241843	0.254896	-0.117766	0.583659	0.336533	0.107843	-0.34934	0.0942793
ENSBTAG00000008224	blue	-0.375351	0.0706971	0.551359	0.00522698	0.428228	0.0368277	-0.157183	0.46325	-0.597084	0.00206726	-0.0242965	0.910276	0.0336194	0.876071	-0.0651963	0.762144	-0.0345113	0.872809	0.26735	0.206601	-0.187927	0.379197	0.0949041	0.659132	0.0899621	0.675914
ENSBTAG00000021880	blue	-0.375283	0.0707526	0.319734	0.127745	0.218526	0.304953	-0.720349	7.19969e-05	-0.00737861	0.972703	0.151953	0.478444	0.0509319	0.813163	0.345585	0.0981177	-0.242736	0.253091	0.621234	0.00119558	0.323719	0.122801	-0.0830904	0.699499	-0.205154	0.336214
ENSBTAG00000017184	blue	-0.375037	0.0709526	0.369665	0.0754208	0.781756	6.44971e-06	0.00404833	0.985021	-0.471185	0.0201182	-0.232951	0.273316	0.293587	0.1638	0.065663	0.760489	0.139721	0.514945	0.24948	0.239732	-0.555794	0.00480432	0.353271	0.0903834	-0.512199	0.010502
ENSBTAG00000007303	blue	-0.374662	0.0712575	0.186304	0.383402	0.824285	7.35288e-07	-0.142357	0.506969	-0.284697	0.177539	-0.443888	0.0297899	0.299219	0.155491	0.403737	0.0504042	0.0916174	0.670276	0.239439	0.259795	-0.330036	0.115249	0.213714	0.315989	-0.586812	0.00257637
ENSBTAG00000013042	blue	-0.374411	0.0714621	0.617234	0.00131308	0.768515	1.15289e-05	-0.245944	0.246678	-0.357285	0.0865299	-0.146955	0.493199	0.255916	0.227423	0.0399898	0.852818	-0.308794	0.142056	0.14397	0.502117	-0.503014	0.0122299	0.0942654	0.661293	-0.346886	0.0967752
ENSBTAG00000010956	blue	-0.374204	0.0716317	0.318942	0.128745	0.726212	5.87896e-05	-0.482542	0.0169317	-0.186577	0.382693	-0.118692	0.580682	0.428888	0.0365066	0.419598	0.0412336	-0.198921	0.351417	0.536509	0.00687615	-0.211396	0.32139	0.198571	0.352281	-0.597485	0.00204923
ENSBTAG00000002293	blue	-0.373728	0.072022	-0.0293368	0.89176	0.512738	0.0104072	0.0332845	0.877296	-0.19409	0.363473	-0.588679	0.00247664	-0.190632	0.372249	0.429416	0.0362516	0.515891	0.00986686	0.104526	0.626918	-0.0264031	0.902532	-0.343811	0.0999697	-0.348063	0.0955718
ENSBTAG00000015728	blue	-0.373342	0.0723401	0.194896	0.361445	0.651949	0.000556809	-0.557528	0.00464708	0.0806974	0.707777	-0.457775	0.024489	0.225087	0.290294	0.727535	5.61238e-05	-0.153574	0.473708	0.269004	0.203701	-0.002311	0.991449	-0.134546	0.530784	-0.604423	0.00175836
ENSBTAG00000053097	blue	-0.372495	0.073041	0.351346	0.0922761	0.592273	0.00229384	-0.354091	0.0895861	-0.222065	0.296991	-0.143987	0.502065	0.242654	0.253257	0.158324	0.459967	-0.179819	0.400466	0.26208	0.216032	-0.205546	0.335271	0.144344	0.500994	-0.350806	0.0928124
ENSBTAG00000004484	blue	-0.372421	0.0731022	0.184578	0.387902	0.70374	0.000124539	-0.0108805	0.959756	-0.436826	0.032817	-0.354158	0.0895205	0.00525963	0.98054	0.339776	0.10428	0.31781	0.130183	0.36568	0.0788716	-0.334245	0.110411	0.168163	0.432179	-0.430158	0.0358952
ENSBTAG00000043462	blue	-0.372242	0.0732516	-0.0143543	0.946924	0.301221	0.15261	-0.0292233	0.892177	-0.401613	0.0517442	-0.520022	0.00919417	-0.291967	0.166246	0.289777	0.169594	0.62831	0.00100972	0.173037	0.418758	0.0710215	0.74157	-0.0445754	0.836151	-0.19473	0.361862
ENSBTAG00000027630	blue	-0.372001	0.0734523	0.0706829	0.742761	0.516882	0.00970195	0.334515	0.110106	-0.455724	0.0252203	-0.391166	0.0587416	0.0605574	0.778641	-0.0682026	0.751505	0.164625	0.442068	-0.166383	0.43714	-0.335277	0.109248	0.0561348	0.794457	-0.0119671	0.955741
ENSBTAG00000032609	blue	-0.371974	0.0734752	0.34788	0.0957583	0.677739	0.000273956	-0.142242	0.507316	-0.302133	0.151311	-0.244329	0.249894	0.0571428	0.790845	0.325382	0.120779	0.0299074	0.889668	0.349803	0.0938147	-0.301742	0.151868	-0.14419	0.501455	-0.37708	0.0693065
ENSBTAG00000034531	blue	-0.371731	0.0736776	0.488564	0.0154171	0.237707	0.263361	-0.27237	0.197881	-0.307457	0.14388	0.262471	0.215322	0.135423	0.528082	-0.101981	0.635378	-0.285065	0.176956	0.297347	0.158219	-0.0797891	0.710928	0.163929	0.444026	0.0914211	0.670944
ENSBTAG00000020266	blue	-0.371381	0.0739712	-0.0265649	0.901937	0.56361	0.00412935	0.0829011	0.700153	-0.468282	0.0210059	-0.263847	0.212839	-0.0572579	0.790433	0.15946	0.456714	0.526224	0.00825606	0.401949	0.05153	-0.280376	0.184497	0.301284	0.15252	-0.452435	0.0264294
ENSBTAG00000005394	blue	-0.371266	0.0740677	0.436624	0.0329074	0.522182	0.008858	-0.184311	0.388603	-0.178034	0.405238	-0.390951	0.0588928	0.0646687	0.764015	0.326403	0.11955	-0.00767455	0.971609	0.070142	0.744665	-0.225968	0.288361	0.157774	0.461547	-0.3326	0.112284
ENSBTAG00000010118	blue	-0.370934	0.0743463	0.244878	0.248798	0.587599	0.00253395	0.0787202	0.714642	-0.524608	0.00849248	-0.128163	0.550627	0.134263	0.531656	-0.062681	0.771077	0.0165739	0.93873	0.135774	0.527004	-0.494037	0.0141383	0.303571	0.149277	-0.216438	0.309711
ENSBTAG00000001523	blue	-0.370675	0.0745647	0.267279	0.206727	0.80869	1.73376e-06	-0.0191314	0.929297	-0.459989	0.023719	-0.300261	0.153988	0.142438	0.506725	0.129395	0.546772	0.142872	0.505416	0.243688	0.251177	-0.482167	0.0170299	0.0621229	0.773063	-0.44659	0.0286928
ENSBTAG00000000880	blue	-0.369778	0.075325	0.548336	0.00553258	0.410393	0.04638	-0.497673	0.0133378	-0.251205	0.236391	-0.160048	0.455032	-0.0670029	0.755746	0.407097	0.0483397	-0.209442	0.325986	0.279229	0.186375	0.04355	0.839873	-0.0486051	0.821562	-0.0916084	0.670307
ENSBTAG00000051435	blue	-0.369539	0.0755282	0.322755	0.123983	0.670301	0.000338471	-0.374526	0.0713687	0.0946843	0.659875	-0.39216	0.0580458	0.362944	0.0813092	0.366385	0.078253	-0.271036	0.200174	-0.0259384	0.904239	-0.254745	0.22963	0.0901621	0.675232	-0.594813	0.00217169
ENSBTAG00000008033	blue	-0.369184	0.0758311	0.16071	0.453145	0.466854	0.0214544	0.189279	0.375716	-0.580444	0.0029426	-0.261546	0.217003	-0.270768	0.200637	-0.051394	0.811497	0.407332	0.0481979	0.146025	0.495966	-0.20307	0.341252	-0.0640107	0.766351	0.0573066	0.790259
ENSBTAG00000054545	blue	-0.368254	0.0766297	0.50734	0.0113891	0.508634	0.0111471	-0.0533114	0.804595	-0.459333	0.023945	-0.0607864	0.777825	0.0153486	0.943252	-0.226241	0.287763	-0.0666185	0.757105	0.10123	0.637881	-0.33166	0.113365	0.0720448	0.737973	-0.0731905	0.733951
ENSBTAG00000009600	blue	-0.367769	0.0770486	0.22923	0.28127	0.649921	0.00058712	-0.0631118	0.769545	-0.340072	0.10396	-0.106438	0.620593	0.505871	0.0116691	0.0938566	0.662676	-0.162251	0.448766	0.248555	0.241536	-0.443362	0.0300074	0.360009	0.0839861	-0.37699	0.0693786
ENSBTAG00000011395	blue	-0.367577	0.0772144	0.591976	0.00230853	0.725653	5.995e-05	-0.218765	0.30441	-0.279365	0.186153	-0.292735	0.165083	0.196896	0.356441	0.22375	0.293244	-0.13785	0.520646	0.176431	0.409548	-0.410624	0.0462447	0.0900727	0.675537	-0.347109	0.0965464
ENSBTAG00000010384	blue	0.366916	0.0777893	-0.206209	0.333681	0.011569	0.957212	0.177533	0.406582	-0.152247	0.477582	0.238035	0.262683	0.091506	0.670655	-0.14795	0.490241	0.186466	0.382981	0.275022	0.193378	-0.249267	0.240147	0.184757	0.387436	-0.129601	0.546128
ENSBTAG00000024081	blue	-0.366883	0.0778176	0.237148	0.26452	0.573566	0.00338678	-0.300906	0.153062	-0.30344	0.149462	-0.165469	0.439698	0.171734	0.422323	0.347928	0.0957089	0.17358	0.417276	0.422402	0.0397588	-0.178817	0.40314	0.334568	0.110046	-0.523863	0.00860344
ENSBTAG00000038480	blue	-0.366692	0.077984	0.122614	0.56815	0.619328	0.00125041	-0.239049	0.260595	0.14858	0.488378	-0.469643	0.0205859	0.341552	0.102366	0.363426	0.0808757	-0.0568955	0.791731	-0.0614738	0.775375	-0.188818	0.376901	-0.0712567	0.740742	-0.60375	0.00178493
ENSBTAG00000016721	blue	-0.366638	0.078031	0.115372	0.591386	0.364823	0.0796287	-0.152632	0.476458	0.143441	0.503704	-0.498471	0.0131673	0.151451	0.479915	0.371361	0.073988	-0.146378	0.494915	-0.245478	0.247602	0.0555378	0.796598	-0.0615109	0.775243	-0.188535	0.377629
ENSBTAG00000004077	blue	-0.366604	0.0780608	0.321238	0.125863	0.356855	0.086937	0.197318	0.35539	-0.585687	0.0026381	-0.191291	0.370568	-0.312455	0.137146	-0.303487	0.149396	0.33303	0.111792	0.0369732	0.863815	-0.227349	0.285345	-0.0709767	0.741727	0.130081	0.544628
ENSBTAG00000009598	blue	-0.366493	0.0781581	0.325233	0.120959	0.792506	3.90622e-06	-0.365941	0.0786425	-0.109623	0.610113	-0.406527	0.0486855	0.372255	0.0732406	0.369801	0.0753053	-0.178443	0.404141	0.14006	0.513916	-0.239769	0.259119	-0.0455851	0.832491	-0.514707	0.0100671
ENSBTAG00000007189	blue	-0.366229	0.0783892	0.426114	0.037871	0.851129	1.35479e-07	-0.332417	0.112494	-0.0632428	0.769079	-0.342552	0.101301	0.470572	0.0203029	0.301441	0.152296	-0.296836	0.15897	0.112339	0.601234	-0.433401	0.0343707	0.157468	0.462427	-0.673089	0.00031289
ENSBTAG00000003960	blue	-0.365183	0.0793104	0.0264442	0.902381	0.466773	0.0214801	-0.16291	0.446903	-0.12533	0.559543	-0.496353	0.013624	-0.0982838	0.647746	0.537418	0.00676399	0.303534	0.14933	0.138798	0.517755	0.0060577	0.977588	-0.280823	0.183769	-0.370267	0.0749102
ENSBTAG00000011225	blue	-0.365057	0.0794222	0.527239	0.00811045	0.751479	2.30826e-05	-0.202682	0.342196	-0.325134	0.121079	-0.143777	0.502694	0.470439	0.0203432	0.113379	0.597848	-0.266032	0.208933	0.303903	0.148812	-0.428952	0.0364757	0.155097	0.46928	-0.346446	0.0972275
ENSBTAG00000052956	blue	-0.364638	0.0797935	0.413139	0.0447948	0.791105	4.17682e-06	-0.418015	0.0420852	-0.0810695	0.706488	-0.298344	0.156762	0.412152	0.0453594	0.37432	0.0715365	-0.248002	0.24262	0.308694	0.142192	-0.28531	0.176568	0.123681	0.564761	-0.632069	0.00092151
ENSBTAG00000010437	blue	-0.364333	0.0800646	0.034439	0.873073	0.402653	0.0510845	0.131348	0.540684	-0.679127	0.000263174	-0.28844	0.171661	-0.14145	0.509705	0.0321429	0.881475	0.546472	0.0057284	0.262564	0.215155	-0.0805491	0.708291	0.0768022	0.721321	-0.0286292	0.894357
ENSBTAG00000046160	blue	-0.364227	0.0801591	0.0696776	0.746301	0.702304	0.000130356	0.116498	0.587746	-0.456442	0.0249621	-0.404291	0.0500593	0.120403	0.5752	0.159145	0.457615	0.378893	0.0678711	0.249063	0.240545	-0.424874	0.0384933	0.355376	0.0883472	-0.527229	0.00811183
ENSBTAG00000012758	blue	-0.364133	0.0802432	0.604803	0.00174351	0.644555	0.000674315	-0.34418	0.0995824	-0.455679	0.0252365	0.112231	0.601585	0.153902	0.472751	0.0106383	0.960652	-0.272177	0.198212	0.517864	0.00954067	-0.364633	0.0797982	0.0792346	0.712854	-0.235695	0.267545
ENSBTAG00000047856	blue	-0.364094	0.0802777	0.440059	0.0314024	0.857242	8.80129e-08	-0.176376	0.409698	-0.533788	0.00722098	-0.109932	0.6091	0.309558	0.141021	0.153067	0.475187	-0.00768865	0.971557	0.513871	0.0102104	-0.505924	0.0116588	0.227595	0.28481	-0.488789	0.0153626
ENSBTAG00000016298	blue	-0.364002	0.0803601	0.603942	0.00177732	0.853058	1.18481e-07	-0.148725	0.487948	-0.426788	0.0375356	-0.181592	0.39576	0.349675	0.0939433	0.0544385	0.800544	-0.229064	0.281627	0.22261	0.295776	-0.583538	0.00275948	0.183491	0.390754	-0.403548	0.0505223
ENSBTAG00000016720	blue	-0.363412	0.0808878	0.431913	0.0350638	0.762357	1.49139e-05	-0.0210442	0.922248	-0.623138	0.0011429	-0.0625711	0.771468	0.18568	0.385025	-0.0653446	0.761618	-0.0186301	0.931146	0.32243	0.124384	-0.518504	0.00943683	0.200728	0.346969	-0.278644	0.187339
ENSBTAG00000021577	blue	-0.36296	0.081295	0.582946	0.00279377	0.867274	4.14612e-08	-0.405989	0.0490134	-0.156065	0.466477	-0.277363	0.189459	0.397306	0.0545456	0.369715	0.0753788	-0.290124	0.169061	0.303694	0.149105	-0.425796	0.0380297	0.0867401	0.686938	-0.591467	0.00233382
ENSBTAG00000006040	blue	-0.360809	0.0832505	0.260803	0.218359	0.862508	5.97203e-08	-0.0282852	0.895619	-0.358864	0.0850491	-0.290927	0.16783	0.324319	0.122068	0.199872	0.349071	0.11241	0.601001	0.292081	0.166073	-0.536474	0.00688044	0.194352	0.362812	-0.627374	0.00103278
ENSBTAG00000020856	blue	-0.359822	0.0841596	0.139511	0.515583	0.795696	3.34726e-06	-0.254813	0.229502	-0.197899	0.353947	-0.451488	0.0267859	0.305579	0.146471	0.496975	0.0134885	0.0815337	0.704881	0.234216	0.270645	-0.250172	0.238387	0.0384863	0.858296	-0.669663	0.000344579
ENSBTAG00000001356	blue	-0.359755	0.0842213	-0.0768565	0.721131	0.376344	0.0698958	0.360386	0.0836393	-0.635831	0.000839934	-0.342755	0.101085	-0.270948	0.200325	-0.125018	0.560527	0.651643	0.000561297	0.0562137	0.794174	-0.270341	0.201376	0.124333	0.562696	-0.108085	0.615163
ENSBTAG00000011200	blue	-0.359626	0.0843409	0.207562	0.330448	0.825023	7.04595e-07	-0.349183	0.0944377	0.0969346	0.652283	-0.522345	0.00883296	0.433792	0.0341907	0.594366	0.00219281	-0.178078	0.405119	0.05021	0.815767	-0.276681	0.190596	0.0229258	0.91532	-0.748338	2.60785e-05
ENSBTAG00000016900	blue	-0.359047	0.0848779	0.450835	0.0270342	0.604	0.00177503	-0.321269	0.125823	-0.175832	0.411166	-0.47882	0.0179272	0.129335	0.546958	0.361688	0.0824464	-0.0270198	0.900266	0.0111959	0.958591	-0.098176	0.648108	-0.14638	0.494909	-0.280991	0.183496
ENSBTAG00000003342	blue	-0.358913	0.0850034	0.0345151	0.872795	0.449018	0.0277342	0.369454	0.0756004	-0.640249	0.000752151	-0.332228	0.11271	-0.235902	0.267111	-0.115435	0.591181	0.590249	0.00239532	0.128263	0.550316	-0.401088	0.0520793	0.24904	0.24059	-0.146492	0.494577
ENSBTAG00000050705	blue	-0.358442	0.0854426	0.262611	0.21507	0.580682	0.00292819	-0.252159	0.234557	-0.000831572	0.996923	-0.440515	0.0312068	0.177557	0.406517	0.470838	0.0202225	0.0935706	0.663645	0.0535333	0.803797	-0.139101	0.516831	-0.0417659	0.846355	-0.527394	0.00808838
ENSBTAG00000007234	blue	-0.358044	0.0858159	0.5122	0.0105018	0.758455	1.74889e-05	-0.0490255	0.820043	-0.370945	0.0743376	-0.247967	0.242689	0.175929	0.410903	0.138436	0.518857	-0.0936113	0.663507	0.22367	0.293422	-0.454568	0.0256399	-0.0285542	0.894632	-0.270296	0.201454
ENSBTAG00000011785	blue	-0.357959	0.0858953	-0.0900094	0.675753	0.43816	0.0322271	0.205152	0.336218	-0.411936	0.0454839	-0.455091	0.0254493	-0.263742	0.213028	0.24386	0.250833	0.593222	0.00224756	0.199679	0.349545	-0.120747	0.574102	-0.0898472	0.676306	-0.177304	0.407196
ENSBTAG00000021015	blue	0.357938	0.085915	-0.29354	0.16387	0.186252	0.383537	0.126339	0.55636	0.301657	0.151989	0.0700058	0.745145	0.380242	0.0668179	0.0587373	0.78514	-0.109305	0.611157	0.121014	0.573249	-0.379687	0.0672491	0.211325	0.321556	-0.51238	0.0104701
ENSBTAG00000016848	blue	-0.357119	0.0866873	0.456982	0.0247694	0.501264	0.0125843	-0.605723	0.00170797	0.199336	0.350392	-0.284218	0.178302	0.303519	0.149352	0.616599	0.00133263	-0.382441	0.0651275	0.191592	0.3698	0.0468765	0.827813	-0.21292	0.317832	-0.400753	0.0522942
ENSBTAG00000009770	blue	-0.356865	0.0869278	0.218927	0.304043	0.828634	5.70249e-07	-0.132987	0.535597	-0.154282	0.471647	-0.470836	0.0202231	0.174085	0.415902	0.460088	0.0236847	0.134312	0.531503	0.247798	0.24302	-0.360416	0.0836112	-0.0214199	0.920864	-0.669342	0.00034768
ENSBTAG00000019414	blue	-0.355923	0.0878232	0.19002	0.373815	0.497317	0.0134145	-0.556284	0.00475948	-0.254472	0.230146	-0.169148	0.429448	0.0636945	0.767474	0.601905	0.00185955	-0.039486	0.854652	0.485873	0.0160797	0.109225	0.611418	-0.0242702	0.910373	-0.35712	0.0866863
ENSBTAG00000013749	blue	-0.35516	0.0885541	0.191581	0.369827	0.625339	0.00108448	0.137458	0.521843	-0.45867	0.0241753	-0.20762	0.330308	0.019973	0.926195	0.0038727	0.985671	0.0968999	0.652399	0.0702156	0.744406	-0.525178	0.00840847	0.127951	0.551294	-0.282447	0.18114
ENSBTAG00000017734	blue	-0.355006	0.0887027	-0.151134	0.480846	0.354983	0.0887249	0.151484	0.47982	-0.441043	0.0309815	-0.527559	0.00806495	-0.407731	0.0479582	0.295875	0.160388	0.705024	0.000119531	0.103464	0.630441	-0.00365402	0.98648	-0.248151	0.242328	-0.165461	0.43972
ENSBTAG00000012267	blue	-0.354857	0.0888454	0.119573	0.577858	0.843298	2.2914e-07	-0.29343	0.164036	-0.213311	0.316924	-0.200019	0.348709	0.430793	0.0355928	0.397887	0.0541614	-0.127397	0.553031	0.324732	0.121566	-0.40065	0.0523604	0.27193	0.198636	-0.733052	4.6112e-05
ENSBTAG00000021769	blue	-0.354298	0.0893859	-0.0343935	0.87324	0.252365	0.234161	0.239619	0.259425	-0.637886	0.000798062	-0.134605	0.530602	-0.392662	0.0576968	-0.181262	0.396633	0.622828	0.00115133	0.284219	0.1783	-0.0576307	0.789098	-0.0496117	0.817926	0.103486	0.630371
ENSBTAG00000049321	blue	-0.353968	0.0897048	0.202768	0.341985	0.297861	0.157468	-0.193706	0.364442	-0.123744	0.564564	-0.343692	0.100095	-0.33758	0.106683	0.290254	0.168861	0.358317	0.0855597	0.326812	0.11906	0.238098	0.262554	-0.48157	0.0171873	-0.0940656	0.661969
ENSBTAG00000008332	blue	-0.353602	0.0900605	0.256452	0.226417	0.738883	3.72706e-05	-0.296896	0.158881	-0.294252	0.162803	-0.151174	0.480728	0.319441	0.128114	0.324075	0.122366	0.0371692	0.8631	0.591543	0.00233002	-0.348645	0.0949815	0.302375	0.150968	-0.654645	0.000518602
ENSBTAG00000004243	blue	0.351887	0.0917414	0.0536081	0.803528	0.292003	0.166192	0.132135	0.538238	0.0928523	0.666081	-0.0150967	0.944182	0.402092	0.0514392	0.0428677	0.84235	-0.241024	0.256558	-0.0157423	0.9418	-0.480789	0.0173948	-0.00117626	0.995648	-0.312027	0.137713
ENSBTAG00000020066	blue	-0.351749	0.0918769	0.47775	0.0182217	0.15919	0.457484	-0.41128	0.0458633	-0.0310081	0.885632	-0.0194531	0.928112	0.0831155	0.699412	0.126776	0.554983	-0.416306	0.0430197	0.12153	0.571603	0.120893	0.573634	-0.0452013	0.833882	0.0680976	0.751876
ENSBTAG00000013621	blue	-0.35151	0.0921134	0.17127	0.423597	0.572004	0.00349518	0.0677715	0.753028	-0.355853	0.08789	-0.581998	0.00284938	-0.156899	0.464068	0.294985	0.16171	0.397125	0.054666	-0.0207419	0.923362	-0.245713	0.247137	-0.137601	0.521406	-0.313821	0.135345
ENSBTAG00000023840	blue	-0.35078	0.0928381	0.564944	0.00402254	0.504199	0.0119947	-0.476128	0.0186762	-0.0408279	0.849767	0.156088	0.466411	0.281812	0.182165	0.171395	0.423254	-0.484602	0.0164005	0.511747	0.010582	-0.141376	0.509931	-0.0435557	0.839852	-0.237104	0.26461
ENSBTAG00000007329	blue	-0.350206	0.0934108	0.0102332	0.962149	0.48221	0.0170186	-0.048186	0.823077	-0.0863894	0.688141	-0.52365	0.00863525	-0.00411753	0.984765	0.54436	0.00595724	0.272261	0.198068	0.1063	0.621048	-0.0879727	0.682713	-0.120534	0.574782	-0.434677	0.0337853
ENSBTAG00000000072	blue	-0.349594	0.0940239	0.350356	0.0932606	0.764247	1.37921e-05	-0.122448	0.56868	-0.213585	0.316287	-0.247248	0.244101	0.219967	0.301695	0.171428	0.423163	-0.0826725	0.700943	0.211361	0.321473	-0.381259	0.0660313	-0.0671811	0.755115	-0.464274	0.0222838
ENSBTAG00000010784	blue	-0.348961	0.0946618	-0.023572	0.912942	0.381618	0.0657557	0.282124	0.181661	-0.467252	0.0213287	-0.346157	0.0975255	0.0297463	0.890259	0.031435	0.884068	0.480401	0.0174986	0.119596	0.577785	-0.179062	0.402486	0.0450897	0.834286	-0.0375246	0.861803
ENSBTAG00000014616	blue	-0.348865	0.0947585	0.313989	0.135125	0.532352	0.00740868	-0.0891794	0.678586	-0.245279	0.248	-0.592459	0.00228473	-0.171294	0.423533	0.393874	0.0568612	0.322788	0.123943	0.0291764	0.892349	-0.0553696	0.797201	-0.239293	0.260095	-0.215164	0.312638
ENSBTAG00000014294	blue	-0.348334	0.0952965	0.318689	0.129065	0.640944	0.000739086	-0.560488	0.00438866	0.198597	0.352218	-0.272582	0.197518	0.405307	0.0494312	0.605788	0.00170548	-0.339082	0.105035	0.229453	0.280789	-0.0688312	0.749286	-0.00373067	0.986197	-0.59008	0.00240399
ENSBTAG00000005100	blue	-0.348323	0.095308	0.438257	0.0321848	0.892379	4.66305e-09	-0.240546	0.257531	-0.217294	0.307756	-0.377861	0.0686852	0.439466	0.0316583	0.293797	0.163485	-0.132424	0.537344	0.199753	0.349365	-0.484281	0.0164823	0.203677	0.339779	-0.642762	0.000705827
ENSBTAG00000001161	blue	-0.348133	0.0955008	-0.0581356	0.787292	0.433342	0.034398	0.378944	0.067831	-0.633399	0.000891913	-0.47729	0.0183498	-0.180327	0.399116	-0.0509099	0.813242	0.651392	0.000564995	-0.0204406	0.924472	-0.30556	0.146498	0.328321	0.117266	-0.174958	0.41353
ENSBTAG00000013615	blue	-0.347732	0.0959095	0.0425163	0.843627	0.708409	0.000107156	0.176381	0.409682	-0.357983	0.0858725	-0.638436	0.000787173	0.0194031	0.928296	0.267793	0.205822	0.439124	0.0318064	0.0680965	0.75188	-0.306999	0.144509	-0.149896	0.48449	-0.40389	0.0503088
ENSBTAG00000019232	blue	-0.347429	0.096218	0.635657	0.000843569	0.583342	0.0027708	-0.688769	0.000197989	0.107909	0.615743	-0.14533	0.498044	0.398557	0.05372	0.496821	0.0135219	-0.486663	0.0158827	0.329459	0.115925	-0.0831302	0.699362	0.0216935	0.919857	-0.481269	0.0172669
ENSBTAG00000000630	blue	-0.346879	0.0967817	0.458558	0.0242145	0.447221	0.0284412	-0.463507	0.0225356	-0.101414	0.637267	-0.00851451	0.968503	0.243119	0.25232	0.233623	0.271896	-0.273753	0.195523	0.372379	0.0731372	0.0107112	0.960382	-0.0172501	0.936236	-0.182064	0.394512
ENSBTAG00000004979	blue	-0.346825	0.0968377	0.257598	0.224275	0.718286	7.72261e-05	-0.0769977	0.720639	-0.275547	0.192494	-0.515247	0.00997538	0.132279	0.537791	0.309168	0.141549	0.0770137	0.720583	0.0322587	0.881051	-0.331583	0.113454	-0.154425	0.47123	-0.38305	0.0646651
ENSBTAG00000018557	blue	-0.346223	0.0974572	0.258489	0.22262	0.860727	6.82113e-08	-0.0245228	0.909444	-0.263121	0.214147	-0.559489	0.00447455	0.257628	0.224219	0.347333	0.0963167	0.0786455	0.714901	0.0669119	0.756067	-0.431739	0.0351456	0.0545997	0.799965	-0.526151	0.00826671
ENSBTAG00000001398	blue	-0.345932	0.0977577	-0.119213	0.579012	0.408355	0.0475844	0.381259	0.066032	-0.604525	0.00175435	-0.283827	0.178925	-0.241845	0.254891	-0.0832687	0.698884	0.634428	0.000869601	0.125932	0.557644	-0.396936	0.0547917	0.38388	0.0640391	-0.229821	0.279997
ENSBTAG00000020160	blue	-0.345788	0.0979074	0.0860642	0.689258	0.720452	7.17434e-05	0.0633233	0.768793	-0.504039	0.0120261	-0.154561	0.470835	0.136312	0.525354	0.0485874	0.821626	0.263651	0.21319	0.34678	0.0968836	-0.45395	0.0258667	0.129302	0.547063	-0.464543	0.0221963
ENSBTAG00000006919	blue	-0.345673	0.0980261	0.606026	0.00169642	0.525948	0.00829609	-0.00884512	0.96728	-0.452223	0.0265088	-0.0825132	0.701493	0.0346158	0.872427	-0.0803712	0.708908	-0.123708	0.564678	0.173091	0.418609	-0.367542	0.077245	-0.0116991	0.956731	0.0278024	0.897392
ENSBTAG00000005984	blue	-0.343493	0.100304	-0.172813	0.419369	0.490845	0.0148732	-0.0630513	0.76976	-0.35535	0.0883719	-0.152115	0.477969	0.0392074	0.855668	0.279284	0.186285	0.351279	0.0923423	0.360107	0.083896	-0.156472	0.4653	0.378248	0.0683794	-0.475686	0.0188016
ENSBTAG00000025853	blue	-0.342736	0.101105	-0.0382241	0.859252	0.365614	0.0789302	0.294421	0.16255	-0.523699	0.00862788	-0.558089	0.00459713	-0.250413	0.23792	0.133515	0.533964	0.686546	0.000211613	0.0180589	0.933252	-0.189756	0.374492	0.0932931	0.664586	-0.126102	0.557108
ENSBTAG00000000773	blue	-0.342555	0.101298	0.481427	0.017225	0.853379	1.1585e-07	-0.198568	0.352288	-0.256024	0.227219	-0.329353	0.116049	0.390153	0.0594575	0.214219	0.314819	-0.196567	0.357261	0.135437	0.52804	-0.537791	0.0067185	0.299926	0.15447	-0.588669	0.00247718
ENSBTAG00000014677	blue	-0.342518	0.101337	0.273508	0.19594	0.504548	0.0119261	-0.249937	0.238843	-0.458686	0.0241697	-0.127403	0.553013	0.0418037	0.846217	0.404789	0.0497503	0.235661	0.267614	0.57152	0.0035294	-0.0705221	0.743327	-0.00659894	0.975587	-0.22363	0.29351
ENSBTAG00000019214	blue	-0.342191	0.101684	0.0736734	0.732259	0.551376	0.00522533	0.379229	0.0676075	-0.456573	0.0249153	-0.294569	0.16233	0.130804	0.542375	-0.148735	0.487918	0.186833	0.38203	-0.115193	0.591963	-0.537018	0.00681317	0.265202	0.210411	-0.197516	0.354897
ENSBTAG00000006756	blue	-0.342062	0.101822	0.00114483	0.995764	0.505218	0.0117954	0.124021	0.563683	-0.464221	0.0223013	-0.370901	0.0743744	-0.210567	0.323336	0.306169	0.145654	0.467419	0.0212761	0.209756	0.325245	-0.136955	0.523383	-0.203333	0.340614	-0.174834	0.413868
ENSBTAG00000033504	blue	-0.341086	0.102866	-0.00177139	0.993446	0.595595	0.00213527	0.314463	0.134505	-0.505547	0.0117315	-0.460017	0.0237091	-0.0213696	0.92105	0.0289532	0.893168	0.446344	0.0287913	0.0431176	0.841443	-0.399075	0.0533813	0.00368591	0.986362	-0.2498	0.239109
ENSBTAG00000021263	blue	-0.340723	0.103257	0.0291254	0.892536	0.397991	0.0540926	-0.504251	0.0119844	-0.252092	0.234684	-0.164743	0.441736	0.0325623	0.87994	0.553985	0.00497311	0.0922707	0.668056	0.438723	0.0319808	0.215922	0.310895	-0.103878	0.629067	-0.301879	0.151673
ENSBTAG00000053537	blue	-0.340522	0.103474	0.225295	0.289838	0.292287	0.16576	-0.0640335	0.76627	-0.0568619	0.791851	-0.394382	0.0565142	0.0184694	0.931738	0.196757	0.356788	-0.0456498	0.832256	-0.186329	0.383336	-0.18561	0.385208	0.401982	0.0515094	-0.251849	0.235152
ENSBTAG00000021078	blue	-0.340329	0.103682	0.0629572	0.770095	0.486028	0.0160407	-0.289258	0.170394	-0.0928751	0.666004	-0.177239	0.407372	0.346207	0.0974739	0.302317	0.15105	-0.258923	0.221817	0.163309	0.445774	-0.102847	0.632494	0.0560704	0.794688	-0.34122	0.102723
ENSBTAG00000015612	blue	-0.339915	0.104131	0.228397	0.283069	0.814871	1.2459e-06	-0.20149	0.345103	-0.189778	0.374435	-0.540857	0.00635364	0.205321	0.335812	0.542178	0.0062017	-0.0109678	0.959434	0.160454	0.453876	-0.294563	0.162338	-0.0927905	0.666291	-0.493108	0.014349
ENSBTAG00000009299	blue	-0.339612	0.104459	0.217297	0.307747	0.418411	0.0418707	-0.0447135	0.83565	0.0778425	0.717696	-0.386534	0.0620682	0.0633301	0.768769	0.118643	0.58084	-0.0235314	0.913091	-0.143886	0.502367	-0.14021	0.513461	-0.150581	0.482471	-0.274739	0.193854
ENSBTAG00000010149	blue	-0.33862	0.105541	-0.0669024	0.756101	0.523596	0.00864338	0.279223	0.186385	-0.271843	0.198785	-0.411626	0.045663	-0.0241027	0.910989	0.152632	0.476456	0.436357	0.0330267	0.0176072	0.934918	-0.278973	0.186797	-0.0268789	0.900783	-0.351699	0.0919268
ENSBTAG00000021343	blue	-0.338204	0.105997	-0.0644414	0.764822	0.497237	0.0134319	0.0736138	0.732468	-0.373505	0.0722051	-0.315421	0.133257	-0.210439	0.323638	0.312049	0.137683	0.358417	0.0854656	0.154363	0.47141	-0.189085	0.376214	-0.119977	0.576565	-0.279526	0.185888
ENSBTAG00000000290	blue	-0.337605	0.106656	-0.0629008	0.770295	0.363428	0.0808738	0.15029	0.483329	-0.377954	0.068612	-0.417543	0.0423414	-0.427623	0.037124	0.238625	0.261468	0.642525	0.000710098	0.216833	0.308809	-0.0558441	0.795499	-0.187774	0.379593	-0.176515	0.409323
ENSBTAG00000015077	blue	-0.337261	0.107036	-0.00301598	0.988841	0.580539	0.00293681	-0.144929	0.499243	-0.323967	0.122497	-0.371284	0.074052	-0.107338	0.617623	0.590044	0.00240581	0.357104	0.0867011	0.395201	0.0559575	-0.077362	0.719369	-0.193183	0.365763	-0.421346	0.0403093
ENSBTAG00000013449	blue	-0.336821	0.107524	0.0428711	0.842338	0.800058	2.69835e-06	-0.0289585	0.893148	-0.498914	0.0130733	-0.270938	0.200343	0.206435	0.333138	0.245013	0.248529	0.176307	0.409882	0.338514	0.105656	-0.369549	0.0755196	0.122613	0.568152	-0.446319	0.0288012
ENSBTAG00000033322	blue	-0.336685	0.107675	0.630454	0.000958548	0.248528	0.241589	-0.432651	0.0347186	-0.234155	0.270773	-0.0193233	0.92859	-0.109608	0.610163	0.264153	0.212288	-0.176639	0.408988	0.293076	0.164569	0.0270562	0.900132	-0.143655	0.50306	0.00715676	0.973524
ENSBTAG00000023218	blue	-0.336622	0.107745	0.438968	0.0318741	0.532402	0.00740201	0.09727	0.651154	-0.483514	0.0166793	-0.0788063	0.714342	0.2545	0.230095	-0.27238	0.197865	-0.293942	0.163267	-0.0468153	0.828035	-0.493904	0.0141684	0.135343	0.528328	0.0421293	0.845034
ENSBTAG00000039770	blue	-0.336126	0.108297	0.0548347	0.799121	0.740205	3.54872e-05	0.0715853	0.739587	-0.489215	0.0152602	-0.198736	0.351872	0.190151	0.37348	0.203951	0.339117	0.121492	0.571723	0.278738	0.187184	-0.492437	0.0145027	0.204532	0.337712	-0.438272	0.032178
ENSBTAG00000018653	blue	-0.335906	0.108543	0.0769042	0.720965	0.721547	6.91048e-05	-0.326503	0.11943	0.116984	0.586179	-0.462676	0.0228106	0.381102	0.0661528	0.638617	0.000783602	-0.0764019	0.722717	0.209638	0.325525	-0.163289	0.445832	-0.000732388	0.99729	-0.730358	5.07855e-05
ENSBTAG00000018848	blue	-0.335166	0.109372	0.228954	0.281865	0.796952	3.14749e-06	-0.223711	0.293331	-0.20259	0.342418	-0.15324	0.474682	0.403802	0.0503638	0.253197	0.232571	-0.116269	0.588486	0.310509	0.13974	-0.376299	0.069932	0.178013	0.405294	-0.602775	0.00182404
ENSBTAG00000020505	blue	-0.33513	0.109413	-0.0133357	0.950685	0.466796	0.0214729	0.29909	0.155679	-0.447169	0.0284618	-0.406846	0.0484921	-0.17056	0.425551	0.0136942	0.949361	0.546956	0.00567697	0.0434244	0.840328	-0.366177	0.0784346	0.184263	0.388728	-0.261618	0.216872
ENSBTAG00000015196	blue	-0.33511	0.109435	0.329517	0.115857	0.90388	1.42138e-09	-0.349151	0.0944703	-0.0850382	0.692785	-0.427391	0.037238	0.380175	0.0668696	0.544492	0.00594268	-0.103277	0.631063	0.301017	0.152903	-0.36551	0.0790215	0.104718	0.62628	-0.74898	2.54403e-05
ENSBTAG00000011368	blue	-0.335066	0.109485	0.0193424	0.928519	0.626024	0.00106684	0.220714	0.300015	-0.427185	0.0373392	-0.456456	0.0249573	0.113428	0.59769	0.161205	0.451738	0.241226	0.256148	-0.0113052	0.958187	-0.392241	0.0579897	0.0532571	0.80479	-0.328602	0.116934
ENSBTAG00000000023	blue	-0.334788	0.109797	0.0470296	0.827259	0.723821	6.38936e-05	-0.328418	0.11715	-0.229155	0.281431	-0.296441	0.159552	0.161093	0.452055	0.573955	0.00336021	0.0695099	0.746893	0.409659	0.0468109	-0.13737	0.522114	0.133351	0.534472	-0.608586	0.00160133
ENSBTAG00000051883	blue	-0.334384	0.110254	0.334129	0.110543	0.543381	0.00606591	-0.380664	0.0664903	0.214897	0.313252	-0.218648	0.304675	0.441092	0.0309608	0.318775	0.128956	-0.386663	0.0619741	0.0615273	0.775184	-0.172076	0.421386	-0.0413657	0.84781	-0.487541	0.0156662
ENSBTAG00000020947	blue	-0.334061	0.110619	0.249607	0.239486	0.478011	0.0181496	-0.29339	0.164096	0.115305	0.591603	-0.179014	0.402616	0.216886	0.308687	0.155547	0.467974	-0.153714	0.473301	0.102186	0.634695	-0.0728886	0.73501	-0.10024	0.641191	-0.365596	0.0789459
ENSBTAG00000017729	blue	-0.333785	0.110932	0.040489	0.851	0.667991	0.000361022	-0.416144	0.043109	-0.263281	0.213858	-0.250934	0.236913	0.202238	0.343275	0.662751	0.000417073	0.211927	0.320149	0.567367	0.00383446	-0.0509666	0.813038	0.100325	0.640905	-0.653811	0.000530174
ENSBTAG00000007646	blue	-0.332799	0.112055	-0.207488	0.330625	0.131583	0.539953	0.0817297	0.704202	-0.0692864	0.747681	-0.261105	0.217807	-0.325793	0.120283	0.179586	0.401089	0.459631	0.0238421	-0.0270377	0.9002	0.104085	0.62838	-0.121912	0.570385	-0.195436	0.360089
ENSBTAG00000048843	blue	-0.332649	0.112228	0.225942	0.288417	0.721578	6.90316e-05	0.185726	0.384907	-0.492558	0.0144749	-0.478199	0.0180977	0.150948	0.481393	0.0380125	0.860023	0.275668	0.192291	0.0110779	0.959027	-0.473225	0.0195125	0.214996	0.313025	-0.353391	0.0902659
ENSBTAG00000033642	blue	-0.332595	0.11229	0.329482	0.115898	0.746131	2.83843e-05	-0.593046	0.00225607	0.19283	0.366656	-0.343701	0.100086	0.410167	0.0465122	0.671999	0.000322684	-0.290039	0.169191	0.274413	0.194405	-0.161777	0.450112	0.0520526	0.809125	-0.798699	2.88736e-06
ENSBTAG00000014074	blue	-0.331637	0.113391	0.113866	0.596265	0.634008	0.000878652	-0.0742419	0.730268	-0.250204	0.238326	-0.538628	0.00661714	-0.0407771	0.849951	0.496829	0.0135203	0.337358	0.106929	0.151609	0.479452	-0.154503	0.471003	-0.246142	0.246286	-0.430942	0.035522
ENSBTAG00000000473	blue	-0.331517	0.113529	0.282362	0.181277	0.582734	0.00280614	-0.173337	0.417939	-0.323614	0.122929	-0.25018	0.238372	0.0840171	0.696302	0.160253	0.454447	0.191392	0.370308	0.30474	0.14764	-0.203399	0.340454	0.0143399	0.946977	-0.39293	0.0575118
ENSBTAG00000021905	blue	-0.331239	0.113851	-0.194938	0.361339	0.481651	0.0171658	-0.0561994	0.794225	-0.101472	0.637075	-0.389301	0.0600639	-0.0916529	0.670155	0.353642	0.0900222	0.278955	0.186827	0.105947	0.622213	-0.0432491	0.840965	-0.0927059	0.666578	-0.440836	0.0310695
ENSBTAG00000018036	blue	-0.331195	0.113902	0.441726	0.0306921	0.858121	8.25817e-08	-0.0543829	0.800744	-0.505812	0.0116804	-0.214544	0.314068	0.288304	0.171872	0.0824759	0.701622	-0.0338423	0.875255	0.264529	0.211614	-0.612836	0.00145356	0.305563	0.146494	-0.471509	0.020021
ENSBTAG00000003064	blue	-0.329392	0.116004	0.182508	0.39334	0.840408	2.76215e-07	-0.101075	0.638399	-0.380443	0.0666618	-0.220073	0.301457	0.371129	0.0741829	0.237298	0.264209	0.0290224	0.892914	0.267753	0.205892	-0.541593	0.00626857	0.443374	0.0300027	-0.697314	0.000152468
ENSBTAG00000050915	blue	-0.329213	0.116213	0.248407	0.241827	0.677272	0.000277664	-0.599863	0.00194523	-0.0509841	0.812975	-0.217429	0.307448	0.300099	0.154221	0.669889	0.000342405	-0.0914699	0.670778	0.487896	0.0155793	-0.0908783	0.672792	0.143878	0.502392	-0.739536	3.63805e-05
ENSBTAG00000038438	blue	-0.328768	0.116738	0.544932	0.00589457	0.407255	0.0482445	-0.0723767	0.736807	-0.445754	0.0290287	-0.0425974	0.843332	0.0204145	0.924568	-0.230223	0.279133	-0.108718	0.613084	0.101757	0.636126	-0.24408	0.250392	-0.124334	0.562693	0.067208	0.75502
ENSBTAG00000004643	blue	-0.328725	0.116788	0.342221	0.101652	0.500892	0.0126606	0.0470353	0.827239	-0.400069	0.0527352	-0.0225363	0.916753	-0.112256	0.601504	-0.0914103	0.670981	0.236816	0.265209	0.384374	0.0636689	-0.242928	0.252706	-0.133579	0.533769	-0.132632	0.536699
ENSBTAG00000015107	blue	-0.328598	0.116938	-0.0912466	0.671538	0.588702	0.00247541	0.188929	0.376615	-0.508886	0.0111004	-0.294308	0.162719	-0.0154932	0.942719	0.101567	0.636758	0.443269	0.0300463	0.264344	0.211947	-0.332979	0.11185	0.0261304	0.903534	-0.327325	0.118448
ENSBTAG00000018581	blue	-0.327535	0.118198	0.229153	0.281435	0.582495	0.00282009	-0.645126	0.000664536	0.113489	0.597491	-0.367809	0.0770137	0.26911	0.203516	0.741229	3.41591e-05	-0.208861	0.327363	0.309443	0.141176	0.122583	0.568249	-0.12167	0.571156	-0.542192	0.00620004
ENSBTAG00000051326	blue	-0.327093	0.118724	3.24609e-05	0.99988	0.432187	0.0349356	-0.164453	0.44255	-0.309531	0.141058	-0.375616	0.0704826	-0.212281	0.319322	0.495453	0.0138221	0.400453	0.0524873	0.258068	0.2234	0.0753824	0.726278	-0.29941	0.155215	-0.215095	0.312797
ENSBTAG00000002627	blue	-0.326963	0.118879	0.0447668	0.835457	0.785299	5.48403e-06	-0.178151	0.404925	0.0386482	0.857705	-0.635361	0.000849783	0.357939	0.0859142	0.556832	0.00470971	-0.0129515	0.952104	-0.0426935	0.842983	-0.233539	0.272072	0.00286225	0.98941	-0.679123	0.000263208
ENSBTAG00000000985	blue	-0.326785	0.119092	0.287996	0.172352	0.269226	0.203313	-0.0900332	0.675672	-0.0706819	0.742764	-0.403537	0.0505289	-0.329926	0.115379	0.254983	0.22918	0.118676	0.580733	0.0350075	0.870995	0.0571336	0.790878	-0.343488	0.10031	-0.00713926	0.973588
ENSBTAG00000019854	blue	-0.325955	0.120088	0.0352898	0.869963	0.807645	1.83132e-06	-0.023915	0.91168	-0.270113	0.20177	-0.416329	0.0430068	0.154135	0.472073	0.351965	0.0916641	0.18833	0.378159	0.212262	0.319365	-0.388304	0.0607809	-0.0396188	0.854169	-0.613367	0.00143597
ENSBTAG00000033078	blue	-0.325643	0.120464	0.363303	0.0809864	0.858915	7.79382e-08	-0.20249	0.342663	-0.358982	0.0849383	-0.262791	0.214743	0.301445	0.152291	0.219822	0.302021	-0.096637	0.653285	0.308522	0.142426	-0.477	0.0184309	0.163655	0.444797	-0.545823	0.00579797
ENSBTAG00000002750	blue	-0.325588	0.12053	0.219276	0.303255	0.649661	0.00059112	-0.438906	0.0319012	0.133702	0.533387	-0.390958	0.0588883	0.210648	0.323146	0.69546	0.000161479	-0.158984	0.458076	0.260738	0.218479	-0.0888479	0.679719	-0.126951	0.554435	-0.607414	0.00164429
ENSBTAG00000001810	blue	-0.32548	0.12066	0.175906	0.410965	0.665231	0.000389672	0.175626	0.411722	-0.34821	0.0954221	-0.474822	0.0190488	-0.0286396	0.894319	0.121318	0.572279	0.294571	0.162327	-0.0125004	0.953771	-0.374967	0.0710087	-0.174264	0.415415	-0.300384	0.15381
ENSBTAG00000012797	blue	-0.323766	0.122743	0.104897	0.625689	0.855071	1.02812e-07	-0.0618904	0.773891	-0.173313	0.418004	-0.419737	0.0411595	0.399716	0.0529636	0.284114	0.178468	-0.0182116	0.932689	0.0379227	0.860351	-0.501563	0.012523	0.174069	0.415946	-0.705938	0.000116071
ENSBTAG00000007414	blue	-0.323578	0.122973	0.158937	0.45821	0.780519	6.82049e-06	-0.112922	0.599335	-0.300503	0.153639	-0.310021	0.140396	0.143644	0.503093	0.324759	0.121534	0.12551	0.558974	0.291269	0.167309	-0.347764	0.0958766	-0.109537	0.610394	-0.5176	0.00958388
ENSBTAG00000010285	blue	-0.323129	0.123524	0.28841	0.171707	0.650744	0.000574657	-0.196023	0.35862	-0.406348	0.0487941	0.203854	0.339351	0.185835	0.384623	0.0501839	0.815861	-0.0589616	0.784339	0.575175	0.00327812	-0.446353	0.0287874	0.185332	0.385933	-0.480074	0.0175866
ENSBTAG00000002993	blue	-0.322589	0.124188	0.606132	0.00169238	0.300939	0.153014	-0.317143	0.131036	-0.32644	0.119506	-0.0188819	0.930217	-0.0957077	0.656418	0.194063	0.363541	-0.161648	0.450478	0.231773	0.275818	-0.0671432	0.755249	-0.0555887	0.796415	0.0517869	0.810082
ENSBTAG00000007141	blue	-0.322395	0.124428	0.10431	0.627633	0.604711	0.00174709	-0.274983	0.193442	-0.170263	0.426369	-0.230757	0.277988	0.281019	0.183451	0.273411	0.196105	-0.16826	0.431912	0.059329	0.783026	-0.243514	0.251525	0.230737	0.278031	-0.501457	0.0125447
ENSBTAG00000018053	blue	-0.321576	0.125443	0.426765	0.0375471	0.37073	0.0745185	-0.0258225	0.904665	-0.328528	0.11702	-0.281214	0.183134	-0.0976774	0.649784	0.0417412	0.846444	0.153337	0.474399	0.00893462	0.966949	-0.130381	0.543693	-0.0880015	0.682615	0.0122563	0.954673
ENSBTAG00000052263	blue	-0.321083	0.126055	0.518327	0.00946544	0.748512	2.5904e-05	-0.459751	0.0238007	-0.141786	0.508691	-0.145872	0.496423	0.279218	0.186394	0.365148	0.0793408	-0.30479	0.147569	0.413841	0.0443967	-0.331439	0.113619	0.055224	0.797724	-0.546821	0.00569128
ENSBTAG00000009941	blue	-0.320747	0.126475	0.53641	0.00688837	0.364666	0.0797684	-0.395709	0.0556138	-0.308549	0.142389	-0.188418	0.377931	-0.014962	0.94468	0.245136	0.248283	0.00352631	0.986953	0.251895	0.235063	0.0853622	0.691671	-0.17831	0.404498	0.0382509	0.859154
ENSBTAG00000010843	blue	-0.320387	0.126925	0.590381	0.00238861	0.749103	2.5319e-05	-0.370966	0.07432	-0.177608	0.406379	-0.0332038	0.877592	0.50107	0.012624	0.167726	0.433394	-0.451672	0.0267162	0.300155	0.15414	-0.4436	0.0299089	0.237753	0.263266	-0.4796	0.0177147
ENSBTAG00000015010	blue	-0.319821	0.127635	0.409429	0.0469465	0.911671	5.82116e-10	-0.246994	0.244602	-0.325518	0.120614	-0.21296	0.317739	0.405422	0.0493608	0.242723	0.253118	-0.188538	0.377621	0.320052	0.127345	-0.531887	0.0074703	0.228369	0.28313	-0.61564	0.0013626
ENSBTAG00000000065	blue	-0.319634	0.127871	0.393884	0.0568547	0.458373	0.0242791	-0.148726	0.487945	-0.0227534	0.915955	-0.40417	0.0501341	0.189088	0.376205	0.30285	0.150295	-0.313934	0.135196	-0.0983324	0.647583	-0.15862	0.459118	-0.182946	0.392188	-0.119545	0.577946
ENSBTAG00000003650	blue	-0.319469	0.128079	0.309139	0.141589	0.663074	0.000413412	-0.4636	0.0225049	-0.185975	0.384257	-0.102712	0.632944	0.280919	0.183613	0.349888	0.0937295	-0.118814	0.580291	0.539626	0.00649808	-0.214226	0.314802	0.226217	0.287814	-0.593353	0.00224122
ENSBTAG00000016980	blue	-0.319457	0.128094	-0.00627771	0.976775	0.686038	0.000214837	-0.341532	0.102388	0.183959	0.389525	-0.489449	0.0152041	0.428458	0.0367156	0.597715	0.00203899	-0.116184	0.588759	0.0210541	0.922212	-0.135951	0.526459	0.0101068	0.962616	-0.745937	2.85951e-05
ENSBTAG00000010919	blue	-0.318983	0.128693	0.0129769	0.952011	0.393407	0.0571823	0.0188338	0.930395	-0.24119	0.256221	-0.409148	0.0471127	-0.196124	0.358367	0.33515	0.10939	0.278161	0.188137	0.0402138	0.852002	-0.0614713	0.775384	-0.231925	0.275495	-0.120611	0.574536
ENSBTAG00000018263	blue	-0.317979	0.129967	0.536315	0.00690019	0.78775	4.89341e-06	-0.0551935	0.797833	-0.346711	0.096955	-0.274381	0.19446	0.343798	0.0999838	0.0728337	0.735203	-0.17586	0.411089	0.038648	0.857706	-0.559107	0.00450767	0.0853849	0.691593	-0.305424	0.146686
ENSBTAG00000004939	blue	-0.31796	0.129992	0.428526	0.0366826	0.746939	2.75205e-05	-0.531517	0.00751963	0.0791575	0.713121	-0.303262	0.149713	0.436073	0.033154	0.540842	0.00635539	-0.417402	0.0424183	0.237533	0.263722	-0.215951	0.310827	0.0430796	0.841581	-0.631671	0.000930518
ENSBTAG00000022539	blue	-0.317944	0.130012	0.365224	0.0792745	0.793555	3.71383e-06	-0.042467	0.843806	-0.380535	0.06659	-0.245878	0.246808	0.407732	0.0479574	0.00501106	0.98146	-0.173161	0.418419	0.0699091	0.745485	-0.528246	0.00796801	0.133541	0.533886	-0.398215	0.0539449
ENSBTAG00000020693	blue	-0.317935	0.130023	-0.122527	0.568427	0.448283	0.0280217	0.404485	0.0499388	-0.660978	0.000437669	-0.231334	0.276755	-0.132406	0.537398	-0.127001	0.554277	0.63721	0.00081163	0.204036	0.338912	-0.334137	0.110533	0.194449	0.362568	-0.136088	0.52604
ENSBTAG00000017155	blue	-0.317417	0.130685	0.175891	0.411006	0.216534	0.309492	-0.0927902	0.666292	-0.117098	0.585812	-0.390375	0.0593001	-0.266847	0.20749	0.261591	0.216921	0.183193	0.391537	-0.0251292	0.907214	0.161975	0.44955	-0.385068	0.0631513	0.0539452	0.802317
ENSBTAG00000015498	blue	-0.316878	0.131376	0.304405	0.148108	0.525675	0.00833584	0.154378	0.471366	-0.467014	0.0214036	-0.278659	0.187314	-0.0184428	0.931836	-0.0536919	0.803227	0.147056	0.492897	0.08855	0.680738	-0.344446	0.0993044	-0.062577	0.771447	-0.0766706	0.72178
ENSBTAG00000021449	blue	-0.316773	0.131511	0.42792	0.0369785	0.685414	0.000218861	-0.196869	0.356508	-0.308087	0.143018	-0.347903	0.095735	0.0654064	0.761399	0.419981	0.0410296	0.0313869	0.884245	0.293097	0.164537	-0.274848	0.19367	-0.112337	0.60124	-0.347418	0.0962302
ENSBTAG00000038251	blue	-0.316343	0.132064	0.152404	0.477124	0.679232	0.000262375	-0.0413242	0.847961	-0.135214	0.528727	-0.393826	0.0568947	0.212407	0.319027	0.286112	0.175302	0.119928	0.57672	0.181791	0.395234	-0.344856	0.0988756	0.0876825	0.683707	-0.576231	0.00320836
ENSBTAG00000020004	blue	-0.315729	0.132857	0.432428	0.0348228	0.750975	2.35412e-05	-0.28216	0.181603	0.0931126	0.665198	-0.408622	0.0474252	0.490579	0.0149357	0.301807	0.151775	-0.458322	0.0242968	-0.125639	0.558566	-0.433969	0.0341091	0.0859717	0.689576	-0.575651	0.00324651
ENSBTAG00000038180	blue	-0.3153	0.133414	-0.0191869	0.929093	0.410384	0.0463854	-0.2913	0.167261	0.0586304	0.785522	-0.521632	0.0089426	0.147895	0.490405	0.350879	0.0927394	0.0163633	0.939507	-0.0958729	0.655861	0.133593	0.533724	-0.144375	0.5009	-0.351307	0.0923149
ENSBTAG00000015504	blue	-0.315221	0.133516	0.00900584	0.966686	0.320483	0.126804	0.216119	0.310443	-0.377514	0.0689611	-0.716475	8.20896e-05	-0.385344	0.0629461	0.298861	0.15601	0.68097	0.000249441	-0.110862	0.606057	0.0139259	0.948506	-0.281902	0.18202	-0.0387711	0.857258
ENSBTAG00000024909	blue	-0.315109	0.133662	-0.0663615	0.758015	0.514355	0.0101271	-0.164792	0.441596	-0.338259	0.105937	-0.0785808	0.715126	0.163827	0.444313	0.198979	0.351272	0.138452	0.518809	0.421593	0.0401799	-0.123911	0.564034	0.284405	0.178005	-0.403355	0.050643
ENSBTAG00000000526	blue	-0.314309	0.134706	0.14578	0.496698	0.548467	0.00551907	-0.0554574	0.796886	-0.252737	0.233448	-0.163415	0.445475	-0.0256057	0.905462	0.247208	0.24418	0.18875	0.377076	0.398849	0.0535288	-0.215109	0.312765	-0.168603	0.430959	-0.355632	0.0881015
ENSBTAG00000024311	blue	-0.313898	0.135244	0.507358	0.0113856	0.756326	1.9053e-05	-0.450899	0.0270098	-0.137838	0.520682	-0.151567	0.479574	0.296594	0.159326	0.358314	0.0855623	-0.308789	0.142064	0.397459	0.0544444	-0.351311	0.0923109	0.0782065	0.716428	-0.568328	0.00376192
ENSBTAG00000005445	blue	-0.31342	0.135871	0.321914	0.125023	0.650616	0.000576578	-0.208135	0.329085	-0.0541179	0.801696	-0.544647	0.00592568	0.0743219	0.729987	0.404146	0.0501496	0.0979687	0.648804	-0.0195073	0.927912	-0.144876	0.4994	-0.319724	0.127757	-0.448377	0.0279849
ENSBTAG00000009085	blue	-0.313204	0.136156	0.351189	0.0924314	0.531533	0.00751756	-0.583957	0.00273545	0.0443604	0.836931	-0.211175	0.321908	0.292948	0.164761	0.56439	0.00406662	-0.209846	0.325033	0.394027	0.0567565	0.0267119	0.901397	0.0975454	0.650227	-0.50097	0.0126446
ENSBTAG00000015428	blue	-0.313053	0.136355	0.329179	0.116254	0.479208	0.0178212	-0.407547	0.0480686	0.151357	0.480191	-0.231353	0.276713	0.276471	0.190946	0.195799	0.359181	-0.333211	0.111586	-0.0426607	0.843103	-0.0955453	0.656966	-0.106417	0.620661	-0.350612	0.0930049
ENSBTAG00000007330	blue	-0.313051	0.136357	0.371948	0.0734966	0.820079	9.34114e-07	-0.339602	0.10447	-0.0218395	0.919319	-0.303947	0.14875	0.569176	0.00369892	0.417778	0.0422135	-0.347692	0.0959494	0.115607	0.590625	-0.417797	0.0422036	0.253935	0.231166	-0.699965	0.000140344
ENSBTAG00000014773	blue	-0.312843	0.136631	-0.014354	0.946925	0.551093	0.00525329	-0.370832	0.0744329	-0.146924	0.493289	-0.339919	0.104125	0.0203335	0.924867	0.595057	0.0021603	0.0811812	0.706101	0.173849	0.416543	0.00253549	0.990619	-0.0343211	0.873504	-0.51316	0.0103336
ENSBTAG00000015569	blue	-0.312617	0.13693	-0.110542	0.607102	0.346867	0.0967939	-0.0347062	0.872096	-0.200642	0.347178	-0.285256	0.176653	-0.00203544	0.992469	0.147274	0.49225	0.235821	0.267281	0.0109115	0.959642	-0.0282125	0.895886	-0.0195499	0.927755	-0.231275	0.27688
ENSBTAG00000011626	blue	-0.31243	0.137178	0.236164	0.266565	0.433217	0.0344561	-0.327291	0.118488	-0.180371	0.398999	-0.133152	0.535087	-0.0629168	0.770238	0.367375	0.0773894	0.0246443	0.908997	0.45303	0.0262071	-0.0601056	0.780253	-0.0523183	0.808168	-0.289499	0.170023
ENSBTAG00000017218	blue	-0.312323	0.13732	0.404048	0.0502103	0.732585	4.68932e-05	-0.362364	0.0818325	-0.1378	0.520798	-0.135356	0.528288	0.360699	0.0833511	0.217192	0.307989	-0.24907	0.240531	0.254212	0.23064	-0.379458	0.0674286	0.088275	0.681679	-0.551256	0.00523722
ENSBTAG00000039630	blue	-0.312232	0.137441	0.460091	0.0236839	0.74064	3.49182e-05	0.0844143	0.694934	-0.539963	0.00645832	-0.126468	0.555955	0.312307	0.137342	-0.0918244	0.669572	-0.173821	0.41662	0.119212	0.579013	-0.648561	0.000608249	0.301948	0.151575	-0.25191	0.235034
ENSBTAG00000017597	blue	-0.312142	0.13756	0.43236	0.0348545	0.506125	0.0116203	-0.28973	0.169666	-0.129536	0.54633	-0.10637	0.620818	0.245609	0.247343	0.00621398	0.97701	-0.329287	0.116126	-0.0940519	0.662015	-0.269705	0.202479	0.0647671	0.763666	-0.265166	0.210475
ENSBTAG00000050993	blue	-0.311391	0.13856	0.611567	0.00149642	0.553729	0.00499746	-0.396756	0.0549121	0.057149	0.790823	-0.081394	0.705364	0.277581	0.189097	0.270227	0.201573	-0.224218	0.29221	0.29993	0.154464	-0.242882	0.252798	-0.0801508	0.709673	-0.469108	0.0207503
ENSBTAG00000007570	blue	-0.310968	0.139125	0.311354	0.138609	0.349187	0.0944337	-0.530903	0.00760214	0.238111	0.262527	-0.18555	0.385364	0.273164	0.196526	0.517212	0.00964751	-0.325605	0.12051	0.220594	0.300284	0.146622	0.494188	-0.263311	0.213805	-0.22912	0.281507
ENSBTAG00000033457	blue	-0.310872	0.139254	-0.0603433	0.779405	0.781096	6.64512e-06	-0.0212339	0.921549	-0.2302	0.279181	-0.387093	0.0616596	0.211342	0.321517	0.381489	0.0658548	0.210326	0.323902	0.23057	0.278389	-0.327447	0.118302	0.0525814	0.807221	-0.641985	0.000719879
ENSBTAG00000014076	blue	-0.310604	0.139612	0.376199	0.0700123	0.367387	0.0773795	-0.116686	0.587138	-0.231556	0.276282	-0.360736	0.0833169	-0.109796	0.609547	0.114807	0.593215	0.0169872	0.937205	0.0227812	0.915852	-0.117741	0.583739	-0.205658	0.335001	-0.0729479	0.734803
ENSBTAG00000016332	blue	-0.310511	0.139737	0.223642	0.293485	0.720021	7.28079e-05	-0.29146	0.167017	-0.0945644	0.660281	-0.540063	0.00644647	0.226496	0.287204	0.606279	0.0016868	-0.000115473	0.999573	0.193434	0.365129	-0.201451	0.345196	-0.0524027	0.807865	-0.527888	0.00801834
ENSBTAG00000053344	blue	-0.310288	0.140037	0.327928	0.11773	0.370807	0.0744533	-0.278551	0.187493	-0.404526	0.0499133	0.161239	0.451639	0.109921	0.609137	-0.0193173	0.928612	-0.114397	0.594543	0.421629	0.0401613	-0.147396	0.491886	0.137579	0.521474	-0.11164	0.603513
ENSBTAG00000004495	blue	-0.309911	0.140544	0.479783	0.0176652	0.600238	0.00192925	-0.557505	0.00464912	0.181466	0.396094	-0.334499	0.110124	0.373307	0.0723684	0.486521	0.0159178	-0.460687	0.0234801	0.0290331	0.892875	-0.104639	0.626545	-0.124802	0.561212	-0.47925	0.0178096
ENSBTAG00000009023	blue	-0.309353	0.141299	0.353303	0.0903519	0.612489	0.00146517	-0.20434	0.338177	-0.0389413	0.856637	-0.351409	0.0922136	0.121015	0.573246	0.183211	0.391489	-0.0392379	0.855557	0.0121068	0.955225	-0.25112	0.236555	-0.1333	0.534631	-0.459471	0.0238974
ENSBTAG00000053374	blue	-0.308978	0.141807	0.0995699	0.643433	0.615641	0.00136256	0.285038	0.176999	-0.539491	0.00651409	-0.283565	0.179345	0.215782	0.311217	-0.03592	0.867661	0.268493	0.204595	0.122897	0.567251	-0.553072	0.00506017	0.488374	0.0154631	-0.358644	0.0852536
ENSBTAG00000004387	blue	-0.308293	0.142738	0.118012	0.582866	0.788234	4.7838e-06	0.0456546	0.832239	-0.345867	0.0978255	-0.202771	0.34198	0.401103	0.0520697	0.182518	0.393314	0.0702842	0.744164	0.260182	0.219497	-0.491217	0.0147859	0.260201	0.219463	-0.548909	0.00547355
ENSBTAG00000015556	blue	-0.307454	0.143885	0.180144	0.399603	0.739471	3.64685e-05	-0.182062	0.394516	-0.105127	0.624926	-0.428359	0.0367638	0.511956	0.0105451	0.386881	0.0618142	-0.174104	0.415851	0.100005	0.641978	-0.295423	0.161058	0.166458	0.436929	-0.512161	0.0105087
ENSBTAG00000021752	blue	-0.306959	0.144564	0.077052	0.72045	0.425772	0.0380418	0.136348	0.525242	-0.413231	0.0447425	-0.633314	0.000893798	-0.173926	0.416335	0.201075	0.346118	0.549156	0.00544828	0.0123668	0.954264	-0.123393	0.565674	-0.0749743	0.727705	-0.167727	0.433392
ENSBTAG00000013425	blue	-0.30677	0.144824	0.548781	0.00548673	0.86478	5.02702e-08	-0.282604	0.180886	-0.270484	0.201127	-0.149776	0.484841	0.480281	0.0175308	0.170382	0.42604	-0.396377	0.0551654	0.237576	0.263633	-0.55804	0.00460146	0.188046	0.37889	-0.525284	0.00839287
ENSBTAG00000011133	blue	-0.306746	0.144857	0.0321097	0.881597	0.62627	0.00106056	-0.0112024	0.958567	-0.156289	0.465828	-0.45989	0.0237528	0.197187	0.355717	0.401684	0.0516987	0.234081	0.270929	0.276129	0.191517	-0.193105	0.365959	-0.0587298	0.785167	-0.447052	0.0285081
ENSBTAG00000005249	blue	-0.306387	0.145352	0.676435	0.000284425	0.52024	0.00915988	-0.557406	0.00465806	-0.121354	0.572164	-0.0867748	0.686819	0.222163	0.296771	0.267092	0.207057	-0.37978	0.0671765	0.296309	0.159746	-0.0883968	0.681262	-0.031513	0.883782	-0.238207	0.262328
ENSBTAG00000004715	blue	-0.306085	0.14577	0.0816417	0.704507	0.686386	0.000212625	0.0887893	0.679919	-0.527703	0.00804451	-0.307563	0.143735	0.0956955	0.656459	0.0227582	0.915937	0.22202	0.29709	0.181898	0.39495	-0.373113	0.0725287	0.118809	0.580306	-0.272348	0.197919
ENSBTAG00000017362	blue	-0.305776	0.146198	0.530318	0.0076815	0.540431	0.00640327	-0.236437	0.265996	-0.384955	0.063235	-0.0991094	0.644976	0.0300244	0.889238	0.0964053	0.654065	0.00628219	0.976758	0.361966	0.0821936	-0.199131	0.350898	-0.0986337	0.646572	-0.18916	0.376021
ENSBTAG00000019564	blue	-0.305692	0.146315	0.393239	0.0572984	0.513045	0.0103535	0.172463	0.420327	-0.591121	0.00235113	-0.126921	0.554528	0.130097	0.54458	-0.182699	0.392838	-0.0158158	0.941528	0.195641	0.359575	-0.388612	0.0605585	0.0422295	0.844669	0.102205	0.63463
ENSBTAG00000018408	blue	-0.305535	0.146532	0.515375	0.00995373	0.633408	0.000891719	-0.458047	0.0243933	-0.1495	0.485657	-0.00251461	0.990696	0.357156	0.0866521	0.261143	0.217738	-0.417616	0.0423018	0.31802	0.129916	-0.353103	0.0905476	0.242512	0.253544	-0.458948	0.0240785
ENSBTAG00000047679	blue	-0.30546	0.146636	0.0164014	0.939367	0.455428	0.025327	0.207217	0.33127	-0.650199	0.000582882	-0.11299	0.599114	-0.174554	0.414627	-0.0697459	0.746061	0.510967	0.0107212	0.324826	0.121452	-0.305221	0.146969	0.0645617	0.764395	-0.172632	0.419864
ENSBTAG00000005400	blue	-0.30512	0.14711	0.50392	0.0120497	0.421882	0.0400293	-0.48065	0.0174319	-0.0228696	0.915527	-0.440164	0.0313571	-0.0467561	0.828249	0.605245	0.00172635	-0.0735038	0.732853	0.103652	0.629818	0.115947	0.589524	-0.354663	0.089033	-0.185905	0.38444
ENSBTAG00000013579	blue	-0.304795	0.147563	0.362406	0.0817951	0.598623	0.00199889	0.0821851	0.702627	-0.595662	0.00213214	0.0486577	0.821372	0.268543	0.204507	-0.124178	0.563188	-0.056944	0.791557	0.352768	0.0908752	-0.55093	0.00526944	0.35078	0.0928385	-0.193253	0.365585
ENSBTAG00000001533	blue	-0.304639	0.14778	0.0517022	0.810387	0.702852	0.00012811	-0.433154	0.0344852	-0.0222631	0.917759	-0.197497	0.354945	0.398035	0.0540632	0.538714	0.0066068	-0.199154	0.350839	0.401625	0.0517366	-0.19895	0.351345	0.166727	0.436178	-0.685601	0.000217648
ENSBTAG00000005833	blue	-0.303886	0.148835	-0.162419	0.448292	0.227036	0.286027	0.378573	0.0681225	-0.692967	0.000174326	-0.372557	0.0729895	-0.4046	0.0498678	-0.10101	0.638616	0.749822	2.46228e-05	0.0619681	0.773614	-0.116637	0.587296	0.0167444	0.938101	0.0644193	0.7649
ENSBTAG00000010169	blue	-0.303743	0.149036	-0.159267	0.457264	0.482554	0.0169286	0.194103	0.363439	-0.58081	0.00292041	-0.127821	0.551701	-0.070173	0.744556	0.0533544	0.80444	0.573913	0.00336311	0.370395	0.0748019	-0.271737	0.198966	0.300063	0.154272	-0.302262	0.151128
ENSBTAG00000019672	blue	-0.303433	0.149472	-0.0590317	0.784088	0.442605	0.0303229	0.39037	0.0593037	-0.389647	0.059817	-0.373103	0.0725368	-0.124715	0.561487	-0.018316	0.932304	0.554174	0.00495529	0.00199904	0.992603	-0.421081	0.0404486	0.365129	0.0793584	-0.353223	0.09043
ENSBTAG00000012124	blue	-0.303338	0.149607	0.1681	0.432355	0.789476	4.51216e-06	-0.0522101	0.808558	-0.563131	0.00416828	-0.0964201	0.654016	0.208343	0.328589	0.100335	0.640874	0.15618	0.466144	0.521279	0.00899732	-0.435352	0.0334789	0.149451	0.485801	-0.44285	0.0302205
ENSBTAG00000012194	blue	-0.302775	0.1504	-0.0365995	0.865179	0.649888	0.000587631	-0.257346	0.224744	-0.285328	0.176538	-0.138952	0.517284	0.140043	0.513967	0.43929	0.0317344	0.156549	0.465077	0.501167	0.0126041	-0.20081	0.346767	0.115335	0.591506	-0.612538	0.00146355
ENSBTAG00000003501	blue	-0.302165	0.151265	0.12214	0.56966	0.785783	5.36283e-06	-0.135318	0.528407	-0.427019	0.0374217	-0.135155	0.528908	0.194844	0.361576	0.262411	0.215431	0.0772235	0.719852	0.465056	0.0220299	-0.40351	0.0505461	0.230565	0.278399	-0.571939	0.0034998
ENSBTAG00000050888	blue	-0.301336	0.152446	0.192601	0.367236	0.354657	0.0890382	-0.304311	0.148239	0.0778649	0.717618	-0.347681	0.095961	0.0405342	0.850835	0.255347	0.228494	-0.120882	0.57367	-0.069797	0.745881	0.143513	0.503489	-0.224139	0.292385	-0.113163	0.598552
ENSBTAG00000010018	blue	-0.301284	0.152521	0.3079	0.143274	0.701629	0.000133174	-0.0588073	0.78489	-0.355291	0.0884289	-0.138628	0.518272	0.254126	0.230802	0.0380211	0.859992	0.0452284	0.833783	0.302241	0.151158	-0.504195	0.0119953	0.220669	0.300115	-0.518394	0.00945457
ENSBTAG00000023675	blue	-0.301118	0.152759	0.197073	0.355999	0.80357	2.25977e-06	-0.0465392	0.829035	-0.360527	0.0835095	-0.171062	0.424168	0.281213	0.183136	0.153869	0.472847	0.122158	0.569601	0.349362	0.0942572	-0.504073	0.0120194	0.173546	0.417371	-0.604509	0.00175498
ENSBTAG00000002767	blue	-0.29962	0.154912	0.177697	0.406141	0.542449	0.00617082	0.137523	0.521643	-0.111549	0.603813	-0.651459	0.000564004	0.0601219	0.780195	0.18724	0.380975	0.0338264	0.875314	-0.358196	0.0856731	-0.304093	0.148544	-0.227616	0.284764	-0.231069	0.277321
ENSBTAG00000001847	blue	-0.299499	0.155086	0.0910264	0.672287	0.724994	6.13436e-05	-0.416417	0.0429585	0.0516054	0.810736	-0.382281	0.0652491	0.283998	0.178652	0.652351	0.000550958	-0.0563095	0.793831	0.385672	0.0627034	-0.0828997	0.700158	-0.0502879	0.815486	-0.668555	0.000355404
ENSBTAG00000002220	blue	-0.299467	0.155132	0.225462	0.28947	0.378616	0.0680886	-0.27437	0.194477	-0.189597	0.374898	-0.120543	0.574754	-0.0682504	0.751336	0.30418	0.148423	-0.0693996	0.747281	0.331533	0.113511	0.0419902	0.845539	-0.175345	0.412482	-0.163203	0.446075
ENSBTAG00000015962	blue	-0.299223	0.155485	0.304641	0.147778	0.483269	0.0167426	0.282245	0.181465	-0.346251	0.0974287	-0.415006	0.0437414	0.235713	0.267506	-0.121727	0.570975	-0.16026	0.454427	-0.369662	0.0754233	-0.403083	0.0508139	-0.0104118	0.961489	0.115777	0.590076
ENSBTAG00000016932	blue	-0.298671	0.156286	0.392023	0.0581415	0.633097	0.000898567	-0.447706	0.0282488	0.241682	0.255223	-0.263101	0.214184	0.522187	0.00885715	0.321839	0.125115	-0.526289	0.00824675	-0.0123567	0.954302	-0.268824	0.204015	0.106695	0.619744	-0.593895	0.00221519
ENSBTAG00000006556	blue	-0.298235	0.156921	0.55332	0.00503639	0.625021	0.00109277	0.0171467	0.936617	-0.56384	0.0041107	-0.0295742	0.89089	0.099097	0.645018	-0.0670997	0.755403	-0.0354186	0.869492	0.318957	0.128726	-0.481658	0.017164	0.0949736	0.658898	-0.0843032	0.695316
ENSBTAG00000002002	blue	-0.297846	0.157488	-0.145931	0.496248	0.693066	0.000173799	0.036723	0.864728	-0.316216	0.132228	-0.24786	0.242897	0.268917	0.203852	0.210915	0.322518	0.252234	0.234411	0.222997	0.294916	-0.40813	0.0477186	0.357428	0.086395	-0.669031	0.000350713
ENSBTAG00000014786	blue	-0.297275	0.158325	0.217449	0.307402	0.50457	0.0119217	-0.0815527	0.704815	-0.313619	0.13561	-0.660544	0.00044284	-0.154114	0.472136	0.457424	0.0246129	0.362512	0.0816991	0.0058453	0.978374	-0.0426204	0.843249	-0.311895	0.137888	-0.255039	0.229074
ENSBTAG00000048798	blue	-0.297073	0.158621	0.174427	0.414973	0.525333	0.00838578	-0.589583	0.00242954	0.089463	0.677618	-0.160142	0.454765	0.174477	0.414837	0.685365	0.000219176	-0.156671	0.464724	0.472568	0.0197058	0.0331593	0.877754	-0.0161659	0.940236	-0.609763	0.00155919
ENSBTAG00000050233	blue	-0.297037	0.158674	0.156837	0.464245	0.538048	0.0066872	-0.199812	0.349218	-0.0189211	0.930073	-0.173118	0.418537	0.214513	0.314139	0.352345	0.0912896	-0.160796	0.452899	0.138906	0.517424	-0.220667	0.30012	0.0527362	0.806664	-0.462491	0.0228722
ENSBTAG00000019639	blue	-0.296726	0.159132	0.0333786	0.876952	0.7664	1.26059e-05	0.130128	0.544484	-0.27548	0.192605	-0.500208	0.0128021	0.28105	0.1834	0.203408	0.340431	0.278317	0.187879	0.0512986	0.811841	-0.469151	0.0207369	0.134048	0.532319	-0.611016	0.00151535
ENSBTAG00000010356	blue	-0.295838	0.160443	0.589275	0.00244551	0.415164	0.0436534	-0.0485808	0.82165	-0.380514	0.0666066	0.122792	0.567586	0.294947	0.161765	-0.261638	0.216835	-0.3013	0.152498	0.143457	0.503656	-0.339581	0.104493	0.0855316	0.691088	0.069508	0.746899
ENSBTAG00000050263	blue	-0.295769	0.160545	0.464848	0.0220972	0.332804	0.11205	-0.567055	0.00385825	0.233028	0.273154	-0.32048	0.126808	0.242468	0.253632	0.514605	0.0100844	-0.364276	0.0801157	0.0415391	0.84718	0.120779	0.573998	-0.292033	0.166147	-0.257294	0.224842
ENSBTAG00000001589	blue	-0.295368	0.161139	0.725454	6.03691e-05	0.56552	0.00397712	-0.461752	0.0231198	-0.119929	0.576718	-0.0691487	0.748166	0.384999	0.0632026	0.159474	0.456672	-0.504049	0.0120243	0.21021	0.324176	-0.271566	0.199262	0.166966	0.435513	-0.254796	0.229534
ENSBTAG00000021357	blue	-0.29522	0.16136	0.489356	0.0152263	0.69778	0.000150273	-0.387256	0.061541	-0.018667	0.93101	-0.466969	0.0214181	0.268071	0.205335	0.498735	0.0131112	-0.226101	0.288068	0.0803303	0.70905	-0.216004	0.310706	-0.23281	0.273614	-0.455167	0.0254218
ENSBTAG00000004489	blue	-0.294319	0.162702	0.269524	0.202794	0.641697	0.00072515	-0.285054	0.176972	-0.25781	0.223881	-0.304808	0.147545	0.325519	0.120614	0.308287	0.142746	0.0108833	0.959746	0.314417	0.134564	-0.21548	0.311911	0.262343	0.215555	-0.49281	0.0144171
ENSBTAG00000009912	blue	-0.2935	0.163931	-0.038586	0.857932	0.702284	0.000130439	0.12164	0.571253	-0.341184	0.102761	-0.32398	0.122481	0.1584	0.459749	0.100614	0.63994	0.193677	0.364516	0.0755982	0.725524	-0.443257	0.0300512	0.155955	0.466793	-0.486686	0.015877
ENSBTAG00000018090	blue	-0.293399	0.164082	0.333045	0.111774	0.447171	0.0284609	-0.64555	0.00065736	0.255477	0.228248	-0.0530042	0.8057	0.428626	0.0366336	0.457332	0.0246453	-0.403024	0.0508509	0.310649	0.139553	-0.0261664	0.903401	0.214631	0.313867	-0.594205	0.00220046
ENSBTAG00000020031	blue	-0.293392	0.164093	0.097524	0.650299	0.431423	0.0352946	-0.440413	0.0312505	0.312942	0.136502	-0.218956	0.303978	0.213805	0.315778	0.516876	0.00970284	-0.213332	0.316875	0.150476	0.482781	0.0393042	0.855315	-0.0343913	0.873248	-0.561522	0.00430133
ENSBTAG00000051406	blue	-0.292682	0.165163	-0.262809	0.214711	0.498153	0.0132351	0.031435	0.884068	-0.13584	0.526803	-0.407743	0.0479505	0.0607514	0.77795	0.393226	0.0573074	0.461022	0.0233662	0.216042	0.310619	-0.160312	0.45428	0.335333	0.109184	-0.62231	0.00116555
ENSBTAG00000021967	blue	-0.291985	0.16622	0.236918	0.264997	0.722276	6.73953e-05	-0.381356	0.0659574	0.0395413	0.854451	-0.271643	0.199129	0.392785	0.0576116	0.486559	0.0159085	-0.183032	0.391959	0.231904	0.27554	-0.279702	0.185599	0.00561709	0.979218	-0.688891	0.00019726
ENSBTAG00000042963	blue	-0.291242	0.16735	0.124651	0.56169	0.735775	4.17771e-05	-0.357965	0.08589	-0.0269416	0.900553	-0.367843	0.0769843	0.30519	0.147013	0.540934	0.00634466	-0.069441	0.747135	0.299464	0.155136	-0.210633	0.32318	0.191437	0.370194	-0.746755	2.7715e-05
ENSBTAG00000010795	blue	-0.291198	0.167416	-0.107003	0.618727	0.48697	0.0158067	-0.37827	0.0683619	-0.00157104	0.994187	-0.264146	0.212302	0.251031	0.236727	0.539684	0.00649122	0.0341433	0.874155	0.291353	0.16718	0.0644848	0.764668	0.14621	0.495415	-0.577153	0.00314852
ENSBTAG00000045885	blue	-0.290494	0.168493	-0.0583718	0.786447	0.747661	2.67675e-05	-0.223377	0.294072	-0.0661631	0.758718	-0.427597	0.0371368	0.360426	0.0836025	0.529452	0.00780022	0.148154	0.489638	0.297728	0.157661	-0.216611	0.309316	0.193573	0.364778	-0.778925	7.32653e-06
ENSBTAG00000031461	blue	-0.29038	0.168668	0.273247	0.196384	0.312432	0.137176	-0.656153	0.000498246	0.128048	0.550988	-0.0253754	0.906309	0.274111	0.194917	0.434885	0.0336907	-0.421849	0.0400462	0.211144	0.32198	0.179815	0.400478	-0.0408568	0.849662	-0.257422	0.224603
ENSBTAG00000019026	blue	-0.290141	0.169034	0.219512	0.302721	0.404742	0.0497799	-0.259005	0.221664	0.196392	0.357699	-0.382501	0.0650819	0.138706	0.518034	0.247126	0.244341	-0.0914592	0.670815	-0.121528	0.571608	-0.0116007	0.957095	-0.105148	0.624858	-0.396051	0.0553838
ENSBTAG00000015572	blue	-0.289752	0.169632	0.157031	0.463688	0.772789	9.59807e-06	-0.0247159	0.908734	-0.423619	0.0391317	-0.241656	0.255274	0.369457	0.0755987	0.154345	0.471463	0.0492191	0.819344	0.220754	0.299924	-0.418861	0.0416284	0.251729	0.235382	-0.419399	0.0413399
ENSBTAG00000017124	blue	-0.289571	0.169911	0.00663766	0.975443	0.374755	0.071182	0.00899121	0.96674	0.123938	0.563946	-0.763408	1.42808e-05	-0.0231274	0.914578	0.350933	0.092686	0.0742482	0.730245	-0.418911	0.0416017	-0.033691	0.875809	-0.23383	0.271458	-0.254463	0.230164
ENSBTAG00000005408	blue	-0.289408	0.170162	0.303027	0.150045	0.682734	0.000236883	-0.552445	0.00512076	-0.0651204	0.762413	-0.190334	0.373011	0.31174	0.138095	0.635567	0.000845458	-0.247684	0.243244	0.39135	0.0586127	-0.138159	0.519703	0.0826838	0.700904	-0.598632	0.00199852
ENSBTAG00000034138	blue	-0.288779	0.171135	0.213386	0.31675	0.498221	0.0132206	-0.358061	0.0857997	0.0395132	0.854553	0.146413	0.494813	0.405174	0.0495129	0.177724	0.40607	-0.291226	0.167374	0.376939	0.0694193	-0.252479	0.233943	0.307328	0.144058	-0.59223	0.00229597
ENSBTAG00000007863	blue	-0.288336	0.171822	-0.111405	0.60428	0.433028	0.0345437	0.175459	0.412175	-0.499124	0.013029	-0.248735	0.241185	-0.11852	0.581234	0.0708905	0.74203	0.550838	0.00527859	0.305356	0.146781	-0.242284	0.254003	0.0601279	0.780174	-0.260509	0.218898
ENSBTAG00000013772	blue	-0.287213	0.173572	-0.338278	0.105915	0.371066	0.0742355	0.102726	0.632895	-0.457963	0.0244229	-0.129314	0.547025	-0.0283926	0.895225	0.198015	0.353658	0.536828	0.00683659	0.387911	0.0610647	-0.0870678	0.685814	0.348407	0.0952228	-0.359733	0.0842417
ENSBTAG00000000494	blue	-0.287017	0.173879	0.107624	0.616682	0.378263	0.068367	-0.113991	0.59586	-0.299433	0.155182	-0.176966	0.408106	-0.192107	0.36849	0.293394	0.16409	0.42582	0.0380178	0.515746	0.00989123	-0.0254292	0.906111	0.0733707	0.73332	-0.290011	0.169234
ENSBTAG00000005026	blue	-0.286929	0.174018	0.164068	0.443633	0.492307	0.0145327	-0.339063	0.105056	0.0364532	0.865714	-0.297472	0.158037	0.145619	0.497179	0.480496	0.0174732	-0.0631413	0.76944	0.293481	0.163959	-0.0917366	0.669871	0.0993164	0.644282	-0.467348	0.0212986
ENSBTAG00000014158	blue	-0.286526	0.17465	0.0791022	0.713314	0.841114	2.63976e-07	0.0605958	0.778504	-0.228927	0.281923	-0.414494	0.0440283	0.366553	0.0781055	0.239412	0.259849	0.0777214	0.718117	0.0741872	0.730459	-0.512396	0.0104672	0.138307	0.519252	-0.638368	0.0007885
ENSBTAG00000053703	blue	-0.286134	0.175266	0.184333	0.388546	0.734012	4.45409e-05	-0.113535	0.597343	-0.0586237	0.785546	-0.514445	0.0101118	0.389081	0.0602215	0.446459	0.0287449	-0.0287248	0.894006	-0.0441841	0.837571	-0.377485	0.0689837	0.119014	0.579651	-0.637777	0.000800248
ENSBTAG00000000545	blue	-0.285348	0.176508	0.413204	0.0447579	0.8047	2.1328e-06	-0.42172	0.0401135	-0.0213521	0.921114	-0.187897	0.379276	0.532143	0.00743635	0.340201	0.103821	-0.413117	0.0448073	0.231377	0.276663	-0.432581	0.0347515	0.140282	0.513242	-0.673422	0.00030995
ENSBTAG00000009717	blue	-0.284979	0.177092	0.109758	0.60967	0.688002	0.000202598	-0.212407	0.319027	-0.294112	0.163013	0.0289256	0.893269	0.42217	0.0398794	0.22234	0.296377	-0.0456952	0.832092	0.596945	0.00207352	-0.337825	0.106414	0.159649	0.456172	-0.515602	0.00991534
ENSBTAG00000016367	blue	0.284923	0.17718	-0.0521845	0.80865	0.220518	0.300455	0.642562	0.000709437	-0.388371	0.0607325	-0.041072	0.848879	0.186213	0.38364	-0.489405	0.0152147	0.104524	0.626924	-0.168588	0.431	-0.682239	0.000240351	0.319035	0.128627	0.0137638	0.949104
ENSBTAG00000015625	blue	-0.284498	0.177855	0.662056	0.000425039	0.747484	2.69507e-05	-0.231764	0.275838	-0.37489	0.0710716	-0.164687	0.441894	0.308224	0.142832	0.0903452	0.674608	-0.278769	0.187133	0.224486	0.291618	-0.468841	0.0208328	0.164179	0.443321	-0.313259	0.136083
ENSBTAG00000003588	blue	-0.28355	0.179369	-0.0018181	0.993273	0.714399	8.79908e-05	-0.129026	0.547925	-0.127944	0.551316	-0.383444	0.0643674	0.304175	0.148429	0.569905	0.00364546	0.150126	0.48381	0.30853	0.142416	-0.306474	0.145232	0.125675	0.558453	-0.675892	0.000288887
ENSBTAG00000003073	blue	0.28275	0.180652	0.0196594	0.927351	0.372087	0.0733803	-0.0395882	0.85428	0.246637	0.245307	0.0132649	0.950947	0.401642	0.0517254	0.220955	0.299473	-0.311792	0.138026	0.203156	0.341042	-0.385056	0.0631598	0.0332441	0.877444	-0.463354	0.0225859
ENSBTAG00000000019	blue	-0.282282	0.181405	0.592323	0.00229139	0.817956	1.05163e-06	-0.349386	0.094233	-0.292103	0.16604	-0.0330896	0.878009	0.499744	0.0128989	0.20011	0.348485	-0.336305	0.108097	0.41306	0.0448396	-0.51595	0.00985692	0.253286	0.2324	-0.534341	0.00714968
ENSBTAG00000011946	blue	-0.281538	0.182609	0.317739	0.130274	0.757874	1.79035e-05	-0.303896	0.148821	-0.165436	0.43979	-0.102428	0.633888	0.509934	0.010908	0.228861	0.282065	-0.400107	0.0527108	0.266804	0.207566	-0.45829	0.0243081	0.29137	0.167155	-0.586769	0.00257872
ENSBTAG00000013225	blue	-0.281452	0.182747	0.419122	0.0414883	0.843412	2.27433e-07	-0.247539	0.243528	-0.245552	0.247456	-0.224875	0.290761	0.526988	0.00814626	0.231359	0.276701	-0.302596	0.150655	0.171746	0.42229	-0.55749	0.00465051	0.353714	0.0899516	-0.628541	0.00100409
ENSBTAG00000013812	blue	-0.281394	0.182842	0.0822273	0.702481	0.66604	0.000381073	0.022123	0.918275	-0.515944	0.00985806	-0.319954	0.127468	0.226662	0.286842	0.132407	0.537394	0.251481	0.235858	0.227988	0.283957	-0.353835	0.0898341	0.15628	0.465855	-0.346692	0.0969744
ENSBTAG00000005862	blue	-0.281287	0.183015	0.125252	0.559789	0.693456	0.000171741	-0.340024	0.104012	-0.272994	0.196815	-0.00655258	0.975758	0.22182	0.297538	0.287825	0.172617	-0.0630455	0.769781	0.510362	0.0108303	-0.277341	0.189495	0.104878	0.625751	-0.567723	0.00380745
ENSBTAG00000003922	blue	-0.280877	0.183681	0.193516	0.36492	0.655879	0.000501889	-0.301764	0.151836	-0.10596	0.622171	-0.0896623	0.676938	0.351683	0.091943	0.349805	0.0938126	-0.183737	0.390107	0.451027	0.0269609	-0.308137	0.14295	0.137079	0.523003	-0.548624	0.00550289
ENSBTAG00000017745	blue	-0.280534	0.184241	0.061166	0.776471	0.639509	0.000766267	0.288097	0.172194	-0.5068	0.0114914	-0.412295	0.0452771	0.0553321	0.797336	-0.0248918	0.908087	0.398394	0.053827	0.0893293	0.678074	-0.489477	0.0151974	0.151305	0.480344	-0.336739	0.107615
ENSBTAG00000032097	blue	-0.280254	0.184697	0.431756	0.0351374	0.365887	0.0786897	-0.28181	0.182168	-0.467905	0.0211236	0.19486	0.361534	0.0389492	0.856608	0.0446982	0.835706	0.0654495	0.761246	0.559684	0.00445767	-0.107011	0.618701	0.121063	0.573091	-0.0877265	0.683556
ENSBTAG00000009565	blue	-0.279952	0.185191	0.243987	0.250578	0.638922	0.000777646	-0.260553	0.218818	-0.144673	0.500008	-0.26071	0.21853	0.0865915	0.687448	0.463585	0.0225099	0.0218138	0.919414	0.376365	0.0698793	-0.224447	0.291705	-0.163386	0.445557	-0.487954	0.0155652
ENSBTAG00000002313	blue	-0.279813	0.185418	0.208039	0.329312	0.721057	7.02752e-05	-0.285026	0.177017	-0.363011	0.081249	-0.0485517	0.821754	0.306748	0.144854	0.366927	0.0777793	0.105559	0.623496	0.645407	0.000659768	-0.334409	0.110225	0.317749	0.130261	-0.642427	0.000711868
ENSBTAG00000000379	blue	-0.279418	0.186066	0.442135	0.0305199	0.770813	1.04519e-05	-0.0333662	0.876997	-0.454804	0.0255538	-0.0544545	0.800487	0.424056	0.0389084	-0.012803	0.952653	-0.140543	0.512451	0.297528	0.157954	-0.614272	0.00140637	0.332408	0.112505	-0.413537	0.0445684
ENSBTAG00000012135	blue	-0.279204	0.186417	-0.217674	0.306889	0.365365	0.0791498	0.29404	0.16312	-0.465132	0.0220053	-0.342822	0.101014	-0.222431	0.296173	0.0936939	0.663228	0.627106	0.00103947	0.114414	0.59449	-0.178312	0.404492	-0.0395484	0.854425	-0.175799	0.411255
ENSBTAG00000007321	blue	-0.277953	0.188482	-0.0162909	0.939775	0.697942	0.000149515	-0.269361	0.203078	-0.0808274	0.707327	-0.584515	0.00270371	0.125634	0.558582	0.734653	4.35178e-05	0.193435	0.365125	0.24083	0.256953	-0.0484318	0.822188	-0.228235	0.28342	-0.582238	0.00283525
ENSBTAG00000014886	blue	-0.277775	0.188776	0.427188	0.0373382	0.55807	0.00459884	-0.483417	0.0167044	-0.0631841	0.769288	-0.0860031	0.689468	0.189489	0.375175	0.346155	0.0975272	-0.103737	0.629535	0.43213	0.0349619	-0.0565666	0.792909	-0.193166	0.365806	-0.392556	0.0577709
ENSBTAG00000011895	blue	-0.277447	0.189319	-0.0538326	0.802721	0.36286	0.0813851	0.462976	0.0227109	-0.643388	0.000694686	-0.406445	0.0487353	-0.172481	0.420278	-0.151628	0.479396	0.515254	0.00997409	-0.207849	0.329763	-0.315924	0.132605	0.11966	0.577579	0.0330168	0.878276
ENSBTAG00000001957	blue	-0.277015	0.190038	0.233975	0.271153	0.390117	0.0594829	-0.0175855	0.934998	-0.383031	0.0646796	-0.362686	0.0815415	-0.0222779	0.917705	0.24437	0.249812	0.091978	0.66905	0.0135202	0.950004	-0.143226	0.504351	-0.164787	0.44161	0.0199155	0.926407
ENSBTAG00000006911	blue	-0.276917	0.190201	0.190163	0.373447	0.790244	4.3511e-06	-0.224497	0.291595	-0.0901632	0.675229	-0.415933	0.0432261	0.412206	0.0453285	0.512314	0.0104818	-0.0411152	0.848721	0.186577	0.382693	-0.357792	0.0860528	0.041807	0.846205	-0.655773	0.000503306
ENSBTAG00000020595	blue	-0.275614	0.192381	0.00861868	0.968118	0.301662	0.151982	0.216654	0.309217	-0.560125	0.00441974	-0.145118	0.498676	-0.334613	0.109995	-0.103378	0.630727	0.485713	0.0161197	0.216433	0.309722	-0.108189	0.614823	-0.0920867	0.668681	0.0682956	0.751177
ENSBTAG00000005203	blue	-0.275428	0.192694	0.576345	0.00320092	0.300925	0.153034	-0.632341	0.000915381	0.140051	0.513943	-0.158412	0.459715	0.0333794	0.876949	0.382281	0.0652489	-0.405732	0.0491706	0.106515	0.620338	0.137472	0.5218	-0.252217	0.234445	-0.157177	0.463267
ENSBTAG00000019757	blue	-0.275312	0.192889	0.145061	0.498847	0.764773	1.34937e-05	-0.206882	0.332071	-0.328109	0.117516	-0.122288	0.569186	0.335908	0.10854	0.296326	0.15972	0.02801	0.896629	0.573231	0.00340981	-0.301298	0.152501	0.156022	0.466599	-0.521951	0.00889345
ENSBTAG00000039731	blue	-0.275084	0.193272	0.00311906	0.988459	0.586581	0.00258893	0.279584	0.185794	-0.424668	0.0385974	-0.483408	0.0167067	0.0419575	0.845658	0.0511148	0.812504	0.353046	0.0906027	0.0453111	0.833484	-0.309123	0.141609	-0.167109	0.435114	-0.159412	0.456849
ENSBTAG00000021217	blue	-0.274776	0.193792	-0.0932331	0.664789	0.256128	0.227024	0.322478	0.124325	-0.357845	0.0860025	-0.303101	0.149941	-0.26795	0.205546	-0.088442	0.681107	0.585127	0.0026693	0.00579347	0.978566	-0.0891999	0.678516	-0.144348	0.500984	-0.0551324	0.798052
ENSBTAG00000003748	blue	-0.274514	0.194234	0.50278	0.0122768	0.654498	0.000520626	-0.340908	0.103057	-0.284191	0.178345	0.0661231	0.75886	0.38143	0.0659005	0.121616	0.571327	-0.393095	0.0573977	0.440781	0.0310931	-0.390592	0.0591464	0.192163	0.368349	-0.307217	0.14421
ENSBTAG00000009142	blue	-0.274171	0.194815	0.215234	0.312476	0.57562	0.0032486	0.113229	0.598336	-0.252626	0.233661	-0.213104	0.317404	0.334616	0.109991	0.0288558	0.893525	-0.156596	0.464941	0.0157138	0.941905	-0.428155	0.0368633	0.0567504	0.792251	-0.18822	0.378441
ENSBTAG00000021372	blue	-0.273826	0.1954	0.00453819	0.983209	0.860566	6.90256e-08	0.0147739	0.945374	-0.19504	0.361083	-0.503663	0.0121006	0.396037	0.0553937	0.37481	0.0711367	0.00570226	0.978903	0.0413356	0.84792	-0.469383	0.0206658	0.0868484	0.686566	-0.613546	0.00143005
ENSBTAG00000007116	blue	-0.273353	0.196204	0.178082	0.405109	0.797167	3.11441e-06	0.0688532	0.749209	-0.321902	0.125038	-0.479812	0.0176573	0.375305	0.0707349	0.16952	0.42842	0.112948	0.59925	0.0966444	0.65326	-0.523312	0.00868617	0.288524	0.17153	-0.558545	0.00455687
ENSBTAG00000009067	blue	-0.272916	0.196948	0.630641	0.000954212	0.225384	0.28964	-0.473228	0.0195117	0.169105	0.429569	-0.0373829	0.86232	0.156275	0.465869	0.087736	0.683524	-0.628855	0.000996505	-0.0782149	0.716399	0.0538735	0.802574	-0.136558	0.524599	0.06167	0.774676
ENSBTAG00000031439	blue	-0.272903	0.19697	-0.0707745	0.742438	0.32563	0.120479	-0.221658	0.2979	-0.0678927	0.7526	-0.0540533	0.801928	0.180736	0.398028	0.192356	0.367858	0.0712023	0.740933	0.23919	0.260307	-0.0557151	0.795962	0.200897	0.346552	-0.447893	0.028175
ENSBTAG00000005708	blue	-0.272857	0.197049	0.322947	0.123747	0.459766	0.0237955	-0.433092	0.0345138	-0.257178	0.225058	-0.162245	0.448785	0.167604	0.433733	0.305519	0.146555	-0.119556	0.577912	0.282911	0.180393	-0.0777349	0.71807	0.047811	0.824432	-0.291454	0.167027
ENSBTAG00000007931	blue	-0.272418	0.197798	0.225763	0.28881	0.720211	7.23377e-05	-0.339414	0.104674	-0.0375865	0.861577	-0.176064	0.410539	0.54252	0.00616284	0.331542	0.113501	-0.30448	0.148002	0.197599	0.354692	-0.361717	0.0824203	0.296951	0.158801	-0.682167	0.000240861
ENSBTAG00000003557	blue	-0.272214	0.198148	0.20208	0.34366	0.724827	6.17021e-05	0.0924675	0.667387	-0.356123	0.0876322	-0.38945	0.0599576	0.266224	0.208593	0.106605	0.62004	0.159596	0.456323	0.17767	0.406214	-0.476211	0.0186527	0.141401	0.509855	-0.412344	0.0452491
ENSBTAG00000051560	blue	-0.272042	0.198443	0.115239	0.591814	0.566777	0.00387953	-0.236196	0.266499	-0.333394	0.111377	-0.28082	0.183773	-0.0574233	0.789841	0.442319	0.0304424	0.150135	0.483785	0.378779	0.0679603	0.00649205	0.975982	-0.228578	0.282677	-0.198028	0.353626
ENSBTAG00000017801	blue	-0.271294	0.199728	0.672924	0.00031436	0.554986	0.00487912	-0.0564301	0.793398	-0.565143	0.00400681	0.0411203	0.848703	0.0891266	0.678767	-0.186257	0.383525	-0.0479845	0.823805	0.34705	0.0966061	-0.421935	0.0400013	0.132157	0.53817	-0.0513912	0.811507
ENSBTAG00000047441	blue	-0.271293	0.199731	-0.0718342	0.738712	0.201676	0.344647	0.537322	0.00677573	-0.634407	0.000870049	-0.247726	0.243161	-0.359883	0.0841024	-0.250867	0.237044	0.614626	0.00139492	-0.00143983	0.994672	-0.327206	0.118589	0.115883	0.589732	0.10812	0.615048
ENSBTAG00000008716	blue	-0.270875	0.200452	0.0863902	0.688138	0.542272	0.00619101	0.167103	0.435129	-0.561876	0.00427172	-0.124237	0.562998	-0.0543901	0.800718	0.0393156	0.855273	0.218709	0.304539	0.213794	0.315803	-0.475274	0.0189192	0.291727	0.16661	-0.264143	0.212308
ENSBTAG00000014162	blue	-0.270784	0.200609	0.168958	0.429976	0.432618	0.0347342	-0.422728	0.0395902	0.0415694	0.847069	0.06456	0.764401	0.409418	0.0469533	0.265697	0.20953	-0.349827	0.0937906	0.266942	0.207321	-0.130809	0.542361	0.116653	0.587245	-0.452648	0.0263495
ENSBTAG00000027024	blue	-0.270645	0.200849	0.302026	0.151463	0.605804	0.00170488	-0.00337537	0.987511	-0.109048	0.611999	-0.568416	0.00375534	0.0442634	0.837283	0.259416	0.220908	0.0276195	0.898063	-0.197442	0.355082	-0.382009	0.0654566	-0.00851239	0.968511	-0.377822	0.0687165
ENSBTAG00000018902	blue	-0.270158	0.201693	-0.0196734	0.9273	0.49055	0.0149424	-0.27115	0.199978	-0.0533303	0.804527	-0.261598	0.216909	0.159621	0.456251	0.417578	0.0423223	0.0573008	0.790279	0.224561	0.291453	-0.0634158	0.768464	0.266061	0.208883	-0.548603	0.00550507
ENSBTAG00000014440	blue	-0.269945	0.202062	0.392626	0.0577218	0.276909	0.190214	-0.0328746	0.878796	0.0400209	0.852704	-0.390747	0.0590369	0.255411	0.228372	0.0383884	0.858652	-0.388468	0.0606621	-0.3683	0.0765895	-0.112566	0.600494	-0.25251	0.233884	0.142374	0.506916
ENSBTAG00000051023	blue	-0.26967	0.20254	0.69149	0.000182352	0.417571	0.0423261	-0.307619	0.143659	-0.097116	0.651672	-0.15903	0.457943	0.101437	0.637192	0.0453658	0.833285	-0.392819	0.0575881	-0.109785	0.60958	-0.244845	0.248864	0.0273086	0.899205	-0.128609	0.54923
ENSBTAG00000001126	blue	-0.269594	0.202672	0.228059	0.283801	0.62433	0.00111095	-0.213712	0.315993	-0.0623252	0.772343	-0.350469	0.093148	0.12717	0.553744	0.385357	0.0629365	0.0422244	0.844688	0.185067	0.386624	-0.212272	0.319342	-0.171673	0.422492	-0.45062	0.0271161
ENSBTAG00000020345	blue	-0.269129	0.203483	0.0776803	0.71826	0.522599	0.00879419	0.302183	0.15124	-0.63354	0.000888832	-0.113189	0.598469	0.0820246	0.703182	-0.190059	0.373714	0.218889	0.30413	0.250552	0.237652	-0.407187	0.0482853	0.0388201	0.857079	-0.00548918	0.979691
ENSBTAG00000003443	blue	-0.268837	0.203993	0.323039	0.123635	0.185841	0.384606	-0.615582	0.00136444	0.145733	0.49684	0.263402	0.213639	0.202075	0.343672	0.194202	0.36319	-0.300484	0.153667	0.393243	0.0572953	0.108731	0.613041	0.172585	0.419994	-0.373327	0.0723523
ENSBTAG00000007386	blue	-0.268668	0.204287	0.445745	0.0290323	0.335284	0.109239	-0.202853	0.341779	0.132864	0.535978	-0.318827	0.12889	0.139876	0.514474	0.0462489	0.830086	-0.396723	0.054934	-0.325713	0.12038	-0.170084	0.426864	-0.144455	0.50066	-0.109049	0.611995
ENSBTAG00000002395	blue	-0.268128	0.205233	0.482889	0.0168412	0.473186	0.0195238	-0.589939	0.00241121	-0.0296356	0.890664	-0.121521	0.57163	0.240809	0.256995	0.463875	0.0224147	-0.420072	0.0409813	0.186537	0.382798	-0.0310157	0.885605	-0.0363261	0.866178	-0.285322	0.176548
ENSBTAG00000021883	blue	-0.267828	0.20576	0.614836	0.00138818	0.537818	0.00671523	-0.667408	0.000366916	0.0449157	0.834917	-0.0321755	0.881356	0.329345	0.116059	0.424966	0.0384468	-0.523732	0.008623	0.379924	0.0670648	-0.0984077	0.64733	0.0308768	0.886114	-0.39324	0.0572971
ENSBTAG00000011268	blue	-0.267802	0.205807	-0.069468	0.74704	0.61281	0.00145442	0.0483062	0.822642	-0.308594	0.142328	-0.48164	0.0171687	0.103242	0.631182	0.386682	0.06196	0.448039	0.0281175	0.216823	0.308832	-0.260135	0.219584	0.0984446	0.647206	-0.525265	0.00839578
ENSBTAG00000048965	blue	-0.267774	0.205855	0.36827	0.0766159	0.524545	0.00850176	-0.212164	0.319595	-0.3978	0.0542185	-0.00714361	0.973572	0.184771	0.387398	-0.0586084	0.785601	-0.132725	0.536409	0.313212	0.136145	-0.235168	0.268647	0.0813722	0.70544	-0.174861	0.413794
ENSBTAG00000032637	blue	-0.267656	0.206063	0.432067	0.0349916	0.298036	0.157211	-0.566494	0.00390136	0.230624	0.278273	-0.310992	0.139093	0.0338405	0.875262	0.471039	0.0201619	-0.256982	0.225424	0.0150571	0.944329	0.160453	0.453877	-0.230512	0.278514	-0.236664	0.265525
ENSBTAG00000017525	blue	-0.267516	0.206309	0.647736	0.000621368	0.334887	0.109685	-0.31745	0.130642	-0.462011	0.0230327	0.108472	0.613892	0.0604146	0.779151	-0.0539532	0.802288	-0.239357	0.259964	0.265839	0.209278	-0.168456	0.431368	0.0594108	0.782734	0.107725	0.616349
ENSBTAG00000016709	blue	-0.266391	0.208297	0.425746	0.0380548	0.821758	8.49614e-07	-0.227736	0.284503	-0.195471	0.360003	-0.200132	0.348432	0.476053	0.0186975	0.211288	0.321644	-0.233538	0.272074	0.258106	0.223331	-0.555916	0.00479311	0.29852	0.156506	-0.636584	0.000824387
ENSBTAG00000018114	blue	-0.266248	0.208551	0.328454	0.117108	0.374756	0.0711807	-0.096843	0.652591	-0.282227	0.181495	-0.178949	0.402789	-0.156651	0.464783	0.0221189	0.91829	0.156194	0.466104	0.270415	0.201247	-0.0381635	0.859473	-0.358269	0.0856049	-0.0556845	0.796071
ENSBTAG00000044207	blue	-0.266176	0.208678	0.342275	0.101595	0.499728	0.0129021	-0.347803	0.0958372	-0.26913	0.20348	-0.113126	0.598672	0.138311	0.519237	0.173336	0.417943	-0.116231	0.588607	0.299831	0.154607	-0.108622	0.613399	0.108926	0.6124	-0.258673	0.222279
ENSBTAG00000044058	blue	-0.265989	0.209011	0.354837	0.0888646	0.312521	0.137057	-0.486261	0.0159827	-0.0978838	0.64909	-0.0578546	0.788297	0.162637	0.447673	0.267025	0.207176	-0.25819	0.223174	0.164533	0.442324	0.0481158	0.82333	-0.0645898	0.764295	-0.182406	0.39361
ENSBTAG00000011748	blue	-0.265425	0.210014	-0.0285304	0.894719	0.723237	6.51988e-05	-0.12038	0.575274	-0.105212	0.624646	-0.227341	0.285362	0.466653	0.021518	0.297241	0.158375	-0.0995386	0.643538	0.19482	0.361635	-0.410492	0.046322	0.365058	0.0794207	-0.669104	0.000350001
ENSBTAG00000010456	blue	-0.265255	0.210316	0.0698002	0.745869	0.440889	0.031047	-0.448199	0.0280546	0.282127	0.181656	-0.346039	0.0976474	0.35209	0.0915409	0.600465	0.00191964	-0.291439	0.167049	-0.0330711	0.878077	0.0619356	0.77373	-0.0805851	0.708167	-0.47664	0.0185319
ENSBTAG00000046177	blue	0.265213	0.210392	0.116885	0.586497	0.296898	0.158879	-0.085966	0.689596	0.0632277	0.769133	0.328738	0.116773	0.286354	0.17492	-0.0176908	0.93461	-0.0995441	0.643519	0.469247	0.0207073	-0.353404	0.0902535	0.255709	0.227811	-0.484577	0.0164069
ENSBTAG00000008068	blue	-0.264881	0.210985	0.647451	0.000625972	0.474436	0.0191602	-0.373901	0.0718799	-0.308425	0.142558	0.213184	0.317218	0.0517684	0.810149	0.120264	0.575646	-0.152253	0.477565	0.638138	0.000793047	-0.190689	0.372104	-0.00904297	0.966549	-0.194373	0.362759
ENSBTAG00000017096	blue	-0.26474	0.211238	0.162067	0.449288	0.528083	0.00799094	-0.465998	0.0217269	0.176233	0.410081	-0.148511	0.48858	0.405793	0.0491332	0.412967	0.0448928	-0.357912	0.0859394	0.20974	0.325284	-0.0539753	0.802208	-0.0733806	0.733285	-0.479048	0.0178649
ENSBTAG00000006644	blue	-0.26441	0.211828	0.296798	0.159026	0.545099	0.00587633	0.267305	0.206682	-0.605195	0.0017283	-0.112595	0.600401	0.275047	0.193335	-0.226263	0.287713	-0.031984	0.882057	-0.0161643	0.940242	-0.579827	0.0029803	0.427379	0.037244	-0.0760146	0.724069
ENSBTAG00000031686	blue	-0.264383	0.211876	-0.0741311	0.730656	0.450993	0.0269738	0.175141	0.413034	-0.166248	0.437515	-0.499744	0.0128989	0.0116464	0.956926	0.190619	0.372282	0.291953	0.166267	-0.223355	0.294121	-0.159395	0.456898	-0.141195	0.510478	-0.255798	0.227644
ENSBTAG00000000748	blue	-0.263837	0.212856	-0.157128	0.463408	0.328413	0.117157	0.355789	0.0879513	-0.390109	0.0594881	-0.359587	0.0843766	-0.075691	0.725199	0.0117825	0.956423	0.268627	0.204359	-0.0686886	0.749789	-0.139921	0.514338	-0.304273	0.148293	0.160922	0.45254
ENSBTAG00000032503	blue	0.263828	0.212872	-0.232408	0.274468	0.126008	0.557402	0.451162	0.0269096	0.0719229	0.738401	-0.0889173	0.679482	0.0798051	0.710873	-0.138117	0.519832	0.205196	0.336113	-0.0814901	0.705032	-0.340093	0.103937	-0.0377797	0.860872	-0.1944	0.362692
ENSBTAG00000016247	blue	-0.263747	0.213018	-0.0439771	0.838322	0.493568	0.0142443	0.0684367	0.750679	-0.287106	0.173741	-0.208093	0.329183	0.128984	0.548055	0.179248	0.40199	0.359963	0.0840291	0.311721	0.13812	-0.264083	0.212415	0.231063	0.277333	-0.460306	0.0236102
ENSBTAG00000022461	blue	-0.263638	0.213214	0.481541	0.017195	0.321941	0.124989	-0.575795	0.00323703	0.0302497	0.888412	0.0695354	0.746802	0.308425	0.142558	0.208101	0.329164	-0.515386	0.00995182	0.208597	0.327987	0.0224914	0.916919	0.109258	0.611311	-0.207591	0.330378
ENSBTAG00000031687	blue	-0.262039	0.216106	0.206718	0.332461	0.806264	1.96764e-06	-0.25959	0.220586	-0.00258811	0.990424	-0.394351	0.0565351	0.388248	0.0608209	0.545638	0.00581786	-0.095914	0.655722	0.225424	0.289553	-0.366678	0.0779967	0.0794577	0.712079	-0.747553	2.68791e-05
ENSBTAG00000003878	blue	-0.261832	0.216483	0.38493	0.0632534	0.472613	0.0196927	-0.0278534	0.897204	-0.0100943	0.962662	-0.214971	0.313082	0.42994	0.0359998	-0.00948431	0.964917	-0.373046	0.0725844	-0.233968	0.271167	-0.331193	0.113904	-0.0752643	0.726691	-0.168669	0.430777
ENSBTAG00000021224	blue	0.261765	0.216605	-0.47242	0.0197497	0.18979	0.374404	0.217397	0.30752	0.044643	0.835906	-0.189526	0.375081	0.146557	0.494383	0.20998	0.324717	0.308243	0.142807	0.0824655	0.701658	-0.160902	0.452599	-0.0709871	0.741691	-0.319972	0.127446
ENSBTAG00000005416	blue	-0.261615	0.216878	0.624294	0.0011119	0.232447	0.274385	-0.463363	0.022583	-0.200411	0.347744	-0.0787609	0.7145	0.0329792	0.878413	0.203416	0.340411	-0.20659	0.332768	0.202335	0.343039	0.0750439	0.727461	-0.13563	0.527445	0.0380514	0.859881
ENSBTAG00000007442	blue	-0.261496	0.217095	-0.134346	0.5314	0.297641	0.157788	-0.147249	0.492324	0.124429	0.562391	-0.399949	0.0528131	-0.187794	0.379543	0.505404	0.0117592	0.273363	0.196186	0.0640765	0.766117	0.167548	0.433891	-0.377685	0.0688251	-0.336854	0.107487
ENSBTAG00000038048	blue	-0.261284	0.21748	0.410954	0.0460524	0.468065	0.0210736	-0.230333	0.278896	-0.363773	0.080565	0.167489	0.434054	0.128038	0.551021	0.0109199	0.959611	-0.0991648	0.64479	0.491339	0.0147574	-0.310771	0.139389	0.047911	0.824071	-0.232048	0.275232
ENSBTAG00000015974	blue	-0.260888	0.218205	-0.0861932	0.688815	0.577951	0.0030975	0.0895796	0.67722	-0.526296	0.00824568	0.0236385	0.912697	0.0974835	0.650436	0.00966169	0.964262	0.222139	0.296824	0.379899	0.067084	-0.48385	0.0165928	0.461868	0.0230808	-0.499812	0.0128846
ENSBTAG00000008293	blue	-0.260623	0.218689	0.181614	0.395702	0.74256	3.2497e-05	-0.10612	0.621644	-0.31337	0.135938	-0.00356828	0.986797	0.285569	0.176158	0.176726	0.408752	-0.0240733	0.911097	0.41101	0.0460196	-0.499225	0.0130077	0.320761	0.126457	-0.638417	0.000787543
ENSBTAG00000003359	blue	-0.26048	0.218951	0.0642546	0.765485	0.401588	0.0517602	0.471624	0.0199864	-0.593153	0.00225089	-0.340944	0.103019	-0.132641	0.536669	-0.224596	0.291377	0.432294	0.0348852	-0.124379	0.562551	-0.515862	0.00987175	0.46816	0.0210439	-0.12658	0.5556
ENSBTAG00000020860	blue	-0.259273	0.221171	-0.072156	0.737582	0.722244	6.74681e-05	0.0116755	0.956819	-0.401358	0.0519068	-0.225199	0.290049	0.186665	0.382464	0.190376	0.372903	0.317219	0.130939	0.383891	0.0640309	-0.3596	0.084365	0.132574	0.536879	-0.579337	0.00301053
ENSBTAG00000007802	blue	-0.258696	0.222236	-0.151607	0.479459	0.496642	0.013561	0.0833126	0.698732	-0.314865	0.13398	-0.48298	0.0168176	-0.157214	0.463161	0.430252	0.0358503	0.573043	0.00342274	0.219087	0.303681	-0.0822972	0.70224	-0.245243	0.248071	-0.325595	0.120522
ENSBTAG00000054326	blue	-0.258661	0.222302	0.40824	0.0476529	0.550253	0.00533713	-0.506471	0.0115539	0.105409	0.623993	-0.145252	0.498277	0.196392	0.357699	0.539735	0.00648513	-0.240385	0.257859	0.462693	0.0228051	-0.0426253	0.843231	-0.185228	0.386204	-0.481268	0.0172672
ENSBTAG00000050925	blue	-0.258603	0.222408	0.0992993	0.64434	0.794157	3.60735e-06	-0.170384	0.426034	-0.206209	0.333679	-0.32875	0.116758	0.47607	0.0186927	0.308423	0.142561	-0.134361	0.531352	0.246584	0.245412	-0.357709	0.0861302	0.171501	0.422963	-0.550414	0.00532099
ENSBTAG00000047550	blue	-0.258531	0.222543	0.205174	0.336166	0.765746	1.29562e-05	-0.228445	0.282965	-0.0101227	0.962557	-0.443734	0.0298535	0.346021	0.097666	0.477286	0.018351	-0.0774671	0.719003	0.13761	0.521379	-0.357941	0.0859126	-0.0221842	0.91805	-0.642854	0.000704181
ENSBTAG00000019312	blue	-0.25816	0.22323	0.161483	0.450945	0.618774	0.00126673	-0.224463	0.291669	0.180954	0.39745	-0.500913	0.0126563	0.483541	0.0166723	0.35636	0.0874067	-0.264885	0.210977	-0.226534	0.287121	-0.219606	0.302509	0.078542	0.715261	-0.572838	0.00343695
ENSBTAG00000021636	blue	-0.257475	0.224505	0.241155	0.256292	0.816469	1.14158e-06	-0.328443	0.117121	-0.0664472	0.757712	-0.158895	0.45833	0.524043	0.00857643	0.324901	0.121362	-0.208351	0.328572	0.280867	0.183699	-0.445401	0.0291717	0.221724	0.297753	-0.767737	1.19153e-05
ENSBTAG00000013821	blue	-0.25743	0.224589	-0.0936775	0.663283	0.460926	0.0233988	0.164355	0.442826	-0.195572	0.359748	-0.425754	0.0380507	-0.156274	0.465872	0.3138	0.135372	0.478187	0.0181009	0.132856	0.536004	-0.209411	0.326061	-0.0512389	0.812056	-0.390312	0.0593446
ENSBTAG00000006027	blue	-0.257305	0.224822	0.304743	0.147635	0.921265	1.72001e-10	-0.158664	0.458993	-0.17548	0.412118	-0.311582	0.138305	0.562143	0.00424956	0.305314	0.14684	-0.152172	0.477804	0.216102	0.310481	-0.581711	0.00286643	0.207601	0.330355	-0.729578	5.22138e-05
ENSBTAG00000016910	blue	-0.257192	0.225033	-0.166667	0.436345	0.47588	0.0187465	0.355742	0.0879961	-0.567057	0.00385806	-0.168074	0.432427	0.0698643	0.745643	-0.065294	0.761797	0.439444	0.0316678	0.139351	0.51607	-0.462108	0.0230003	0.486687	0.0158767	-0.338487	0.105687
ENSBTAG00000010709	blue	-0.257114	0.225179	0.553964	0.00497512	0.284874	0.177259	-0.330223	0.115031	-0.385779	0.0626241	-0.0918623	0.669444	-0.173739	0.416844	0.174909	0.413665	-0.0722366	0.737299	0.311287	0.138699	-0.0037667	0.986063	-0.0412486	0.848236	0.0686847	0.749803
ENSBTAG00000010397	blue	-0.256681	0.225987	0.433339	0.0343997	0.371438	0.0739228	-0.253694	0.231625	-0.202032	0.343778	-0.109747	0.609707	-0.00466019	0.982758	0.244929	0.248695	-0.0781254	0.716711	0.104619	0.626611	-0.200552	0.3474	0.0983635	0.647478	-0.208018	0.329362
ENSBTAG00000015424	blue	-0.256595	0.226149	-0.0184322	0.931876	0.327761	0.117929	0.173705	0.416935	-0.333584	0.111161	-0.21877	0.3044	-0.0931988	0.664906	0.120252	0.575682	0.192028	0.368691	0.197351	0.355307	-0.187518	0.380256	-0.0741754	0.7305	-0.0433842	0.840474
ENSBTAG00000005691	blue	-0.256528	0.226273	0.196005	0.358666	0.743915	3.08782e-05	-0.399494	0.0531084	0.0750635	0.727393	-0.198503	0.35245	0.550066	0.00535592	0.366725	0.0779553	-0.381237	0.0660489	0.177951	0.405459	-0.352986	0.0906615	0.199549	0.349865	-0.7466	2.788e-05
ENSBTAG00000019615	blue	-0.255992	0.227279	0.0912172	0.671638	0.521423	0.00897497	-0.21603	0.310648	0.0261836	0.903338	-0.547891	0.00557886	0.106593	0.62008	0.56989	0.00364661	0.185759	0.384822	0.217018	0.308385	-0.00546433	0.979783	-0.159046	0.457898	-0.49	0.0150728
ENSBTAG00000043582	blue	-0.255842	0.227561	0.472691	0.0196695	0.66378	0.000405505	-0.165222	0.440391	-0.279717	0.185575	-0.224871	0.290769	0.293852	0.163401	0.00238254	0.991184	-0.240569	0.257484	-0.0260918	0.903675	-0.515716	0.00989619	0.195568	0.359758	-0.425823	0.0380164
ENSBTAG00000003354	blue	-0.255442	0.228315	0.147574	0.491357	0.789148	4.58266e-06	-0.137869	0.520586	-0.474955	0.0190105	-0.0649065	0.763172	0.31423	0.134808	0.176585	0.409133	0.0551437	0.798012	0.5398	0.00647755	-0.451942	0.0266144	0.252095	0.234679	-0.57723	0.00314361
ENSBTAG00000015352	blue	-0.254995	0.229157	-0.154806	0.470123	0.496683	0.013552	0.25096	0.236863	-0.109955	0.609023	-0.5633	0.00415449	0.137571	0.521497	0.258593	0.222428	0.270871	0.200458	-0.227325	0.285398	-0.310411	0.139872	0.206444	0.333117	-0.449435	0.0275723
ENSBTAG00000055140	blue	-0.254456	0.230178	0.346296	0.0973818	0.568296	0.00376433	-0.484165	0.0165122	0.0520553	0.809115	0.0700935	0.744836	0.468962	0.0207954	0.216655	0.309216	-0.426865	0.0374977	0.379742	0.0672069	-0.279058	0.186657	0.198965	0.351307	-0.596472	0.00209498
ENSBTAG00000016703	blue	-0.253831	0.231363	0.0124046	0.954125	0.446575	0.0286987	0.0295364	0.891028	-0.502142	0.0124054	-0.414973	0.0437601	-0.166299	0.437374	0.420505	0.0407522	0.496563	0.0135781	0.224105	0.29246	-0.0679722	0.752319	0.0980824	0.648422	-0.19326	0.365567
ENSBTAG00000008619	blue	-0.253779	0.231461	0.347078	0.0965776	0.650892	0.000572433	-0.0545956	0.79998	-0.255035	0.229081	-0.369967	0.0751643	-0.000709904	0.997373	0.128981	0.548065	0.14519	0.498463	0.134069	0.532256	-0.322364	0.124466	-0.224603	0.291359	-0.35722	0.0865919
ENSBTAG00000004564	blue	-0.253281	0.232411	0.179016	0.402609	0.689087	0.000196102	-0.361853	0.0822964	0.0100725	0.962743	-0.451112	0.0269286	0.246166	0.246238	0.655006	0.000513664	-0.0641931	0.765703	0.147711	0.490951	-0.172978	0.418919	0.02176	0.919612	-0.610206	0.00154358
ENSBTAG00000004136	blue	-0.252765	0.233397	-0.087391	0.684706	0.42977	0.0360813	0.313543	0.135709	-0.32965	0.115701	-0.228484	0.282882	0.0852714	0.691983	-0.0674986	0.753993	0.298198	0.156975	-0.012667	0.953156	-0.510545	0.0107972	0.487566	0.01566	-0.404954	0.0496485
ENSBTAG00000033902	blue	-0.252427	0.234042	0.206729	0.332436	0.602646	0.00182927	-0.407842	0.0478914	0.0170588	0.936941	-0.283766	0.179023	0.203136	0.341093	0.59438	0.00219215	-0.0601898	0.779953	0.291161	0.167473	-0.0728448	0.735164	-0.207297	0.33108	-0.525919	0.0083003
ENSBTAG00000000115	blue	-0.252282	0.23432	0.302374	0.150969	0.871876	2.87591e-08	-0.323989	0.122471	-0.0969824	0.652122	-0.247885	0.24285	0.494772	0.0139733	0.38094	0.0662775	-0.226998	0.28611	0.271227	0.199845	-0.470231	0.0204066	0.115384	0.591344	-0.736016	4.14117e-05
ENSBTAG00000005694	blue	-0.252119	0.234633	0.229407	0.280887	0.664347	0.000399247	0.114377	0.594608	-0.468656	0.0208898	-0.223684	0.29339	0.178226	0.404722	0.048975	0.820225	0.162751	0.447352	0.208209	0.328908	-0.490249	0.0150135	0.363262	0.0810225	-0.376762	0.069561
ENSBTAG00000024387	blue	-0.252065	0.234736	0.284001	0.178648	0.919094	2.29631e-10	-0.0982072	0.648003	-0.231563	0.276267	-0.312067	0.13766	0.468024	0.0210866	0.289885	0.169428	-0.0637913	0.76713	0.226232	0.287783	-0.595465	0.00214125	0.222706	0.295561	-0.723136	6.54266e-05
ENSBTAG00000009747	blue	-0.251531	0.235764	0.590718	0.0023715	0.655095	0.000512455	-0.321372	0.125695	-0.0462291	0.830157	-0.174299	0.41532	0.516102	0.00983153	0.179974	0.400053	-0.44665	0.0286685	0.11751	0.584484	-0.440579	0.0311792	0.339393	0.104697	-0.474028	0.0192781
ENSBTAG00000000025	blue	-0.251418	0.235981	0.547287	0.00564211	0.376381	0.0698663	-0.0990052	0.645325	-0.276301	0.191229	-0.0642319	0.765566	0.113326	0.598023	-0.140978	0.511134	-0.387323	0.0614916	-0.115677	0.590397	-0.394473	0.0564518	0.298224	0.156938	0.00361744	0.986616
ENSBTAG00000010693	blue	-0.251229	0.236346	0.144267	0.501224	0.5751	0.0032831	0.138616	0.518309	-0.0336879	0.87582	-0.634537	0.000867253	0.245351	0.247855	0.289502	0.170018	0.127439	0.5529	-0.169944	0.42725	-0.335187	0.109348	0.0588663	0.784679	-0.450655	0.0271027
ENSBTAG00000054158	blue	-0.25122	0.236361	0.0047501	0.982425	0.202858	0.341766	0.163643	0.444832	-0.196402	0.357672	-0.499108	0.0130324	-0.247661	0.243288	0.246953	0.244684	0.553276	0.00504066	-0.0272911	0.899269	0.0223653	0.917383	-0.152906	0.475657	-0.129264	0.54718
ENSBTAG00000046277	blue	-0.251085	0.236623	0.142276	0.507212	0.582345	0.00282891	-0.199924	0.348942	-0.312283	0.137373	0.172384	0.420543	0.189268	0.375744	0.15164	0.479363	0.156865	0.464165	0.71509	8.59862e-05	-0.271767	0.198916	0.142275	0.507216	-0.530246	0.00769136
ENSBTAG00000021254	blue	-0.250545	0.237665	0.395915	0.0554753	0.717162	8.0215e-05	-0.304692	0.147707	-0.0124477	0.953965	-0.183002	0.392038	0.607242	0.00165068	0.208442	0.328355	-0.321999	0.124918	0.157878	0.461249	-0.445193	0.029256	0.347972	0.0956646	-0.666	0.000381496
ENSBTAG00000010649	blue	-0.250361	0.238023	0.134354	0.531376	0.660772	0.000440121	0.224261	0.292116	-0.273082	0.196665	-0.53551	0.00700114	0.314673	0.13423	0.0859489	0.689654	0.118473	0.581388	-0.192532	0.367411	-0.494676	0.0139949	0.221228	0.298861	-0.380568	0.0665647
ENSBTAG00000005760	blue	-0.249887	0.238941	0.597161	0.00206376	0.248104	0.24242	-0.58778	0.00252426	-0.0576923	0.788878	0.356403	0.0873661	0.164911	0.441262	0.105607	0.623337	-0.28852	0.171536	0.610133	0.00154614	0.047198	0.82665	-0.0184762	0.931713	-0.186746	0.382254
ENSBTAG00000001573	blue	-0.249679	0.239345	-0.0244345	0.909769	0.773693	9.22839e-06	0.0562599	0.794008	-0.234964	0.269075	-0.492661	0.0144513	0.28526	0.176646	0.278091	0.188252	0.264508	0.211651	0.178266	0.404615	-0.418528	0.0418076	0.127934	0.551346	-0.642057	0.000718575
ENSBTAG00000003708	blue	-0.249608	0.239484	0.495233	0.0138708	0.62076	0.00120901	-0.298711	0.156228	-0.128768	0.548732	-0.316152	0.132311	0.254748	0.229624	0.27189	0.198704	-0.172343	0.420655	-0.000488413	0.998193	-0.194855	0.361547	-0.154171	0.471969	-0.285605	0.1761
ENSBTAG00000009522	blue	-0.249537	0.239622	0.00595921	0.977953	0.316154	0.132308	0.422684	0.0396128	-0.740016	3.57384e-05	-0.168722	0.43063	-0.265107	0.21058	-0.267712	0.205964	0.628209	0.00101218	0.177835	0.405772	-0.339232	0.104872	0.301751	0.151855	0.0245334	0.909405
ENSBTAG00000007331	blue	-0.249432	0.239825	0.455555	0.025281	0.802598	2.37428e-06	-0.386421	0.0621518	-0.162996	0.44666	-0.0714398	0.740099	0.546054	0.00577316	0.252517	0.233869	-0.367648	0.0771528	0.407389	0.0481636	-0.445583	0.0290976	0.237596	0.263591	-0.626795	0.00104728
ENSBTAG00000017028	blue	-0.249102	0.240469	0.376314	0.0699201	0.630987	0.000946198	0.134611	0.530584	-0.407053	0.0483665	-0.156681	0.464697	0.218526	0.304952	0.0100791	0.962719	-0.0669701	0.755862	0.0174913	0.935346	-0.568916	0.00371817	0.135793	0.526946	-0.223596	0.293586
ENSBTAG00000000993	blue	-0.248898	0.240867	0.233999	0.271103	0.427574	0.0371481	-0.368357	0.0765409	-0.220794	0.299835	0.177546	0.406547	0.319474	0.128072	0.161364	0.451286	-0.183332	0.391171	0.484609	0.0163986	-0.137904	0.520481	0.220869	0.299667	-0.365627	0.0789181
ENSBTAG00000014318	blue	-0.248625	0.2414	0.105149	0.624854	0.767056	1.22624e-05	0.203705	0.339712	-0.27981	0.185423	-0.54491	0.00589689	0.343694	0.100093	0.177748	0.406004	0.169878	0.427431	-0.05268	0.806866	-0.553991	0.00497253	0.242612	0.253343	-0.547806	0.00558766
ENSBTAG00000001182	blue	-0.248356	0.241927	0.584443	0.0027078	0.734271	4.4125e-05	-0.254905	0.229328	-0.335692	0.108782	-0.0980488	0.648536	0.397303	0.054548	0.0891386	0.678726	-0.370215	0.0749543	0.1467	0.493955	-0.515178	0.00998695	0.286467	0.174742	-0.376294	0.0699364
ENSBTAG00000004532	blue	-0.248021	0.242582	0.203493	0.340226	0.661172	0.000435376	-0.107127	0.61832	-0.302456	0.150853	-0.159587	0.45635	0.256946	0.225493	0.156704	0.464631	-0.0171427	0.936632	0.288786	0.171124	-0.478407	0.0180404	0.328016	0.117627	-0.540483	0.00639724
ENSBTAG00000011206	blue	-0.247684	0.243244	0.271984	0.198542	0.646336	0.000644218	-0.0249694	0.907802	-0.424637	0.0386135	-0.246573	0.245434	0.038198	0.859347	0.190203	0.373345	0.0890072	0.679175	0.290635	0.168277	-0.377791	0.0687409	-0.10628	0.621115	-0.250588	0.237583
ENSBTAG00000005517	blue	-0.247484	0.243637	-0.231902	0.275544	0.541619	0.00626558	0.255519	0.228169	-0.374566	0.071336	-0.45062	0.0271162	-0.020854	0.922949	0.206639	0.33265	0.502774	0.0122781	0.0774141	0.719188	-0.271994	0.198525	-0.0848276	0.693511	-0.357341	0.0864777
ENSBTAG00000009823	blue	-0.247397	0.243808	0.201359	0.345422	0.656255	0.000496898	-0.251558	0.23571	-0.0380789	0.859781	-0.521219	0.00900663	0.110556	0.607058	0.608122	0.00161822	-0.0309742	0.885757	0.129641	0.546002	-0.175692	0.411544	-0.263712	0.213082	-0.485531	0.0161655
ENSBTAG00000020262	blue	-0.246847	0.244891	-0.0728778	0.735048	0.578104	0.00308783	0.179398	0.401591	-0.274435	0.194368	-0.286904	0.174057	-0.00930097	0.965595	0.134084	0.532207	0.386827	0.0618537	0.212145	0.319639	-0.313926	0.135207	-0.073247	0.733754	-0.423131	0.0393824
ENSBTAG00000013068	blue	-0.246315	0.245943	0.293037	0.164628	0.505066	0.0118249	0.0389203	0.856714	-0.384219	0.0637848	-0.109124	0.611751	0.194474	0.362507	-0.131307	0.54081	-0.157228	0.463118	0.0389817	0.85649	-0.403044	0.0508381	0.0191401	0.929265	-0.0226443	0.916356
ENSBTAG00000012342	blue	-0.246163	0.246244	-0.0646249	0.764171	0.713753	8.99019e-05	-0.16082	0.452831	-0.159104	0.457731	-0.250876	0.237025	0.281958	0.18193	0.430375	0.0357918	0.143725	0.502851	0.497083	0.0134652	-0.267088	0.207064	0.0501524	0.815974	-0.660591	0.000442278
ENSBTAG00000020296	blue	-0.2458	0.246964	0.243676	0.251201	0.303185	0.149822	0.020053	0.9259	-0.26605	0.208902	-0.413964	0.0443267	-0.341243	0.102698	0.291101	0.167565	0.240826	0.256961	-0.0277743	0.897495	-0.0817295	0.704203	-0.229185	0.281366	-0.0245861	0.909211
ENSBTAG00000030960	blue	-0.245713	0.247136	-0.0560164	0.794881	0.424026	0.0389237	0.269748	0.202405	-0.492609	0.0144631	-0.175397	0.412342	-0.0871102	0.685668	-0.0307323	0.886643	0.403188	0.0507476	0.279172	0.186469	-0.370352	0.0748376	0.157706	0.461742	-0.191981	0.368812
ENSBTAG00000013949	blue	-0.245369	0.247819	0.108019	0.61538	0.766585	1.2508e-05	0.025467	0.905972	-0.211287	0.321645	-0.319148	0.128484	0.227109	0.285866	0.237075	0.26467	0.0560813	0.794648	0.239153	0.260381	-0.465621	0.0218475	-0.00923672	0.965833	-0.552317	0.00513311
ENSBTAG00000040132	blue	-0.245028	0.248499	-0.171036	0.424241	0.392799	0.057602	0.00529042	0.980427	-0.0118985	0.955994	-0.678663	0.000266739	-0.00561833	0.979214	0.376795	0.0695343	0.408865	0.0472808	-0.165345	0.440044	0.0168576	0.937683	-0.0376408	0.861379	-0.385911	0.0625269
ENSBTAG00000007461	blue	-0.244843	0.248868	0.145764	0.496748	0.346379	0.0972967	-0.595048	0.0021607	0.483684	0.0166355	-0.244454	0.249643	0.278453	0.187655	0.573697	0.00337781	-0.374759	0.0711782	0.129618	0.546073	0.201694	0.344603	-0.111431	0.604195	-0.527514	0.00807125
ENSBTAG00000011757	blue	-0.244157	0.250238	0.250386	0.237974	0.42655	0.0376535	-0.0451534	0.834055	-0.269105	0.203525	-0.162917	0.446882	0.329297	0.116115	0.134971	0.529474	-0.111449	0.604136	0.166502	0.436806	-0.247962	0.242697	0.302514	0.15077	-0.114737	0.593441
ENSBTAG00000009109	blue	-0.243982	0.250587	0.147387	0.491914	0.701268	0.000134701	-0.403373	0.0506321	0.131935	0.53886	-0.403573	0.0505067	0.348506	0.0951219	0.599601	0.00195649	-0.151395	0.480079	0.191659	0.369629	-0.15362	0.473575	-0.0380982	0.859711	-0.68281	0.000236356
ENSBTAG00000019885	blue	-0.243603	0.251347	-0.00215773	0.992016	0.379664	0.0672677	-0.458027	0.0244003	0.332369	0.112549	-0.255932	0.227393	0.333329	0.111451	0.494696	0.0139905	-0.265861	0.209238	0.101931	0.635542	-0.00320073	0.988157	0.10548	0.623759	-0.596529	0.00209236
ENSBTAG00000017330	blue	-0.243477	0.251602	0.0277003	0.897767	0.497567	0.0133606	0.209523	0.325797	-0.279043	0.186682	-0.498197	0.0132257	0.223648	0.29347	0.205735	0.334816	0.304832	0.147511	-0.114152	0.595337	-0.309381	0.14126	0.247855	0.242907	-0.354785	0.088915
ENSBTAG00000008378	blue	-0.243466	0.251623	0.315118	0.133651	0.773073	9.48033e-06	-0.120352	0.575362	-0.0814819	0.70506	-0.509564	0.0109757	0.356506	0.0872676	0.348059	0.0955756	-0.132446	0.537273	-0.00703582	0.973971	-0.411534	0.0457158	-0.00586852	0.978288	-0.498355	0.0131919
ENSBTAG00000048761	blue	-0.243044	0.252471	-0.0308021	0.886388	0.304035	0.148625	0.563455	0.00414188	-0.761841	1.52339e-05	-0.192972	0.366296	-0.152135	0.47791	-0.388759	0.0604528	0.455688	0.0252331	-0.076169	0.72353	-0.457858	0.0244597	0.29854	0.156477	0.126137	0.556997
ENSBTAG00000011767	blue	-0.242633	0.253299	0.395492	0.0557605	0.852548	1.22775e-07	-0.225001	0.290484	-0.256531	0.226268	-0.25686	0.225652	0.387301	0.0615077	0.266148	0.208727	-0.135925	0.52654	0.354901	0.0888031	-0.451863	0.0266442	0.142014	0.508001	-0.562746	0.00419975
ENSBTAG00000011651	blue	-0.242621	0.253324	0.123348	0.565819	0.824569	7.23307e-07	-0.11119	0.604983	-0.219119	0.30361	-0.271387	0.199569	0.473324	0.0194835	0.289066	0.170691	0.0255814	0.905551	0.238114	0.26252	-0.51128	0.0106652	0.397194	0.05462	-0.784029	5.81435e-06
ENSBTAG00000001908	blue	-0.242367	0.253836	0.700323	0.000138775	0.546132	0.0057647	-0.226743	0.286666	-0.461887	0.0230743	0.114402	0.594526	0.181813	0.395175	-0.0692563	0.747787	-0.338681	0.105474	0.273583	0.195813	-0.429997	0.0359722	0.152967	0.475477	-0.0913968	0.671027
ENSBTAG00000021105	blue	-0.242263	0.254047	0.173968	0.41622	0.431492	0.0352621	-0.626175	0.00106298	0.402646	0.0510889	-0.11513	0.592167	0.460695	0.0234774	0.568339	0.00376115	-0.393086	0.0574039	0.30797	0.143179	0.0658652	0.759773	0.0757	0.725168	-0.655147	0.000511755
ENSBTAG00000015008	blue	-0.242181	0.254211	0.458828	0.0241202	0.568976	0.00371369	-0.288041	0.17228	-0.377085	0.0693026	0.179499	0.40132	0.255326	0.228534	0.016534	0.938878	-0.1882	0.378492	0.524777	0.00846745	-0.467167	0.0213553	0.345005	0.0987205	-0.435376	0.0334679
ENSBTAG00000003124	blue	-0.242149	0.254277	0.622345	0.00116459	0.719473	7.41788e-05	-0.316336	0.132073	-0.17231	0.420745	-0.0595529	0.782226	0.380498	0.0666191	0.194666	0.362024	-0.419271	0.0414085	0.312002	0.137747	-0.455055	0.0254623	0.166678	0.436316	-0.404073	0.0501944
ENSBTAG00000013727	blue	0.241726	0.255133	-0.317915	0.130049	0.0256157	0.905425	0.432057	0.0349961	-0.449471	0.0275582	0.00431857	0.984022	-0.0966494	0.653243	-0.292512	0.165421	0.41958	0.0412433	0.0967564	0.652882	-0.191971	0.368836	0.00746483	0.972384	0.160976	0.452389
ENSBTAG00000017367	blue	-0.241455	0.255682	0.234439	0.270177	0.87356	2.50684e-08	-6.60001e-05	0.999756	-0.313246	0.1361	-0.322621	0.124148	0.453434	0.0260573	0.18995	0.373994	0.0150536	0.944342	0.205483	0.335422	-0.610495	0.00153347	0.280946	0.18357	-0.660128	0.00044785
ENSBTAG00000009378	blue	-0.241223	0.256154	0.151302	0.480351	0.518979	0.00936043	-0.068556	0.750257	-0.322207	0.124661	-0.0747144	0.728614	0.207117	0.331509	0.0636784	0.767531	0.0785263	0.715316	0.255995	0.227274	-0.312708	0.13681	0.215776	0.31123	-0.369738	0.0753587
ENSBTAG00000004549	blue	-0.241124	0.256355	0.124187	0.563159	0.539817	0.00647547	0.291941	0.166286	-0.475166	0.01895	-0.446981	0.0285364	-0.0144708	0.946493	0.0378378	0.860661	0.481306	0.0172571	0.0573679	0.790039	-0.396044	0.0553887	0.0674197	0.754271	-0.228921	0.281935
ENSBTAG00000009552	blue	-0.24096	0.256689	0.0101329	0.96252	0.697236	0.000152835	-0.112354	0.601186	0.0342687	0.873696	-0.590509	0.00238207	0.361471	0.082645	0.551586	0.00520464	0.0562802	0.793936	-0.0562118	0.794181	-0.290006	0.169241	0.131917	0.538917	-0.686417	0.000212429
ENSBTAG00000053254	blue	-0.240642	0.257336	0.207541	0.330498	0.434868	0.0336984	-0.40018	0.0526636	0.0354039	0.869546	0.105562	0.623486	0.430454	0.0357542	0.222224	0.296636	-0.379156	0.0676647	0.30695	0.144577	-0.182055	0.394536	0.149738	0.484956	-0.450494	0.0271644
ENSBTAG00000011415	blue	-0.240523	0.257579	-0.187738	0.379687	0.327503	0.118235	0.493564	0.0142453	-0.632087	0.000921099	-0.110748	0.606429	-0.195932	0.358847	-0.243263	0.252031	0.542089	0.00621179	0.105775	0.622782	-0.453853	0.0259025	0.338857	0.105281	-0.103389	0.630691
ENSBTAG00000043559	blue	-0.240068	0.258507	0.136804	0.523844	0.451127	0.026923	0.081388	0.705385	-0.598127	0.00202069	-0.227926	0.28409	-0.153221	0.474738	-0.0100194	0.962939	0.458622	0.0241919	0.263333	0.213764	-0.295696	0.160653	0.12108	0.573037	-0.243157	0.252244
ENSBTAG00000012833	blue	-0.239947	0.258754	-0.0820345	0.703148	0.709196	0.000104447	-0.135746	0.527089	-0.179964	0.400081	-0.272783	0.197175	0.23515	0.268683	0.366923	0.0777826	0.156621	0.464869	0.419202	0.0414452	-0.278784	0.187109	0.042778	0.842676	-0.636156	0.000833182
ENSBTAG00000001574	blue	-0.239704	0.259252	0.211145	0.321979	0.504664	0.0119034	-0.236179	0.266534	0.135495	0.52786	-0.423176	0.0393593	0.169748	0.427791	0.395356	0.0558523	-0.107902	0.615765	-0.00735837	0.972778	-0.086459	0.687902	-0.138896	0.517455	-0.424844	0.0385087
ENSBTAG00000003546	blue	-0.239647	0.259369	0.347105	0.0965504	0.842434	2.42396e-07	-0.241385	0.255825	-0.0755628	0.725647	-0.331371	0.113698	0.531453	0.00752823	0.304237	0.148343	-0.276777	0.190436	0.0934361	0.664101	-0.48217	0.0170291	0.0466155	0.828758	-0.672354	0.000319466
ENSBTAG00000001926	blue	-0.238992	0.260712	0.420577	0.040714	0.448335	0.0280011	-0.246686	0.245209	-0.330995	0.114134	-0.238902	0.260897	-0.062811	0.770615	0.243907	0.250738	-0.0992856	0.644386	0.182719	0.392784	-0.108299	0.614459	-0.162159	0.449028	-0.0103642	0.961665
ENSBTAG00000019612	blue	-0.238889	0.260925	0.500848	0.0126698	0.295382	0.161119	-0.479699	0.0176877	-0.271226	0.199846	0.327688	0.118016	0.184174	0.388961	-0.00478046	0.982313	-0.412712	0.0450382	0.412629	0.0450859	-0.165634	0.439234	0.323621	0.122921	-0.165755	0.438896
ENSBTAG00000015781	blue	-0.237619	0.263543	0.12711	0.553933	0.857497	8.64027e-08	-0.258795	0.222054	-0.0607848	0.77783	-0.31526	0.133466	0.513159	0.0103337	0.475308	0.0189095	-0.132458	0.537236	0.292837	0.164929	-0.424189	0.0388409	0.259931	0.21996	-0.835327	3.80278e-07
ENSBTAG00000008617	blue	-0.237238	0.264334	0.316308	0.13211	0.587531	0.00253757	-0.0977166	0.649652	-0.0603741	0.779295	-0.300604	0.153494	0.451166	0.026908	0.217371	0.307579	-0.226236	0.287774	-0.0801587	0.709645	-0.363902	0.0804493	-0.051505	0.811098	-0.32893	0.116546
ENSBTAG00000000287	blue	-0.237171	0.264472	0.528842	0.00788475	0.605465	0.00171787	-0.456278	0.0250209	-0.106117	0.621654	-0.168518	0.431195	0.289255	0.170398	0.298664	0.156296	-0.427583	0.0371434	0.147648	0.491138	-0.228335	0.283204	-4.48353e-05	0.999834	-0.35118	0.0924404
ENSBTAG00000001178	blue	-0.23681	0.265221	-0.32031	0.127022	0.227455	0.285113	0.449736	0.027456	-0.564052	0.00409368	-0.263304	0.213816	-0.214269	0.314704	-0.214482	0.314211	0.574304	0.00333653	-0.120717	0.574196	-0.306161	0.145665	0.391076	0.0588052	-0.10064	0.639852
ENSBTAG00000008931	blue	-0.236428	0.266015	0.390054	0.0595273	0.336436	0.107951	-0.045419	0.833093	-0.499528	0.012944	0.322452	0.124357	0.100283	0.641047	-0.216034	0.310638	-0.200487	0.347559	0.43684	0.0328108	-0.372473	0.073059	0.188523	0.37766	0.050414	0.815031
ENSBTAG00000006255	blue	-0.236395	0.266085	-0.115001	0.592586	0.674024	0.000304698	-0.0532694	0.804746	-0.304681	0.147721	-0.175233	0.412785	0.314441	0.134533	0.286104	0.175313	0.183541	0.390622	0.437331	0.032593	-0.317851	0.13013	0.262218	0.215782	-0.62237	0.0011639
ENSBTAG00000009232	blue	-0.236017	0.266871	0.351088	0.0925317	0.855287	1.01243e-07	-0.151732	0.479092	-0.0864947	0.68778	-0.348181	0.0954525	0.500751	0.0126898	0.268181	0.20514	-0.190999	0.371311	0.124317	0.562745	-0.570761	0.00358354	0.115407	0.591273	-0.674365	0.000301757
ENSBTAG00000027713	blue	-0.235904	0.267107	0.102518	0.633589	0.848286	1.64508e-07	-0.188814	0.376911	-0.140902	0.511364	-0.286284	0.175031	0.425573	0.0381416	0.39011	0.059488	-0.0134241	0.950359	0.348529	0.095099	-0.463244	0.0226223	0.221609	0.298009	-0.796665	3.19224e-06
ENSBTAG00000010227	blue	-0.235894	0.267129	0.472699	0.0196671	0.375971	0.0701967	-0.42119	0.0403913	0.304868	0.14746	-0.319034	0.128628	0.328956	0.116516	0.297904	0.157404	-0.490119	0.0150445	-0.109029	0.612061	-0.0477838	0.824531	-0.0942266	0.661424	-0.295674	0.160685
ENSBTAG00000021986	blue	-0.23587	0.267178	-0.0521847	0.808649	0.788556	4.71207e-06	-0.0248403	0.908276	-0.213115	0.317379	-0.318582	0.129201	0.467988	0.0210978	0.316583	0.131755	0.0773864	0.719284	0.20855	0.328099	-0.492588	0.014468	0.422551	0.0396815	-0.76042	1.6147e-05
ENSBTAG00000005865	blue	-0.235546	0.267855	0.0257042	0.9051	0.548791	0.00548571	0.290052	0.169171	-0.437646	0.0324537	-0.461997	0.0230373	-0.0528829	0.806136	0.0849197	0.693193	0.574002	0.00335705	0.14583	0.49655	-0.347541	0.0961044	0.107877	0.61585	-0.33094	0.114198
ENSBTAG00000021768	blue	-0.23525	0.268474	0.310128	0.140252	0.736293	4.09944e-05	-0.398843	0.0535328	-0.046025	0.830897	-0.103189	0.631357	0.502573	0.0123183	0.32583	0.120238	-0.254633	0.229842	0.326279	0.119699	-0.335105	0.109441	0.250342	0.238058	-0.705378	0.000118178
ENSBTAG00000046959	blue	-0.235155	0.268675	0.033087	0.878019	0.59738	0.00205393	0.170094	0.426836	-0.185725	0.384908	-0.628193	0.00101257	0.140938	0.511256	0.336944	0.107388	0.299275	0.15541	-0.0481951	0.823044	-0.28903	0.170746	0.0256629	0.905252	-0.380178	0.0668669
ENSBTAG00000044172	blue	-0.234016	0.271068	-0.152526	0.476767	0.394678	0.0563124	-0.037557	0.861685	-0.201451	0.345197	-0.393623	0.057034	0.000602497	0.997771	0.298797	0.156104	0.321495	0.125543	0.0301683	0.888711	-0.0982201	0.64796	0.0911539	0.671853	-0.381445	0.0658887
ENSBTAG00000050382	blue	-0.233712	0.271708	0.0997792	0.642732	0.551099	0.00525269	-0.0938456	0.662714	-0.235146	0.268693	-0.561347	0.00431599	-0.0304842	0.887553	0.557966	0.00460806	0.45431	0.0257344	0.182879	0.392364	-0.101788	0.636022	-0.145279	0.498195	-0.455501	0.0253006
ENSBTAG00000002869	blue	-0.233625	0.271891	-0.21287	0.317949	0.30055	0.153572	0.107738	0.616307	-0.199405	0.35022	-0.419691	0.041184	0.0214077	0.920909	0.266515	0.208077	0.4431	0.0301163	0.0853805	0.691608	-0.0501058	0.816143	0.0220132	0.918679	-0.274461	0.194324
ENSBTAG00000020180	blue	-0.233574	0.271999	0.284084	0.178515	0.553995	0.00497216	-0.0737362	0.732039	-0.360377	0.0836472	0.00859048	0.968222	0.172481	0.420279	-0.00758863	0.971926	-0.115967	0.589461	0.3379	0.106331	-0.530998	0.00758939	0.417488	0.0423717	-0.400832	0.0522438
ENSBTAG00000010818	blue	-0.233307	0.272564	0.164547	0.442287	0.747674	2.67549e-05	-0.0473584	0.82607	-0.384151	0.0638358	-0.0944568	0.660645	0.30528	0.146887	0.0493046	0.819035	-0.107774	0.616188	0.239504	0.259661	-0.577622	0.00311849	0.307371	0.143999	-0.494726	0.0139837
ENSBTAG00000011025	blue	-0.23286	0.27351	0.222047	0.297029	0.496525	0.0135865	0.303947	0.14875	-0.54649	0.00572646	-0.0620172	0.773439	0.255758	0.227719	-0.267655	0.206064	-0.156296	0.465808	-0.037484	0.861951	-0.549306	0.005433	0.233433	0.272297	0.0563927	0.793532
ENSBTAG00000023416	blue	-0.232755	0.273731	0.423108	0.039394	0.304037	0.148624	-0.568194	0.00377197	0.35735	0.0864683	-0.0749168	0.727906	0.140438	0.512769	0.446815	0.0286027	-0.313887	0.135258	0.300637	0.153447	0.107579	0.61683	-0.226747	0.286656	-0.374489	0.0713989
ENSBTAG00000009698	blue	-0.2325	0.274271	0.609998	0.00155089	0.627648	0.00102599	-0.497355	0.0134063	-0.201471	0.345148	0.103817	0.629269	0.250235	0.238267	0.203669	0.339799	-0.379221	0.0676134	0.470942	0.0201913	-0.286051	0.175397	0.0531896	0.805033	-0.360967	0.0831052
ENSBTAG00000007639	blue	-0.231989	0.275358	0.164192	0.443286	0.55117	0.00524572	-0.0759681	0.724232	-0.150593	0.482435	-0.461423	0.0232307	0.0302419	0.888441	0.477644	0.0182513	0.129815	0.545459	0.137246	0.522493	-0.162408	0.448322	-0.280294	0.184631	-0.33662	0.107747
ENSBTAG00000021162	blue	-0.23096	0.277553	-0.237955	0.262848	0.342393	0.10147	0.382239	0.065281	-0.346483	0.0971889	-0.499703	0.0129074	-0.0946932	0.659845	0.019091	0.929446	0.586323	0.00260307	-0.154459	0.471132	-0.311422	0.138519	0.298019	0.157236	-0.295428	0.16105
ENSBTAG00000044007	blue	0.230556	0.278418	-0.202958	0.341523	0.197682	0.354485	0.244761	0.24903	-0.0963164	0.654365	-0.338995	0.10513	0.119129	0.579282	0.123188	0.566327	0.313203	0.136157	-0.214555	0.314042	-0.171207	0.423771	-0.0398422	0.853355	-0.17663	0.409011
ENSBTAG00000033313	blue	-0.230519	0.278497	0.0934301	0.664122	0.215701	0.311402	-0.369533	0.0755335	0.313908	0.13523	-0.269077	0.203573	0.149249	0.486397	0.414754	0.0438824	-0.247814	0.242988	-0.165184	0.440497	0.131269	0.540928	0.0413095	0.848015	-0.327154	0.118651
ENSBTAG00000052436	blue	-0.229596	0.28048	0.0524953	0.807531	0.305097	0.147142	-0.326561	0.11936	0.318647	0.129118	-0.258885	0.221888	0.279284	0.186285	0.27934	0.186194	-0.319339	0.128242	-0.163542	0.445116	0.013455	0.950245	-0.163395	0.44553	-0.371259	0.0740731
ENSBTAG00000016311	blue	-0.22865	0.282522	-0.0520773	0.809036	0.238134	0.26248	0.669842	0.000342858	-0.731436	4.8867e-05	-0.105451	0.623853	-0.121913	0.570381	-0.489328	0.015233	0.400499	0.0524578	-0.124455	0.56231	-0.488205	0.0155042	0.353263	0.0903911	0.239767	0.259124
ENSBTAG00000019434	blue	-0.228464	0.282924	0.413206	0.0447563	0.695485	0.000161354	-0.232905	0.273413	-0.407108	0.0483334	0.170537	0.425615	0.376229	0.0699887	0.0880006	0.682618	-0.188316	0.378193	0.502432	0.0123469	-0.548806	0.00548413	0.374908	0.0710571	-0.523246	0.0086961
ENSBTAG00000009310	blue	-0.228414	0.283033	0.0879946	0.682638	0.21379	0.315813	0.326966	0.118876	-0.475995	0.0187139	-0.287953	0.172418	-0.170077	0.426882	-0.0819207	0.703542	0.133733	0.533291	-0.180566	0.398479	-0.223031	0.294839	-0.135242	0.528641	0.264553	0.211572
ENSBTAG00000018313	blue	-0.227663	0.284662	-0.14832	0.489146	0.477724	0.0182292	0.289741	0.169649	-0.391626	0.0584192	-0.581101	0.00290289	-0.0972613	0.651183	0.235738	0.267453	0.649583	0.00059232	-0.0222387	0.917849	-0.180356	0.399039	-0.0530496	0.805537	-0.287518	0.173096
ENSBTAG00000012908	blue	-0.227579	0.284843	0.182205	0.39414	0.869119	3.58654e-08	-0.0364467	0.865737	-0.186014	0.384158	-0.414791	0.0438619	0.37032	0.0748651	0.317248	0.130901	0.0274222	0.898788	0.201002	0.346296	-0.510929	0.0107281	0.0295568	0.890953	-0.665773	0.000383891
ENSBTAG00000008755	blue	-0.227273	0.28551	0.154212	0.47185	0.896821	2.99624e-09	-0.0652945	0.761795	-0.220177	0.301222	-0.359137	0.0847943	0.502925	0.0122477	0.28251	0.181038	-0.0417498	0.846413	0.186624	0.382572	-0.545592	0.00582289	0.233397	0.272372	-0.727355	5.64789e-05
ENSBTAG00000020233	blue	-0.226132	0.288001	0.20884	0.327411	0.525982	0.00829107	0.0917279	0.6699	-0.400503	0.0524554	-0.423695	0.039093	-0.0489183	0.82043	0.230163	0.279261	0.445839	0.0289942	0.190703	0.372067	-0.290533	0.168433	0.00213484	0.992101	-0.302594	0.150657
ENSBTAG00000044178	blue	-0.225008	0.290469	0.362944	0.0813087	0.305069	0.14718	-0.278246	0.187996	-0.308671	0.142223	0.302144	0.151296	-0.0225142	0.916835	-0.0125932	0.953428	-0.215723	0.311351	0.412325	0.0452601	-0.1731	0.418585	0.246293	0.245986	-0.109401	0.610842
ENSBTAG00000020283	blue	0.224826	0.290869	-0.325484	0.120656	0.396543	0.0550539	0.360695	0.0833547	-0.158351	0.459889	-0.262468	0.215328	0.259096	0.221498	0.0169897	0.937196	0.325677	0.120423	0.0958671	0.65588	-0.412367	0.0452361	0.117808	0.583524	-0.375253	0.0707766
ENSBTAG00000000076	blue	-0.22451	0.291565	0.211566	0.320993	0.371674	0.0737257	-0.486664	0.0158825	0.206728	0.332438	-0.137306	0.522309	0.314003	0.135106	0.368277	0.0766093	-0.267842	0.205737	0.160745	0.453044	0.0572033	0.790628	0.152716	0.476212	-0.485604	0.016147
ENSBTAG00000011789	blue	-0.224259	0.292118	0.149636	0.485256	0.640903	0.000739855	0.0649314	0.763083	-0.0917018	0.669989	-0.624287	0.00111209	0.182377	0.393685	0.315295	0.13342	0.156467	0.465315	-0.132186	0.53808	-0.361919	0.0822362	-0.0489853	0.820188	-0.473561	0.0194142
ENSBTAG00000021087	blue	-0.22423	0.292184	0.129268	0.54717	0.721506	6.92012e-05	-0.25356	0.231878	-0.0185542	0.931426	-0.483539	0.0166729	0.30698	0.144536	0.577179	0.00314685	0.0986397	0.646551	0.267671	0.206036	-0.216361	0.309887	0.020199	0.925362	-0.701205	0.000134969
ENSBTAG00000007335	blue	-0.22377	0.293201	0.0462762	0.829987	0.227823	0.284314	0.503437	0.0121454	-0.574704	0.00330958	-0.345741	0.0979552	-0.309744	0.140771	-0.244598	0.249357	0.51501	0.0100154	-0.207088	0.331577	-0.389813	0.0596986	0.157267	0.463007	0.0573872	0.78997
ENSBTAG00000007616	blue	-0.223625	0.293521	0.364882	0.079577	0.204084	0.338794	-0.0493824	0.818754	-0.340495	0.103503	-0.174136	0.415764	-0.383973	0.0639694	0.0519508	0.809492	0.201945	0.343992	0.154961	0.469674	-0.0713035	0.740578	-0.313408	0.135887	0.0573642	0.790052
ENSBTAG00000002201	blue	-0.222904	0.295123	0.180649	0.39826	0.71972	7.35562e-05	-0.0400272	0.852681	-0.0657721	0.760103	-0.427025	0.0374183	0.494539	0.0140255	0.281635	0.182451	-0.25622	0.22685	-0.117403	0.584827	-0.482992	0.0168144	0.15331	0.474476	-0.524488	0.00851028
ENSBTAG00000008016	blue	-0.222201	0.296688	0.0819476	0.703448	0.632961	0.000901572	-0.394445	0.056471	0.0906974	0.673408	-0.289572	0.16991	0.369765	0.0753358	0.65265	0.000546644	-0.0856569	0.690658	0.41487	0.0438175	-0.124173	0.563202	0.070961	0.741782	-0.705079	0.000119316
ENSBTAG00000013616	blue	-0.222033	0.29706	0.219874	0.301904	0.426698	0.0375804	-0.0950463	0.658652	-0.20863	0.327909	-0.0731702	0.734023	-0.00892476	0.966986	0.247331	0.243937	0.275726	0.192193	0.500895	0.01266	-0.170969	0.424426	-0.0740031	0.731104	-0.332282	0.112649
ENSBTAG00000003084	blue	-0.221772	0.297645	-0.00992094	0.963303	0.811868	1.46505e-06	-0.0634945	0.768185	-0.254922	0.229295	-0.193578	0.364764	0.39207	0.0581084	0.296834	0.158973	0.0407983	0.849875	0.293896	0.163336	-0.520577	0.00910682	0.346311	0.0973663	-0.752256	2.23896e-05
ENSBTAG00000019508	blue	-0.221198	0.298928	-0.202809	0.341886	0.568314	0.00376298	-0.0622744	0.772524	-0.245777	0.24701	-0.310803	0.139347	0.0721081	0.73775	0.546277	0.00574923	0.445712	0.0290455	0.524207	0.00855205	-0.0769511	0.720802	0.015186	0.943853	-0.521454	0.00897012
ENSBTAG00000052781	blue	0.220292	0.300963	0.00521012	0.980724	0.0084586	0.968709	0.0105486	0.960983	0.151545	0.479641	0.0760199	0.724051	-0.103699	0.629663	0.0800574	0.709997	0.0378293	0.860692	0.106274	0.621133	9.38667e-05	0.999653	-0.304225	0.14836	-0.0325025	0.880159
ENSBTAG00000016804	blue	-0.219718	0.302257	0.258232	0.223096	0.562966	0.00418176	-0.193068	0.366053	-0.499699	0.0129083	0.18377	0.390019	0.0607574	0.777928	0.0341562	0.874107	0.0182535	0.932534	0.593805	0.00221952	-0.374679	0.0712436	0.190335	0.373007	-0.347269	0.0963818
ENSBTAG00000009889	blue	-0.219166	0.303502	0.243988	0.250575	0.764876	1.34358e-05	0.0387716	0.857256	-0.233923	0.271263	-0.458459	0.024249	0.388477	0.0606559	0.0962948	0.654438	-0.105748	0.622871	-0.0746741	0.728755	-0.551122	0.00525043	0.0931749	0.664987	-0.485911	0.0160701
ENSBTAG00000002512	blue	-0.21707	0.308266	-0.0413959	0.8477	0.371845	0.0735828	0.247102	0.244389	-0.222659	0.295667	-0.665099	0.000391091	0.0382014	0.859334	0.125521	0.55894	0.212287	0.319307	-0.394411	0.0564942	-0.132886	0.535912	-0.07833	0.715999	-0.0507279	0.813899
ENSBTAG00000024888	blue	-0.217067	0.308273	0.350862	0.092757	0.524016	0.00858051	-0.524312	0.00853641	0.184073	0.389225	-0.175862	0.411083	0.435707	0.0333184	0.474217	0.0192235	-0.32178	0.125189	0.306202	0.145609	-0.0998503	0.642494	0.240331	0.25797	-0.582309	0.00283103
ENSBTAG00000014181	blue	-0.216644	0.30924	-0.19455	0.362315	0.552208	0.00514378	0.0304223	0.88778	0.0874703	0.684434	-0.580591	0.00293369	0.155813	0.467205	0.472951	0.0195928	0.217721	0.306783	-0.0159402	0.941069	-0.137343	0.522195	-0.0560712	0.794685	-0.568567	0.0037441
ENSBTAG00000009709	blue	-0.216545	0.309467	0.602098	0.00185165	0.361589	0.0825374	-0.402084	0.0514447	0.0590766	0.783928	0.00776756	0.971265	0.100556	0.640135	0.101873	0.635738	-0.470515	0.0203203	-0.00228278	0.991554	-0.168278	0.431861	-0.0797799	0.71096	-0.166612	0.436501
ENSBTAG00000024787	blue	-0.216266	0.310105	0.0166079	0.938605	0.759786	1.65695e-05	0.0877276	0.683552	-0.29156	0.166865	-0.465987	0.0217302	0.280219	0.184753	0.169098	0.429588	0.158439	0.459639	-0.00204642	0.992428	-0.475155	0.0189532	0.143647	0.503087	-0.569075	0.00370638
ENSBTAG00000004999	blue	-0.216239	0.310167	0.139188	0.516568	0.767718	1.19248e-05	-0.28355	0.179369	-0.0105525	0.960969	-0.362506	0.0817048	0.424807	0.0385273	0.445319	0.0292046	-0.117008	0.586102	0.20725	0.331191	-0.337763	0.106482	0.0209223	0.922698	-0.69072	0.000186662
ENSBTAG00000012741	blue	-0.21578	0.311221	0.601719	0.00186723	0.715226	8.55977e-05	-0.279175	0.186465	-0.279502	0.185928	-0.0861173	0.689076	0.412432	0.0451989	0.0823914	0.701914	-0.381796	0.0656198	0.169844	0.427525	-0.502318	0.0123699	0.185493	0.385513	-0.389682	0.0597924
ENSBTAG00000001499	blue	-0.215763	0.31126	-0.043071	0.841612	0.449149	0.0276835	0.139841	0.514581	-0.204641	0.33745	-0.583163	0.00278116	-0.157901	0.461183	0.386071	0.062409	0.525823	0.00831423	0.103346	0.630833	-0.136505	0.524761	-0.0581589	0.787208	-0.321303	0.125781
ENSBTAG00000044003	blue	-0.214519	0.314126	-0.109593	0.610211	0.405932	0.0490482	0.476271	0.0186358	-0.457818	0.0244737	-0.396507	0.0550779	0.0638042	0.767084	-0.0897882	0.676508	0.327766	0.117923	-0.187851	0.379395	-0.351085	0.0925351	-0.0918222	0.66958	0.000349231	0.998708
ENSBTAG00000012077	blue	-0.214314	0.314598	0.0822869	0.702275	0.635665	0.000843407	0.174689	0.414262	-0.0886788	0.680297	-0.490184	0.0150291	0.22811	0.283691	0.197474	0.355002	0.0647572	0.763701	-0.200975	0.346362	-0.42254	0.0396876	-0.0322399	0.88112	-0.442794	0.0302438
ENSBTAG00000049127	blue	-0.214242	0.314766	-0.185404	0.385747	0.423314	0.0392884	0.0201254	0.925634	-0.109477	0.610591	-0.277613	0.189045	0.207141	0.331452	0.279873	0.18532	0.0677565	0.753081	0.086377	0.688184	-0.125962	0.557549	-0.0912221	0.671621	-0.276454	0.190974
ENSBTAG00000020681	blue	-0.213816	0.315753	0.19253	0.367416	0.857098	8.89291e-08	-0.116683	0.587149	-0.0818994	0.703615	-0.471877	0.0199109	0.502497	0.0123337	0.329094	0.116353	-0.0847888	0.693644	0.0600418	0.780481	-0.499355	0.0129805	0.0757226	0.725089	-0.713999	8.91718e-05
ENSBTAG00000000957	blue	-0.213376	0.316774	-0.0109068	0.959659	0.682061	0.000241611	0.275305	0.192901	-0.418813	0.0416541	-0.460565	0.0235219	0.300319	0.153904	0.0285682	0.894581	0.243906	0.250741	-0.0138196	0.948898	-0.496661	0.0135568	0.234285	0.2705	-0.375528	0.0705543
ENSBTAG00000017455	blue	-0.213003	0.31764	-0.166844	0.435851	0.539197	0.00654911	0.252653	0.23361	-0.424126	0.0388731	-0.198461	0.352553	0.0270301	0.900228	0.0507802	0.81371	0.450695	0.0270876	0.332503	0.112395	-0.379344	0.0675175	0.108146	0.614962	-0.381392	0.0659291
ENSBTAG00000024275	blue	-0.212498	0.318816	0.469794	0.0205398	0.50938	0.0110093	-0.300064	0.154271	-0.153293	0.474526	-0.163899	0.444111	0.296649	0.159245	0.160974	0.452392	-0.385075	0.0631461	0.0132753	0.950908	-0.285946	0.175562	0.238095	0.26256	-0.22484	0.290837
ENSBTAG00000049339	blue	-0.212248	0.319398	0.241395	0.255804	0.710901	9.87824e-05	-0.259995	0.219841	-0.114392	0.594558	-0.129371	0.546845	0.50168	0.0124993	0.344803	0.0989309	-0.34989	0.0937276	0.216226	0.310198	-0.421115	0.0404304	0.255548	0.228114	-0.566048	0.00393592
ENSBTAG00000021580	blue	-0.211468	0.321222	-0.0839294	0.696604	0.197022	0.356127	0.609235	0.001578	-0.745913	2.86215e-05	-0.145598	0.497243	-0.291409	0.167095	-0.441092	0.0309605	0.580423	0.00294386	-0.0385738	0.857977	-0.424101	0.0388857	0.315695	0.132902	0.139862	0.514518
ENSBTAG00000020598	blue	-0.211258	0.321714	0.064413	0.764922	0.433295	0.0344201	-0.345192	0.0985256	0.18163	0.395661	-0.0136445	0.949545	0.335332	0.109186	0.356324	0.0874415	-0.213743	0.315922	0.411286	0.0458597	-0.102497	0.63366	0.0977555	0.649521	-0.580724	0.00292559
ENSBTAG00000021762	blue	-0.210772	0.322855	0.261428	0.217219	0.810737	1.55615e-06	-0.0468807	0.827798	-0.482744	0.0168791	-0.0514299	0.811368	0.375124	0.0708816	0.103803	0.629316	-0.0740425	0.730966	0.405395	0.049377	-0.594294	0.00219619	0.293802	0.163477	-0.502518	0.0123295
ENSBTAG00000049091	blue	-0.210767	0.322866	0.304542	0.147916	0.53051	0.00765535	0.0180967	0.933113	-0.111072	0.605369	-0.173604	0.417211	0.158735	0.458788	0.10554	0.623559	0.0602081	0.779887	0.0934082	0.664196	-0.414556	0.0439938	0.040753	0.850039	-0.429528	0.0361974
ENSBTAG00000051486	blue	-0.209988	0.3247	0.0153145	0.943378	0.738008	3.84938e-05	0.262275	0.215678	-0.340852	0.103118	-0.311711	0.138133	0.391614	0.0584272	0.0644312	0.764858	0.041281	0.848118	-0.0330146	0.878284	-0.636088	0.0008346	0.266532	0.208047	-0.487968	0.0155617
ENSBTAG00000018131	blue	-0.209796	0.325151	0.13629	0.525419	0.436773	0.0328406	0.341093	0.102859	-0.711411	9.71405e-05	-0.0665095	0.757491	0.0627341	0.770888	-0.253311	0.232354	0.293427	0.16404	0.250278	0.238183	-0.367744	0.0770695	0.042944	0.842073	0.0873435	0.684869
ENSBTAG00000034700	blue	-0.209753	0.325252	0.179366	0.401674	0.807316	1.86294e-06	-0.257172	0.225071	-0.147968	0.490189	-0.258328	0.222919	0.451249	0.0268767	0.462839	0.0227563	-0.126259	0.556611	0.42896	0.0364717	-0.366301	0.0783261	0.163361	0.445628	-0.656183	0.000497848
ENSBTAG00000021869	blue	-0.209452	0.325964	0.170537	0.425614	0.757007	1.85396e-05	-0.0964329	0.653973	-0.117721	0.583804	-0.274407	0.194415	0.504649	0.0119063	0.266048	0.208906	-0.173653	0.417077	0.0462177	0.830199	-0.570586	0.00359612	0.458574	0.0242088	-0.733518	4.53429e-05
ENSBTAG00000002808	blue	-0.209332	0.326248	0.378064	0.0685248	0.478395	0.0180438	0.11833	0.581845	-0.357334	0.0864839	-0.138894	0.517463	0.357575	0.0862566	-0.124139	0.563309	-0.28681	0.174204	-0.000789999	0.997077	-0.399137	0.0533409	0.0345137	0.8728	0.106873	0.619158
ENSBTAG00000030616	blue	-0.208838	0.327416	0.179167	0.402207	0.671054	0.000331396	-0.253656	0.231696	0.0235553	0.913003	-0.284179	0.178363	0.264249	0.212116	0.371968	0.07348	-0.0688824	0.749106	0.307891	0.143287	-0.225431	0.289538	0.0654079	0.761393	-0.598047	0.00202423
ENSBTAG00000013317	blue	-0.20855	0.328098	0.302632	0.150604	0.472776	0.0196445	-0.593609	0.00222889	0.224713	0.291118	-0.115824	0.589923	0.376582	0.0697054	0.530145	0.00770513	-0.358625	0.085272	0.332246	0.11269	-0.00077792	0.997122	0.0664793	0.757598	-0.564366	0.00406852
ENSBTAG00000002147	blue	-0.208237	0.328842	0.187938	0.379169	0.883948	1.02655e-08	-0.188772	0.377018	-0.187459	0.380408	-0.230696	0.278119	0.452879	0.0262633	0.342309	0.101558	-0.104611	0.626635	0.335772	0.108693	-0.51057	0.0107927	0.108659	0.613278	-0.727893	5.54196e-05
ENSBTAG00000001403	blue	-0.208161	0.329023	-0.0691553	0.748143	0.463625	0.0224966	0.35999	0.0840036	-0.313572	0.135671	-0.650227	0.000582456	-0.166766	0.436069	0.14383	0.502535	0.561717	0.00428499	-0.152469	0.476933	-0.298928	0.155913	-0.0264765	0.902262	-0.257808	0.223884
ENSBTAG00000018427	blue	-0.208121	0.329117	0.636859	0.000818764	0.41271	0.0450394	-0.272759	0.197216	-0.460828	0.0234322	0.224514	0.291556	0.139808	0.514682	-0.0448956	0.83499	-0.232916	0.273391	0.445806	0.0290078	-0.300754	0.15328	0.168285	0.431841	-0.0308054	0.886375
ENSBTAG00000016272	blue	-0.207983	0.329445	0.175505	0.412051	0.218677	0.30461	-0.0990904	0.64504	0.141403	0.509848	-0.398847	0.0535299	0.202477	0.342694	0.0623471	0.772265	-0.12572	0.558311	-0.338281	0.105912	-0.102957	0.632127	0.326911	0.118941	-0.287865	0.172555
ENSBTAG00000039129	blue	0.207842	0.32978	-0.452128	0.0265443	0.139729	0.514922	0.329765	0.115567	0.102877	0.632393	0.0387836	0.857212	0.180669	0.398207	-0.0131016	0.95155	0.169875	0.427439	-0.00452643	0.983253	-0.371206	0.074118	0.312335	0.137305	-0.442567	0.0303385
ENSBTAG00000013486	blue	0.207415	0.330798	-0.298843	0.156036	0.089964	0.675908	0.290727	0.168135	-0.145787	0.496677	0.0183838	0.932054	-0.0439173	0.838539	-0.100033	0.641881	0.275674	0.19228	0.0927352	0.666479	-0.268439	0.204688	0.144723	0.49986	-0.18232	0.393836
ENSBTAG00000033140	blue	-0.207365	0.330917	0.103193	0.631344	0.121095	0.572989	0.1561	0.466376	-0.555826	0.00480143	0.0834875	0.698129	-0.400332	0.0525653	-0.228032	0.28386	0.434079	0.0340586	0.229397	0.280909	-0.14528	0.498191	0.11787	0.583325	0.117664	0.583986
ENSBTAG00000024958	blue	-0.207284	0.33111	0.291564	0.16686	0.643315	0.00069598	-0.406445	0.0487353	0.0631518	0.769403	-0.029687	0.890476	0.391695	0.0583709	0.342864	0.100969	-0.28966	0.169775	0.38474	0.0633953	-0.218781	0.304375	-0.0389201	0.856715	-0.563036	0.00417599
ENSBTAG00000005627	blue	-0.206746	0.332394	0.468688	0.0208801	0.657405	0.000481871	-0.389145	0.060176	-0.119971	0.576584	0.0294344	0.891402	0.259026	0.221627	0.284791	0.17739	-0.199468	0.350067	0.566606	0.00389272	-0.27724	0.189663	0.0589958	0.784216	-0.507012	0.0114512
ENSBTAG00000035226	blue	-0.206337	0.333374	0.341827	0.102073	0.786525	5.18113e-06	-0.302069	0.151402	-0.0849602	0.693054	-0.0287332	0.893975	0.540022	0.00645131	0.173566	0.417316	-0.335042	0.109512	0.295368	0.161139	-0.479482	0.0177467	0.155792	0.467266	-0.63912	0.000773788
ENSBTAG00000007439	blue	-0.205747	0.334788	0.0211041	0.922028	0.31495	0.133869	0.0266344	0.901682	-0.337004	0.107321	0.306171	0.145652	0.129697	0.545828	-0.179976	0.400048	0.0777036	0.718179	0.384445	0.0636156	-0.333638	0.111099	0.185142	0.38643	-0.276698	0.190567
ENSBTAG00000006413	blue	-0.205723	0.334845	0.470695	0.0202659	0.717986	7.8014e-05	-0.107081	0.618471	-0.146217	0.495395	-0.402189	0.0513781	0.30293	0.150182	0.226203	0.287844	-0.161613	0.450577	-0.095553	0.65694	-0.486343	0.0159623	0.0443388	0.83701	-0.453945	0.0258686
ENSBTAG00000004934	blue	-0.205222	0.33605	0.154677	0.470498	0.861101	6.63421e-08	-0.0745115	0.729324	-0.067672	0.75338	-0.34555	0.0981534	0.548151	0.00555181	0.384604	0.0634968	-0.111449	0.604136	0.146765	0.493764	-0.558637	0.00454884	0.166044	0.438086	-0.750405	2.40706e-05
ENSBTAG00000006167	blue	-0.204876	0.336883	0.100909	0.638953	0.730163	5.11391e-05	-0.270466	0.201159	-0.13134	0.540707	-0.042243	0.84462	0.42709	0.0373863	0.247089	0.244415	-0.152536	0.476737	0.368849	0.0761181	-0.358114	0.0857495	0.177916	0.405553	-0.672686	0.000316483
ENSBTAG00000020297	blue	-0.2045	0.33779	0.151039	0.481125	0.592287	0.00229319	-0.243454	0.251647	-0.0236484	0.91266	-0.103019	0.631922	0.404892	0.0496867	0.238444	0.261839	-0.313988	0.135126	0.139401	0.515919	-0.399702	0.0529732	0.423828	0.0390249	-0.60536	0.00172193
ENSBTAG00000032166	blue	-0.204474	0.337853	0.496946	0.0134948	0.166195	0.437665	-0.539532	0.00650919	0.0251083	0.907291	0.0932187	0.664838	0.0550746	0.79826	0.3073	0.144097	-0.34863	0.0949969	0.191015	0.371271	0.127081	0.554026	-0.0131578	0.951342	-0.118348	0.581787
ENSBTAG00000019116	blue	-0.204382	0.338076	0.571153	0.00355547	0.695011	0.000163728	-0.198691	0.351985	-0.160748	0.453037	-0.16558	0.439385	0.453751	0.0259398	0.0340796	0.874388	-0.447296	0.0284113	0.0221475	0.918185	-0.497694	0.0133333	0.149673	0.485147	-0.348807	0.0948175
ENSBTAG00000021103	blue	-0.204327	0.338207	0.596481	0.00209455	0.772978	9.51978e-06	-0.367196	0.0775451	-0.124947	0.560753	-0.0770615	0.720417	0.513429	0.0102868	0.169501	0.428474	-0.513046	0.0103535	0.21116	0.321943	-0.500933	0.0126522	0.169786	0.427685	-0.514966	0.0100229
ENSBTAG00000038979	blue	-0.202947	0.341551	0.485601	0.0161477	0.407482	0.0481078	-0.167827	0.433113	-0.114867	0.593021	-0.0623297	0.772327	0.129905	0.545179	0.0169665	0.937282	-0.347262	0.0963889	-0.00928912	0.965639	-0.246201	0.246168	-0.0654811	0.761134	-0.118467	0.581406
ENSBTAG00000019501	blue	-0.201291	0.345589	-0.00971461	0.964066	0.329542	0.115827	-0.0448903	0.835009	-0.307613	0.143667	-0.266927	0.207348	-0.00388328	0.985632	0.244091	0.25037	0.284506	0.177843	0.141166	0.510565	-0.118888	0.580053	0.15103	0.481152	-0.302288	0.151091
ENSBTAG00000002716	blue	-0.201095	0.346068	0.269548	0.202752	0.237914	0.262933	-0.0630759	0.769673	-0.0113516	0.958015	-0.103087	0.631694	-0.0277824	0.897465	0.137461	0.521833	-0.114473	0.594296	-0.0696419	0.746427	-0.120177	0.575924	-0.223439	0.293935	-0.0875003	0.684331
ENSBTAG00000023846	blue	-0.200339	0.347923	0.0770182	0.720568	0.315147	0.133613	-0.406699	0.0485812	0.374964	0.0710116	-0.215825	0.311118	0.16533	0.440088	0.453586	0.0260011	-0.219181	0.303469	0.157999	0.4609	0.12558	0.558752	-0.0565484	0.792974	-0.452408	0.0264393
ENSBTAG00000021196	blue	-0.199608	0.349721	0.550207	0.00534171	0.698756	0.000145763	-0.204634	0.337466	-0.223976	0.292745	-0.047596	0.82521	0.413276	0.0447166	0.0276882	0.897811	-0.252677	0.233563	0.230196	0.279191	-0.48956	0.0151776	0.111747	0.603164	-0.425446	0.0382053
ENSBTAG00000000013	blue	-0.199505	0.349975	0.248067	0.242492	0.371725	0.0736827	-0.433013	0.0345505	0.440856	0.0310613	-0.293839	0.163422	0.380145	0.0668932	0.419812	0.0411193	-0.477663	0.018246	-0.162339	0.448517	-0.00837212	0.969029	0.0872509	0.685186	-0.466056	0.0217082
ENSBTAG00000024240	blue	-0.199255	0.35059	0.573153	0.00341515	0.434945	0.0336635	-0.367516	0.0772675	-0.0810223	0.706652	-0.178337	0.404425	0.253947	0.231143	0.152169	0.477812	-0.379054	0.0677448	0.0163019	0.939734	-0.155606	0.467805	-0.068293	0.751186	-0.14693	0.493272
ENSBTAG00000007562	blue	-0.198627	0.352142	0.359466	0.0844893	0.831069	4.93091e-07	-0.0504267	0.814985	-0.345876	0.0978162	-0.0709018	0.741991	0.556293	0.00475862	0.0657232	0.760276	-0.265313	0.210213	0.234711	0.269605	-0.697844	0.000149971	0.344754	0.0989824	-0.55331	0.00503739
ENSBTAG00000016217	blue	-0.198541	0.352356	0.263635	0.21322	0.719809	7.33339e-05	-0.218045	0.306046	0.0283801	0.895271	-0.257533	0.224396	0.673355	0.000310543	0.271128	0.200015	-0.474115	0.019253	-0.00495126	0.981681	-0.465975	0.0217342	0.241344	0.255908	-0.605145	0.00173023
ENSBTAG00000017053	blue	-0.19833	0.352878	0.362862	0.0813829	0.374879	0.071081	-0.50524	0.0117911	0.475836	0.0187591	-0.296021	0.160171	0.363812	0.0805293	0.386251	0.0622766	-0.513559	0.0102643	-0.112066	0.602124	0.0428504	0.842413	-0.151136	0.480841	-0.384862	0.0633041
ENSBTAG00000011068	blue	-0.197271	0.355506	-0.126721	0.555158	0.424548	0.0386586	0.00921671	0.965907	-0.0283989	0.895202	-0.641103	0.000736119	-0.0952495	0.657965	0.537578	0.00674448	0.337711	0.106539	-0.127939	0.551329	-0.00542158	0.979941	-0.351062	0.0925581	-0.351189	0.0924318
ENSBTAG00000003540	blue	-0.197236	0.355594	0.211795	0.320457	0.328075	0.117557	-0.06149	0.775317	-0.057722	0.788772	-0.286879	0.174096	0.135338	0.528346	0.269516	0.202808	-0.141461	0.509673	-0.190026	0.373798	-0.19275	0.366858	-0.0792869	0.712672	-0.177795	0.405879
ENSBTAG00000011298	blue	-0.197224	0.355623	0.168966	0.429954	0.415361	0.0435432	-0.360789	0.0832684	-0.0751456	0.727106	-0.00584944	0.978359	0.417934	0.0421289	0.267766	0.205869	-0.204137	0.338668	0.338758	0.10539	-0.23534	0.268286	0.502647	0.0123034	-0.554441	0.00493012
ENSBTAG00000006347	blue	-0.197096	0.355943	-0.459472	0.0238969	0.026942	0.900552	0.53471	0.00710247	-0.420586	0.0407092	-0.309163	0.141555	-0.262489	0.21529	-0.0576645	0.788977	0.666455	0.000376731	-0.0709404	0.741855	-0.0598469	0.781176	0.00882586	0.967352	0.141204	0.510449
ENSBTAG00000001617	blue	-0.196903	0.356424	0.0716996	0.739185	0.797482	3.06644e-06	-0.252979	0.232987	0.023984	0.911426	-0.319723	0.127759	0.545049	0.00588177	0.451994	0.026595	-0.0910368	0.672252	0.253733	0.23155	-0.400188	0.0526586	0.205266	0.335943	-0.834799	3.92884e-07
ENSBTAG00000054797	blue	-0.195516	0.359889	-0.112786	0.59978	0.290789	0.168041	0.304302	0.148252	-0.375326	0.0707178	-0.546606	0.0057141	-0.174123	0.4158	0.135385	0.5282	0.544939	0.00589376	-0.155752	0.467383	-0.161042	0.4522	0.00369125	0.986342	-0.0756407	0.725375
ENSBTAG00000031829	blue	-0.195331	0.360352	-0.294416	0.162558	0.440437	0.0312401	0.242984	0.252592	-0.205587	0.335172	-0.647643	0.000622864	-0.0821238	0.702839	0.386947	0.0617659	0.605927	0.00170018	-0.030577	0.887213	-0.085303	0.691874	-0.151073	0.481024	-0.354939	0.0887664
ENSBTAG00000006748	blue	-0.194965	0.361272	0.276633	0.190676	0.835977	3.65257e-07	-0.20708	0.331597	-0.0835658	0.697859	-0.276003	0.191729	0.552369	0.00512808	0.308608	0.142309	-0.193309	0.365445	0.1987	0.351962	-0.535815	0.00696269	0.222655	0.295674	-0.742336	3.27716e-05
ENSBTAG00000005851	blue	-0.194697	0.361946	0.7409	3.45806e-05	0.512242	0.0104944	-0.364956	0.0795111	-0.155557	0.467946	0.00857342	0.968285	0.288096	0.172194	0.0398527	0.853317	-0.538762	0.00660112	0.129682	0.545874	-0.350117	0.0934998	0.109981	0.60894	-0.17077	0.424972
ENSBTAG00000014432	blue	-0.194607	0.362172	0.406911	0.0484525	0.307837	0.143361	-0.629572	0.000979324	0.0579321	0.78802	0.346121	0.0975628	0.204727	0.337241	0.249926	0.238865	-0.366557	0.0781023	0.63527	0.0008517	-0.0290136	0.892946	0.201144	0.345949	-0.443044	0.0301395
ENSBTAG00000054645	blue	-0.194485	0.362477	-0.0229683	0.915164	0.330871	0.114278	-0.246258	0.246055	-0.0944266	0.660747	-0.489697	0.0151449	-0.0771329	0.720168	0.578497	0.00306299	0.306543	0.145138	0.0429193	0.842163	0.14918	0.4866	-0.100116	0.641606	-0.333466	0.111295
ENSBTAG00000018322	blue	-0.194468	0.36252	0.18912	0.376124	0.700814	0.000136645	0.184019	0.389368	-0.391465	0.0585316	-0.13028	0.54401	0.242915	0.25273	-0.0230983	0.914685	0.0709787	0.74172	0.149513	0.48562	-0.592208	0.00229704	0.146664	0.494063	-0.399623	0.0530245
ENSBTAG00000004072	blue	-0.194412	0.362661	0.606306	0.00168578	0.311737	0.138098	-0.116381	0.588124	-0.242307	0.253958	-0.165759	0.438885	0.0212759	0.921395	-0.00992091	0.963303	-0.279877	0.185313	-0.10039	0.64069	-0.317555	0.130509	0.177129	0.407668	0.0453479	0.83335
ENSBTAG00000001887	blue	-0.194365	0.36278	0.390533	0.0591879	0.865099	4.90585e-08	-0.251505	0.235814	-0.195119	0.360886	-0.162242	0.448792	0.559313	0.00448979	0.236345	0.266188	-0.281762	0.182246	0.34449	0.0992574	-0.583075	0.00278629	0.240606	0.257409	-0.677405	0.000276599
ENSBTAG00000007608	blue	-0.194081	0.363495	0.313123	0.136263	0.785054	5.54647e-06	-0.185288	0.386047	-0.186667	0.38246	-0.0818492	0.703789	0.587436	0.00254268	0.183522	0.390672	-0.277201	0.189728	0.247147	0.244301	-0.597568	0.00204553	0.399009	0.0534243	-0.662106	0.000424467
ENSBTAG00000035370	blue	-0.194022	0.363643	0.273617	0.195754	0.584633	0.00269705	0.088927	0.679449	-0.497205	0.0134389	-0.199036	0.351133	0.300872	0.153109	-0.099114	0.644961	-0.0818148	0.703908	0.0333618	0.877013	-0.480071	0.0175874	0.169488	0.42851	-0.194547	0.362322
ENSBTAG00000014691	blue	-0.19365	0.364581	0.431312	0.0353467	0.779061	7.28207e-06	-0.2895	0.17002	-0.0778245	0.717758	-0.239626	0.259412	0.39725	0.0545832	0.338458	0.105718	-0.29557	0.16084	0.303288	0.149677	-0.396805	0.0548792	0.0298068	0.890036	-0.524962	0.00844019
ENSBTAG00000012408	blue	-0.192952	0.366346	-0.104446	0.627182	0.336698	0.107661	0.619907	0.00123354	-0.56025	0.00440899	-0.267854	0.205714	-0.0038113	0.985898	-0.329014	0.116447	0.373395	0.072296	-0.193272	0.365538	-0.621428	0.00119013	0.486258	0.0159834	-0.0996912	0.643027
ENSBTAG00000006940	blue	-0.192882	0.366526	0.117576	0.584272	0.248147	0.242335	-0.450753	0.0270653	0.153121	0.475029	-0.0353662	0.869684	0.168029	0.432552	0.307563	0.143735	-0.261395	0.217279	0.223773	0.293193	0.228319	0.283238	-0.190826	0.371752	-0.165885	0.438531
ENSBTAG00000012586	blue	-0.192681	0.367033	-0.0813865	0.70539	0.143316	0.504079	0.620619	0.00121305	-0.650985	0.000571049	-0.207444	0.330729	-0.325137	0.121076	-0.384965	0.0632281	0.558654	0.00454734	-0.104474	0.627091	-0.387271	0.0615294	0.159081	0.457796	0.171311	0.423484
ENSBTAG00000003825	blue	-0.19211	0.368483	0.11935	0.57857	0.5756	0.00324987	-0.296051	0.160127	-0.145163	0.498541	0.0836625	0.697525	0.337649	0.106608	0.209423	0.326032	-0.212182	0.319552	0.431671	0.0351774	-0.354062	0.0896142	0.346334	0.0973422	-0.582348	0.00282875
ENSBTAG00000021660	blue	-0.191549	0.369911	0.492504	0.0144875	0.557954	0.00460916	-0.0981173	0.648305	-0.170726	0.425094	-0.105787	0.622743	0.575889	0.00323083	-0.0712487	0.74077	-0.455447	0.0253201	0.0233911	0.913607	-0.487013	0.0157961	0.243892	0.250768	-0.200416	0.347733
ENSBTAG00000013357	blue	-0.191538	0.369939	0.133527	0.53393	0.387735	0.0611927	0.396205	0.0552802	-0.459326	0.0239474	-0.325629	0.120481	0.0442119	0.83747	-0.133796	0.533098	0.0678441	0.752772	-0.153235	0.474695	-0.399789	0.0529166	-0.084891	0.693292	0.186945	0.381738
ENSBTAG00000013142	blue	-0.191351	0.370414	0.0277646	0.89753	0.641713	0.000724861	0.270717	0.200724	-0.277996	0.188409	-0.364469	0.0799435	0.29348	0.163961	0.0591321	0.783729	0.23319	0.272811	0.00357626	0.986768	-0.579972	0.00297145	0.356832	0.0869582	-0.534214	0.00716597
ENSBTAG00000016282	blue	-0.190977	0.371368	0.0853439	0.691734	0.780527	6.81796e-06	0.170984	0.424385	-0.288848	0.171028	-0.464214	0.0223035	0.36361	0.080711	0.155145	0.469139	0.0376815	0.861231	-0.00517948	0.980837	-0.544176	0.00597752	-0.0219377	0.918958	-0.426921	0.0374698
ENSBTAG00000017803	blue	-0.188659	0.37731	0.405799	0.0491292	0.579674	0.00298975	0.048507	0.821916	-0.440436	0.0312405	-0.0629741	0.770035	0.179573	0.401123	-0.169123	0.429519	-0.20032	0.347968	0.15341	0.474184	-0.508764	0.011123	0.189506	0.375133	-0.108606	0.61345
ENSBTAG00000020149	blue	-0.188359	0.378082	0.480421	0.0174932	0.211556	0.321014	-0.130764	0.5425	-0.0453814	0.833229	-0.0808791	0.707148	0.319867	0.127577	-0.18452	0.388056	-0.531903	0.00746825	-0.233596	0.271952	-0.172076	0.421386	-0.0409173	0.849441	0.147533	0.491481
ENSBTAG00000015778	blue	-0.188259	0.378341	0.281121	0.183284	0.837821	3.25472e-07	-0.380056	0.066962	0.068943	0.748892	-0.225664	0.289026	0.607071	0.00165703	0.421496	0.040231	-0.367251	0.0774976	0.255094	0.22897	-0.46411	0.0223375	0.200436	0.347683	-0.823759	7.57854e-07
ENSBTAG00000002504	blue	-0.188087	0.378785	0.369112	0.0758933	0.555718	0.00481134	-0.0494279	0.818589	-0.248042	0.242542	-0.334624	0.109983	0.00321583	0.988101	0.211421	0.321331	0.17119	0.423818	0.174856	0.413808	-0.321421	0.125635	-0.176935	0.408191	-0.30519	0.147012
ENSBTAG00000001391	blue	-0.188075	0.378816	0.0734534	0.73303	0.267652	0.20607	-0.107384	0.617472	-0.0116729	0.956828	-0.327973	0.117677	0.0846031	0.694283	0.112222	0.601616	-0.0215628	0.920338	-0.12794	0.551328	-0.0574904	0.789601	0.123057	0.566743	-0.261268	0.21751
ENSBTAG00000005489	blue	-0.187922	0.37921	0.106282	0.621106	0.445407	0.0291689	-0.107444	0.617273	-0.233121	0.272956	-0.436275	0.0330634	-0.0349538	0.871191	0.501793	0.0124762	0.290851	0.167947	0.183962	0.389517	-0.0820593	0.703062	-0.26904	0.203638	-0.27174	0.198961
ENSBTAG00000048501	blue	-0.187882	0.379315	-0.347536	0.0961092	0.338085	0.106127	0.250632	0.237497	-0.424222	0.0388239	0.10331	0.630954	0.0539398	0.802336	-0.044505	0.836407	0.408153	0.0477053	0.446819	0.028601	-0.344986	0.09874	0.3737	0.072045	-0.367607	0.0771884
ENSBTAG00000012252	blue	-0.187848	0.379401	0.11176	0.603123	0.42115	0.0404122	-0.331065	0.114052	0.25995	0.219924	-0.127677	0.552152	0.570903	0.00357334	0.326369	0.119591	-0.395934	0.0554628	0.0896888	0.676847	-0.20212	0.343563	0.400084	0.0527254	-0.5865	0.00259338
ENSBTAG00000003295	blue	-0.187591	0.380067	0.334046	0.110636	0.621115	0.00119896	-0.190329	0.373023	0.037912	0.86039	-0.215398	0.312099	0.484617	0.0163967	0.117225	0.585401	-0.494261	0.0140878	-0.0595252	0.782325	-0.395912	0.0554775	0.0940994	0.661854	-0.396373	0.0551681
ENSBTAG00000002112	blue	-0.186651	0.382502	0.476718	0.01851	0.686444	0.000212253	-0.460417	0.0235722	0.135353	0.5283	-0.102314	0.634269	0.607671	0.0016348	0.321971	0.124951	-0.505411	0.0117579	0.155745	0.467402	-0.377501	0.0689712	0.161125	0.451964	-0.625313	0.00108518
ENSBTAG00000015155	blue	-0.186192	0.383694	0.437987	0.0323034	0.357529	0.0862995	0.000661853	0.997551	-0.198011	0.353669	-0.345852	0.0978403	-0.151781	0.478949	0.107753	0.616257	0.24334	0.251876	0.102751	0.632815	-0.150181	0.483648	-0.330613	0.114578	-0.111064	0.605395
ENSBTAG00000046101	blue	-0.185926	0.384386	-0.138665	0.51816	0.614699	0.00139258	-0.0541287	0.801657	-0.040805	0.84985	-0.157116	0.463442	0.316473	0.131897	0.386014	0.0624509	0.039489	0.854642	0.345866	0.0978261	-0.264439	0.211776	0.130564	0.543124	-0.60453	0.00175416
ENSBTAG00000016445	blue	-0.185496	0.385505	0.241936	0.254708	0.561072	0.00433914	0.296591	0.159331	-0.479114	0.0178469	-0.355255	0.0884635	0.178729	0.403376	-0.0370698	0.863463	0.0730543	0.734429	-0.0721608	0.737565	-0.448339	0.0279997	-0.0122003	0.954879	-0.00862727	0.968086
ENSBTAG00000002113	blue	-0.185376	0.385818	0.0153942	0.943084	0.510532	0.0107997	-0.211742	0.32058	-0.335384	0.109127	0.0522285	0.808492	0.0819953	0.703283	0.14707	0.492857	0.0899651	0.675904	0.527787	0.00803268	-0.196809	0.356659	0.0450331	0.834492	-0.439136	0.0318014
ENSBTAG00000017508	blue	-0.184989	0.38683	0.182193	0.394171	0.380762	0.0664147	-0.513442	0.0102846	0.0516441	0.810596	0.132079	0.538412	0.201832	0.344267	0.255295	0.228592	-0.284456	0.177923	0.538708	0.00660753	-0.0639712	0.766491	0.0978163	0.649317	-0.478349	0.0180562
ENSBTAG00000045550	blue	-0.183457	0.390844	-0.150286	0.48334	0.27982	0.185407	0.584848	0.00268495	-0.61948	0.00124595	-0.339812	0.104242	-0.105797	0.622711	-0.296054	0.160122	0.453109	0.0261779	-0.238284	0.262171	-0.515174	0.00998768	0.373601	0.0721266	-0.0343685	0.873331
ENSBTAG00000010059	blue	-0.183249	0.391388	0.357815	0.0860306	0.663238	0.000411556	-0.382291	0.0652415	-0.153175	0.47487	0.099778	0.642736	0.518433	0.00944831	0.195638	0.359584	-0.337058	0.107261	0.54105	0.00633123	-0.360772	0.0832842	0.245865	0.246834	-0.550654	0.00529696
ENSBTAG00000016495	blue	-0.182885	0.392346	-0.0335883	0.876185	0.539527	0.0065098	0.108838	0.612689	-0.199978	0.348811	-0.404147	0.0501488	0.15456	0.470837	0.123405	0.565639	0.148787	0.487762	-0.0867205	0.687005	-0.295112	0.16152	-0.10322	0.631253	-0.353493	0.0901671
ENSBTAG00000013180	blue	-0.182688	0.392865	0.538859	0.0065895	0.565823	0.00395344	-0.562176	0.0042468	0.10987	0.609302	-0.251048	0.236693	0.350978	0.0926415	0.485154	0.0162605	-0.399119	0.0533521	0.197183	0.355725	-0.140386	0.512928	-0.00395629	0.985362	-0.45339	0.0260733
ENSBTAG00000022801	blue	-0.182622	0.393039	0.312614	0.136935	0.770633	1.0533e-05	-0.175378	0.412394	-0.0969056	0.65238	-0.426201	0.0378273	0.546775	0.00569624	0.361315	0.0827872	-0.266579	0.207963	0.0281832	0.895994	-0.407502	0.0480955	0.0956909	0.656475	-0.516733	0.00972651
ENSBTAG00000052368	blue	-0.181319	0.396482	0.532638	0.00737092	0.270946	0.200329	-0.646676	0.000638609	0.264092	0.212399	-0.0348912	0.87142	0.207588	0.330384	0.357632	0.0862032	-0.503589	0.0121152	0.296102	0.160053	0.0865976	0.687427	-0.112736	0.599942	-0.268336	0.204869
ENSBTAG00000036016	blue	-0.18109	0.397091	0.333264	0.111525	0.583705	0.0027499	-0.575868	0.00323224	0.169951	0.427229	0.0411714	0.848517	0.567197	0.00384739	0.383117	0.0646146	-0.429241	0.0363357	0.386717	0.0619342	-0.238219	0.262303	0.178542	0.403876	-0.697639	0.000150931
ENSBTAG00000010577	blue	-0.180905	0.397581	0.0238146	0.912049	0.210818	0.322747	0.284137	0.178432	-0.49073	0.0149	-0.379258	0.0675849	-0.390966	0.0588826	0.124657	0.561671	0.531671	0.0074991	0.0504875	0.814766	-0.0140028	0.948222	-0.407062	0.0483609	0.208935	0.327187
ENSBTAG00000000988	blue	-0.179777	0.400578	-0.0176031	0.934933	0.470408	0.0203527	0.13869	0.518084	-0.289007	0.170782	-0.19716	0.355782	0.0360101	0.867331	0.0591796	0.78356	0.281192	0.18317	0.0284093	0.895164	-0.372032	0.0734264	0.395659	0.055648	-0.390664	0.0590952
ENSBTAG00000011643	blue	-0.179393	0.401602	-0.304749	0.147627	0.357707	0.0861318	0.0202088	0.925326	-0.117864	0.583342	-0.218842	0.304237	0.0157144	0.941902	0.300084	0.154242	0.483182	0.0167652	0.355252	0.088466	-0.054147	0.801591	0.178794	0.403203	-0.514064	0.0101771
ENSBTAG00000012757	blue	-0.179205	0.402103	-0.147283	0.492223	0.590873	0.00236365	-0.148662	0.488134	-0.00600132	0.977797	-0.347941	0.0956965	0.356476	0.087297	0.519899	0.00921374	0.0813229	0.70561	0.247872	0.242874	-0.231101	0.277252	0.247072	0.244449	-0.708421	0.000107114
ENSBTAG00000020567	blue	-0.178902	0.402914	0.157773	0.46155	0.390431	0.0592601	0.493369	0.0142896	-0.53856	0.00662531	-0.421372	0.0402958	-0.0918338	0.66954	-0.271118	0.200032	0.348695	0.0949311	-0.286745	0.174306	-0.472841	0.0196253	0.0588487	0.784742	0.0612012	0.776346
ENSBTAG00000001961	blue	-0.178261	0.40463	-0.234409	0.270239	0.253512	0.23197	0.520125	0.00917803	-0.492379	0.0145161	-0.410328	0.0464177	-0.277356	0.189471	-0.155233	0.468885	0.60379	0.00178335	-0.180822	0.397801	-0.215548	0.311753	-0.112287	0.601404	0.0440389	0.838098
ENSBTAG00000004575	blue	-0.17807	0.40514	0.115516	0.590919	0.438491	0.0320824	0.327712	0.117987	-0.499569	0.0129355	-0.088349	0.681425	-0.0494063	0.818668	-0.186891	0.381879	0.201647	0.344719	0.0823997	0.701885	-0.614364	0.00140336	0.355999	0.0877512	-0.192394	0.367761
ENSBTAG00000017592	blue	-0.17793	0.405517	0.241206	0.256187	0.735139	4.27555e-05	-0.189317	0.375617	-0.324028	0.122423	-0.0325491	0.879988	0.357089	0.0867153	0.235087	0.268816	0.0118319	0.956241	0.559254	0.00449488	-0.472403	0.0197547	0.37056	0.0746619	-0.631076	0.000944134
ENSBTAG00000015554	blue	-0.177275	0.407274	-0.0486275	0.821481	0.513536	0.0102682	0.291053	0.167638	-0.530362	0.00767548	-0.234774	0.269472	-0.00727149	0.973099	-0.0424182	0.843984	0.428597	0.0366482	0.159246	0.457324	-0.41935	0.0413659	0.0503459	0.815277	-0.258615	0.222387
ENSBTAG00000012213	blue	-0.176962	0.408118	-0.0746355	0.72889	0.581994	0.00284964	0.331615	0.113417	-0.303686	0.149116	-0.366348	0.0782848	0.102557	0.633457	0.00580957	0.978506	0.31522	0.133518	0.00119659	0.995572	-0.495434	0.0138262	0.0639027	0.766735	-0.369053	0.0759432
ENSBTAG00000014874	blue	-0.176904	0.408273	-0.0486302	0.821471	0.265253	0.21032	-0.0871945	0.685379	-0.263592	0.213298	-0.224542	0.291495	-0.270637	0.200862	0.400078	0.0527293	0.452596	0.026369	0.485857	0.0160837	0.0555119	0.796691	-0.0828281	0.700405	-0.223693	0.29337
ENSBTAG00000021845	blue	-0.176358	0.409745	-0.0838279	0.696955	0.425766	0.0380446	0.464465	0.0222218	-0.526676	0.00819096	-0.398461	0.0537829	-0.0562118	0.794181	-0.12809	0.550856	0.580135	0.00296141	-0.0211825	0.921739	-0.442819	0.0302334	0.303734	0.149049	-0.209116	0.326759
ENSBTAG00000045509	blue	-0.176113	0.410407	-0.19672	0.356879	0.305314	0.14684	0.258853	0.221946	-0.0997352	0.64288	-0.651474	0.00056379	-0.0374597	0.86204	0.19968	0.349544	0.372769	0.0728133	-0.303977	0.148708	-0.122052	0.569938	-0.00336831	0.987537	-0.236268	0.266349
ENSBTAG00000019821	blue	-0.17609	0.410468	-0.0586616	0.785411	0.682154	0.000240953	0.110246	0.60807	-0.247086	0.24442	-0.387274	0.0615273	0.244708	0.249136	0.32965	0.115701	0.269549	0.202751	0.215271	0.312391	-0.359769	0.0842086	0.145025	0.498954	-0.529243	0.00782902
ENSBTAG00000002398	blue	-0.176012	0.410679	0.565731	0.00396059	0.277372	0.189445	-0.713758	8.98875e-05	0.106473	0.620478	-0.00751302	0.972206	0.213859	0.315652	0.442965	0.0301726	-0.450999	0.0269714	0.279207	0.186412	0.125509	0.558979	-0.0920295	0.668875	-0.2396	0.259465
ENSBTAG00000014788	blue	-0.175817	0.411206	-0.185336	0.385924	0.370839	0.0744267	0.286058	0.175385	-0.563003	0.00417875	0.0838597	0.696845	-0.000960139	0.996447	-0.102419	0.63392	0.451866	0.0266432	0.367905	0.0769308	-0.388005	0.0609966	0.352657	0.0909836	-0.284237	0.178272
ENSBTAG00000020084	blue	-0.175678	0.411582	-0.0696923	0.74625	0.605744	0.00170717	0.205558	0.335243	-0.368307	0.0765835	-0.2288	0.282198	0.296755	0.159088	0.0497783	0.817325	0.240341	0.257949	0.145664	0.497046	-0.563678	0.00412385	0.616418	0.00133823	-0.57579	0.00323734
ENSBTAG00000046385	blue	-0.175583	0.411839	0.375545	0.0705402	0.694414	0.000166765	0.116679	0.587162	-0.504061	0.0120218	-0.0484111	0.822263	0.346179	0.0975029	-0.117958	0.583042	-0.158504	0.45945	0.116531	0.587639	-0.676643	0.000282731	0.342639	0.101209	-0.234005	0.271089
ENSBTAG00000022681	blue	-0.175565	0.411887	0.187287	0.380852	0.773827	9.17478e-06	-0.264688	0.21133	0.0734958	0.732881	-0.344856	0.0988758	0.555223	0.00485713	0.31943	0.128129	-0.351508	0.0921157	0.0101219	0.96256	-0.431907	0.0350668	0.186099	0.383936	-0.720749	7.10184e-05
ENSBTAG00000007488	blue	-0.174837	0.413858	-0.293054	0.164602	0.238842	0.261021	0.199577	0.349797	-0.115418	0.591235	-0.503698	0.0120937	0.0366056	0.865157	0.329208	0.116219	0.231847	0.275662	-0.120474	0.574975	-0.0335435	0.876349	-0.0949312	0.659041	-0.107636	0.616643
ENSBTAG00000027924	blue	-0.174208	0.415567	0.288954	0.170864	0.672051	0.000322216	-0.047972	0.82385	-0.237378	0.264042	-0.0234119	0.913531	0.298371	0.156722	0.000126985	0.99953	-0.0739689	0.731223	0.384295	0.0637275	-0.485491	0.0161754	-0.0169874	0.937205	-0.430768	0.0356044
ENSBTAG00000008816	blue	-0.174152	0.415719	0.467218	0.0213395	0.591062	0.00235413	-0.464581	0.0221839	0.177575	0.40647	-0.284828	0.177331	0.378064	0.068525	0.411124	0.0459535	-0.461484	0.0232099	0.158662	0.458998	-0.182517	0.393316	-0.102994	0.632006	-0.452637	0.0263537
ENSBTAG00000000137	blue	-0.173276	0.418105	0.263816	0.212894	0.769177	1.1209e-05	-0.121961	0.570228	0.0309367	0.885894	-0.388766	0.060448	0.567547	0.00382076	0.218732	0.304486	-0.378788	0.0679537	-0.106168	0.621483	-0.512417	0.0104635	0.122867	0.567345	-0.566897	0.00387032
ENSBTAG00000027080	blue	-0.173018	0.418809	0.158123	0.460545	0.666387	0.000377441	-0.19824	0.353101	-0.0737217	0.73209	-0.0532915	0.804667	0.469932	0.0204974	0.328989	0.116478	-0.209084	0.326834	0.40868	0.0473908	-0.38185	0.0655783	0.1222	0.569467	-0.615747	0.00135923
ENSBTAG00000003547	blue	-0.172931	0.419048	-0.00842591	0.96883	0.506948	0.0114632	0.432521	0.0347792	-0.452427	0.0264324	-0.435879	0.0332412	0.0143323	0.947005	-0.0145227	0.946302	0.417546	0.0423397	-0.0491739	0.819507	-0.463806	0.0224371	0.24577	0.247023	-0.191184	0.37084
ENSBTAG00000002432	blue	-0.172725	0.41961	0.190079	0.373663	0.563179	0.00416437	0.155934	0.466856	-0.350119	0.0934982	-0.315184	0.133565	0.117216	0.585429	0.052249	0.808418	0.172606	0.419935	0.128868	0.54842	-0.513926	0.0102009	0.180514	0.398619	-0.319736	0.127742
ENSBTAG00000012065	blue	-0.172597	0.419959	0.0318044	0.882715	0.340045	0.103989	0.5795	0.00300048	-0.634404	0.000870106	-0.12254	0.568386	0.0392875	0.855376	-0.411045	0.0459996	0.22272	0.295531	-0.182015	0.394642	-0.645926	0.000651038	0.475956	0.0187248	0.0295498	0.890979
ENSBTAG00000039242	blue	-0.172536	0.420126	0.168287	0.431837	0.533157	0.00730301	-0.500599	0.012721	0.144718	0.499874	-0.329677	0.11567	0.225687	0.288975	0.785561	5.41817e-06	-0.0527143	0.806743	0.371023	0.074272	-0.00537201	0.980125	-0.0556286	0.796272	-0.646009	0.000649658
ENSBTAG00000002283	blue	-0.172144	0.4212	-0.33022	0.115035	0.363258	0.0810263	0.219823	0.30202	-0.0785546	0.715217	-0.691302	0.0001834	0.0610147	0.777011	0.279535	0.185873	0.47984	0.0176496	-0.227495	0.285028	-0.0748312	0.728205	0.0178757	0.933928	-0.352519	0.0911189
ENSBTAG00000025146	blue	-0.171944	0.421749	0.19011	0.373584	0.483633	0.0166487	-0.142157	0.50757	0.216952	0.308536	-0.579771	0.00298377	0.269546	0.202756	0.383018	0.064689	-0.163173	0.446158	-0.335467	0.109034	-0.215559	0.311729	0.00847015	0.968667	-0.435443	0.0334377
ENSBTAG00000047354	blue	-0.171751	0.422278	-0.235091	0.268808	0.40543	0.0493558	0.338356	0.10583	-0.489656	0.0151547	-0.255453	0.228293	0.114206	0.595164	-0.0641731	0.765774	0.277511	0.189213	-0.0517355	0.810267	-0.257817	0.223867	0.274964	0.193475	-0.0389263	0.856692
ENSBTAG00000000878	blue	-0.171157	0.423908	-0.0494789	0.818405	0.648319	0.000612078	0.0556151	0.79632	-0.115521	0.590903	-0.475066	0.0189786	0.165644	0.439206	0.438379	0.0321315	0.226874	0.286379	0.143121	0.504667	-0.263747	0.213019	-0.144318	0.501071	-0.475306	0.01891
ENSBTAG00000003111	blue	-0.170887	0.42465	0.238212	0.262317	0.794824	3.49252e-06	-0.0488067	0.820833	-0.173684	0.416994	-0.317665	0.130369	0.541028	0.00633379	0.246149	0.246273	-0.0529566	0.805871	0.144086	0.501769	-0.540232	0.00642667	0.227342	0.28536	-0.65348	0.000534828
ENSBTAG00000050932	blue	-0.170766	0.424984	-0.123548	0.565184	0.349653	0.0939646	0.255553	0.228106	-0.169434	0.428658	-0.101631	0.636545	0.127628	0.552307	-0.0542471	0.801232	0.107312	0.617709	0.0616158	0.774869	-0.349968	0.0936494	0.153658	0.473464	-0.297705	0.157695
ENSBTAG00000002703	blue	-0.170118	0.426768	-0.0586534	0.78544	0.319544	0.127985	0.547978	0.00556975	-0.588429	0.00248982	-0.211078	0.322135	-0.157368	0.462716	-0.37502	0.0709656	0.327537	0.118195	-0.178745	0.403334	-0.49329	0.0143076	0.328063	0.117571	0.0343448	0.873417
ENSBTAG00000000409	blue	-0.170055	0.426941	0.373774	0.071984	0.764276	1.37757e-05	-0.142819	0.505577	0.0069757	0.974193	-0.188663	0.3773	0.737215	3.96327e-05	0.138306	0.519254	-0.483723	0.0166255	-0.00696077	0.974248	-0.59184	0.00231525	0.174236	0.415492	-0.56835	0.00376027
ENSBTAG00000004204	blue	-0.169932	0.427281	0.133669	0.533491	0.330258	0.11499	-0.431384	0.0353127	0.408569	0.0474569	-0.132666	0.536592	0.137038	0.523128	0.482026	0.0170669	-0.126689	0.55526	0.327627	0.118088	0.082504	0.701525	0.00676096	0.974987	-0.594447	0.00218897
ENSBTAG00000007730	blue	-0.169526	0.428404	0.186265	0.383505	0.592072	0.00230378	-0.062873	0.770394	-0.185989	0.384222	-0.427992	0.036943	0.198561	0.352307	0.458048	0.024393	0.12933	0.546976	0.115791	0.590029	-0.282457	0.181123	-0.136674	0.524243	-0.387389	0.061444
ENSBTAG00000000359	blue	-0.169445	0.428627	-0.0991519	0.644834	0.199652	0.349613	0.634861	0.000860341	-0.6751	0.000295499	-0.226878	0.28637	-0.210616	0.323221	-0.413567	0.0445518	0.484496	0.0164275	-0.17119	0.423818	-0.429434	0.036243	0.178833	0.403098	0.193699	0.364459
ENSBTAG00000046588	blue	-0.167837	0.433087	0.270474	0.201146	0.821383	8.67868e-07	-0.0215917	0.920232	-0.290784	0.168048	-0.184791	0.387346	0.585792	0.00263229	0.10797	0.615541	-0.177885	0.405637	0.163096	0.446375	-0.670123	0.000340163	0.403887	0.0503105	-0.638652	0.000782928
ENSBTAG00000054229	blue	-0.167673	0.433542	-0.00421481	0.984406	0.154716	0.470386	0.164457	0.442538	-0.244166	0.25022	-0.347744	0.0958969	-0.326039	0.119987	0.135335	0.528355	0.355446	0.0882801	-0.151342	0.480236	-0.175414	0.412296	-0.00526105	0.980535	-0.139923	0.514332
ENSBTAG00000009871	blue	-0.167226	0.434786	0.516704	0.00973135	0.811021	1.53281e-06	-0.302247	0.15115	-0.205849	0.334544	-0.00736665	0.972747	0.592161	0.00229938	0.177356	0.407058	-0.414651	0.0439401	0.345064	0.0986589	-0.589872	0.00241465	0.310008	0.140414	-0.602997	0.00181509
ENSBTAG00000055158	blue	-0.167017	0.43537	0.292885	0.164856	0.586975	0.00256752	-0.363408	0.0808921	0.0739253	0.731376	0.0737241	0.732081	0.359407	0.0845435	0.315482	0.133177	-0.250407	0.237933	0.510163	0.0108664	-0.231502	0.276395	-0.064429	0.764866	-0.53506	0.00705801
ENSBTAG00000020969	blue	-0.166108	0.437909	0.0538376	0.802703	0.409081	0.0471523	-0.133208	0.534916	-0.181754	0.39533	-0.0880839	0.682332	0.085718	0.690448	0.17542	0.41228	-0.0860801	0.689203	0.366432	0.0782114	-0.113587	0.597172	-0.108725	0.613061	-0.143954	0.502164
ENSBTAG00000001114	blue	-0.16517	0.440536	-0.0658716	0.75975	0.484272	0.0164846	-0.0739374	0.731334	-0.192573	0.367307	-0.300297	0.153935	0.0927709	0.666357	0.532431	0.00739818	0.30174	0.15187	0.378044	0.0685405	-0.154259	0.471712	-0.0615559	0.775082	-0.450163	0.0272914
ENSBTAG00000020938	blue	-0.164824	0.441506	0.362118	0.0820562	0.619299	0.00125126	0.010195	0.96229	-0.116546	0.58759	-0.55715	0.00468101	0.176349	0.40977	0.289214	0.170462	-0.0544636	0.800454	-0.166445	0.436967	-0.394507	0.0564285	-0.0365357	0.865412	-0.333342	0.111436
ENSBTAG00000015951	blue	-0.164792	0.441598	0.308096	0.143006	0.737603	3.90719e-05	0.0470683	0.827119	-0.271591	0.199218	-0.40583	0.0491102	0.262151	0.215904	0.207768	0.329956	-0.00410468	0.984813	0.0203889	0.924663	-0.508052	0.0112554	-0.0504637	0.814851	-0.366995	0.0777198
ENSBTAG00000000222	blue	-0.164215	0.443219	-0.156528	0.465138	0.731599	4.85833e-05	-0.0598563	0.781143	-0.0527799	0.806507	-0.31171	0.138135	0.452271	0.0264906	0.325925	0.120124	0.0176699	0.934687	0.184621	0.387791	-0.366158	0.078452	0.225542	0.289294	-0.718282	7.72375e-05
ENSBTAG00000012677	blue	-0.164034	0.44373	-0.0230064	0.915023	0.69123	0.000183798	-0.236593	0.265672	0.104024	0.628583	-0.582011	0.0028486	0.322439	0.124374	0.672135	0.000321454	0.0188849	0.930206	0.0716871	0.739229	-0.172882	0.419181	-0.0721718	0.737526	-0.682272	0.00024012
ENSBTAG00000021767	blue	-0.163919	0.444055	0.178864	0.403017	0.435365	0.0334729	0.371872	0.0735604	-0.580123	0.00296217	-0.359251	0.0846886	0.0375939	0.86155	-0.179686	0.400822	0.214865	0.313328	-0.138726	0.517975	-0.434321	0.0339479	0.0648695	0.763303	0.0847824	0.693666
ENSBTAG00000004079	blue	-0.163776	0.444457	0.0573559	0.790082	0.73997	3.57994e-05	0.136489	0.52481	-0.142809	0.505607	-0.370442	0.0747622	0.47004	0.0204647	0.145873	0.496422	-0.0123236	0.954424	-0.0487337	0.821097	-0.556593	0.00473132	0.151272	0.480442	-0.579249	0.00301602
ENSBTAG00000051706	blue	-0.163577	0.445017	0.437242	0.0326321	0.303877	0.148848	0.0538898	0.802515	-0.215425	0.312036	0.0854865	0.691244	0.0762279	0.723325	-0.117271	0.585252	-0.147098	0.492772	0.123023	0.566849	-0.409478	0.0469178	-0.000531468	0.998033	-0.0728175	0.73526
ENSBTAG00000024381	blue	-0.163566	0.445049	0.064194	0.7657	0.763864	1.40131e-05	-0.031237	0.884794	-0.160241	0.454483	-0.115772	0.590091	0.629973	0.000969841	0.151577	0.479545	-0.161577	0.45068	0.310991	0.139094	-0.559004	0.00451672	0.211295	0.321628	-0.620224	0.00122437
ENSBTAG00000021543	blue	-0.163129	0.446282	0.394645	0.0563348	0.551379	0.00522505	-0.256162	0.22696	-0.225851	0.288616	0.332327	0.112597	0.294398	0.162584	-0.016474	0.939099	-0.191569	0.36986	0.655685	0.000504489	-0.350139	0.0934773	0.0372784	0.862701	-0.389088	0.0602169
ENSBTAG00000016895	blue	-0.163071	0.446448	0.405407	0.0493696	0.733694	4.50553e-05	-0.35596	0.087788	0.156775	0.464426	-0.229606	0.280458	0.716843	8.10808e-05	0.337269	0.107028	-0.541747	0.00625092	0.0774165	0.719179	-0.443422	0.0299826	0.134678	0.530376	-0.637593	0.000803914
ENSBTAG00000012873	blue	-0.162416	0.4483	0.439516	0.0316365	0.748842	2.55761e-05	-0.314518	0.134432	-0.0506922	0.814027	-0.12012	0.576107	0.61589	0.00135472	0.188961	0.376534	-0.529994	0.00772576	0.111022	0.605531	-0.499063	0.0130418	0.180724	0.39806	-0.529674	0.00776965
ENSBTAG00000021170	blue	-0.162022	0.449415	-0.0631842	0.769287	0.529675	0.00776954	-0.228182	0.283534	-0.0157799	0.941661	-0.165732	0.43896	0.387748	0.061183	0.498601	0.0131396	-0.0187193	0.930817	0.327658	0.118051	-0.141584	0.509301	0.230103	0.279391	-0.587438	0.00254254
ENSBTAG00000049341	blue	-0.161814	0.450006	-0.189331	0.375583	0.497531	0.0133685	0.127781	0.551825	-0.201708	0.344569	-0.194342	0.362839	0.318187	0.129703	0.135632	0.527439	0.191738	0.369428	0.108035	0.615327	-0.409941	0.0466449	0.562851	0.00419112	-0.561061	0.00434003
ENSBTAG00000019284	blue	-0.161163	0.451857	0.737963	3.85581e-05	0.593509	0.00223372	-0.35387	0.0898006	-0.142528	0.506452	0.118422	0.581551	0.408819	0.0473081	0.0596215	0.781981	-0.524942	0.00844321	0.313214	0.136143	-0.438342	0.0321475	0.137372	0.522107	-0.298357	0.156744
ENSBTAG00000004283	blue	-0.160719	0.453118	-0.0793638	0.712405	0.685975	0.000215242	0.174734	0.414138	-0.382875	0.0647974	-0.121285	0.572382	0.272831	0.197093	0.0754265	0.726124	0.258883	0.22189	0.358042	0.0858179	-0.50333	0.0121668	0.172194	0.421062	-0.547701	0.00559862
ENSBTAG00000012476	blue	-0.160637	0.453354	0.448117	0.0280868	0.273609	0.195768	-0.511427	0.0106389	0.365983	0.0786054	0.0540305	0.80201	0.406268	0.0488431	0.159621	0.456251	-0.595458	0.00214158	0.175642	0.41168	0.0201574	0.925516	-0.0502633	0.815575	-0.25671	0.225932
ENSBTAG00000003097	blue	-0.160414	0.453989	-0.175937	0.410882	0.457608	0.0245478	0.442153	0.0305123	-0.429876	0.0360305	-0.274447	0.194347	0.190224	0.373292	-0.108888	0.612524	0.352283	0.0913513	-0.0284822	0.894896	-0.591799	0.00231729	0.576262	0.00320635	-0.407852	0.0478854
ENSBTAG00000017809	blue	-0.160196	0.45461	-0.0678513	0.752746	0.421913	0.0400131	-0.0412214	0.848335	-0.00605784	0.977588	-0.38196	0.0654939	0.0357438	0.868304	0.438709	0.031987	0.161806	0.450029	0.102143	0.634839	-0.158487	0.459501	-0.146164	0.495552	-0.419484	0.0412944
ENSBTAG00000030675	blue	-0.160169	0.454688	0.00316387	0.988294	0.720406	7.18566e-05	-0.0161558	0.940273	-0.0703704	0.743861	-0.349125	0.0944962	0.514297	0.0101371	0.159921	0.455396	-0.118016	0.582853	-0.0740493	0.730942	-0.463432	0.0225601	0.206494	0.332996	-0.628067	0.00101567
ENSBTAG00000014972	blue	-0.159819	0.455687	0.18526	0.386122	0.58335	0.00277036	-0.203752	0.339599	-0.133644	0.533567	-0.00927399	0.965695	0.350839	0.0927789	0.171109	0.424041	-0.0540071	0.802094	0.366855	0.0778423	-0.337095	0.10722	0.23402	0.271059	-0.511588	0.0106102
ENSBTAG00000012272	blue	-0.159751	0.45588	0.402732	0.051035	0.817605	1.07228e-06	-0.303839	0.148901	-0.0525857	0.807206	-0.300466	0.153693	0.502341	0.0123651	0.411825	0.0455479	-0.272152	0.198255	0.222171	0.296753	-0.451585	0.026749	0.0973425	0.65091	-0.638489	0.000786114
ENSBTAG00000047874	blue	-0.15926	0.457285	-0.0628839	0.770356	0.441806	0.0306582	0.349909	0.0937083	-0.404272	0.0500709	-0.498963	0.0130629	-0.0228964	0.915428	0.210008	0.32465	0.404153	0.0501447	-0.103103	0.631641	-0.271287	0.199741	-0.146463	0.494662	-0.0811917	0.706065
ENSBTAG00000020591	blue	-0.159081	0.457796	0.441057	0.0309755	0.146205	0.495432	-0.507425	0.011373	0.0711469	0.741128	0.147596	0.491292	0.147836	0.490581	-0.0330899	0.878008	-0.468517	0.020933	0.170354	0.426118	0.119698	0.577456	-0.088979	0.679271	-0.00576532	0.97867
ENSBTAG00000001168	blue	-0.158561	0.459288	0.426023	0.0379163	0.337185	0.10712	-0.305479	0.14661	0.257222	0.224976	-0.238632	0.261452	0.172433	0.420409	0.363485	0.0808223	-0.315409	0.133272	0.0106942	0.960445	-0.0873237	0.684936	-0.249577	0.239544	-0.285346	0.176511
ENSBTAG00000010355	blue	-0.158457	0.459586	0.403962	0.0502636	0.5459	0.00578969	-0.082948	0.699991	0.0492363	0.819281	-0.302261	0.151129	0.539883	0.00646771	0.134475	0.531001	-0.341104	0.102847	-0.146664	0.494063	-0.447821	0.0282036	0.319008	0.128661	-0.399023	0.0534149
ENSBTAG00000006697	blue	-0.157764	0.461576	0.369829	0.0752813	0.829055	5.56195e-07	-0.117638	0.584072	-0.270052	0.201876	-0.215149	0.312673	0.571471	0.00353283	0.150075	0.483962	-0.190382	0.372887	0.188478	0.377775	-0.628048	0.00101612	0.343192	0.100622	-0.644655	0.000672595
ENSBTAG00000000738	blue	-0.15727	0.462999	-0.211439	0.321289	0.202247	0.343254	-0.00619557	0.977078	0.112415	0.600987	-0.333314	0.111468	-0.180861	0.397696	0.46683	0.0214621	0.395419	0.0558096	0.144906	0.49931	0.113657	0.596946	-0.339698	0.104366	-0.345296	0.0984178
ENSBTAG00000019577	blue	-0.157111	0.463457	0.389511	0.0599141	0.747337	2.71031e-05	-0.128937	0.548203	0.0530274	0.805616	-0.385593	0.0627621	0.573352	0.00340146	0.270865	0.20047	-0.375718	0.0704006	-0.0227975	0.915792	-0.539648	0.00649552	0.10468	0.626407	-0.586609	0.00258739
ENSBTAG00000032518	blue	-0.157004	0.463766	-0.0133571	0.950606	0.716791	8.12206e-05	0.168334	0.431706	-0.346136	0.0975468	-0.289004	0.170787	0.263971	0.212617	0.0636859	0.767505	0.103253	0.631145	0.117593	0.584217	-0.532846	0.0073436	0.0554115	0.797051	-0.466391	0.0216013
ENSBTAG00000040209	blue	-0.156854	0.464197	-0.329015	0.116446	0.515338	0.00995999	0.0727413	0.735527	0.0562671	0.793982	-0.485223	0.016243	0.281667	0.182399	0.441237	0.0308991	0.167163	0.434961	-0.0134125	0.950401	-0.194098	0.363454	0.0957434	0.656298	-0.607905	0.00162617
ENSBTAG00000015683	blue	-0.156792	0.464376	0.0721271	0.737683	0.248688	0.241276	0.435344	0.0334827	-0.448937	0.0277659	-0.263358	0.213719	-0.309778	0.140724	-0.164034	0.443731	0.455861	0.0251707	-0.00205508	0.992396	-0.314529	0.134417	-0.10334	0.630856	0.0661965	0.7586
ENSBTAG00000021809	blue	-0.156772	0.464434	0.2183	0.305465	0.28068	0.184002	0.029983	0.889391	-0.271434	0.199487	0.0611731	0.776446	-0.0494778	0.81841	-0.163414	0.445478	0.0128676	0.952414	0.115455	0.591117	-0.328002	0.117643	0.0289112	0.893322	-0.157786	0.461513
ENSBTAG00000000231	blue	-0.156686	0.464682	0.235332	0.268304	0.349631	0.0939867	0.105334	0.624242	-0.0749097	0.727931	-0.566527	0.00389877	-0.0558652	0.795423	0.289086	0.170659	0.170198	0.426547	-0.217317	0.307703	-0.143105	0.504716	-0.310162	0.140207	-0.117123	0.585729
ENSBTAG00000013678	blue	-0.15648	0.465276	0.234978	0.269045	0.690878	0.000185773	0.189122	0.376119	-0.389356	0.060025	-0.214881	0.31329	0.24921	0.240258	-0.0392097	0.855659	-0.0332076	0.877578	0.00524775	0.980584	-0.73255	4.69529e-05	0.394879	0.0561756	-0.459414	0.0239168
ENSBTAG00000004961	blue	-0.156151	0.466228	0.365419	0.0791015	0.655122	0.000512083	-0.156233	0.46599	0.0432956	0.840796	-0.255416	0.228364	0.675463	0.000292453	0.122471	0.568605	-0.473171	0.0195284	-0.0978054	0.649353	-0.453932	0.0258732	0.0973262	0.650965	-0.433821	0.0341775
ENSBTAG00000016730	blue	-0.155451	0.468253	0.523304	0.00868733	0.438025	0.0322866	-0.288996	0.170799	-0.137635	0.521302	-0.0663855	0.75793	0.322155	0.124725	0.0327829	0.879132	-0.436448	0.0329858	0.0201351	0.925598	-0.314748	0.134132	0.15679	0.464383	-0.199584	0.349779
ENSBTAG00000014825	blue	-0.155116	0.469226	-0.063536	0.768037	0.625048	0.00109206	0.101059	0.638453	0.0422943	0.844434	-0.557982	0.00460668	0.361889	0.0822643	0.2818	0.182184	-0.055025	0.798438	-0.200329	0.347946	-0.433206	0.0344613	0.0486646	0.821346	-0.539156	0.0065539
ENSBTAG00000009732	blue	-0.155016	0.469515	0.377787	0.0687444	0.707069	0.000111915	0.0262658	0.903036	-0.342835	0.101	-0.0903412	0.674622	0.310414	0.139868	0.067442	0.754193	-0.179203	0.40211	0.217703	0.306822	-0.601904	0.00185959	0.101899	0.635651	-0.338913	0.105221
ENSBTAG00000046314	blue	-0.154617	0.470672	0.353852	0.0898181	0.674396	0.000301485	-0.0087434	0.967656	-0.312351	0.137283	-0.128195	0.550528	0.340801	0.103173	-0.049272	0.819153	-0.127674	0.552161	0.051919	0.809606	-0.546383	0.00573791	0.122198	0.569474	-0.38791	0.0610652
ENSBTAG00000004931	blue	-0.154474	0.471089	0.461625	0.0231624	0.341566	0.102352	-0.00671252	0.975166	-0.342103	0.101778	0.127722	0.552011	0.272932	0.19692	-0.308029	0.143098	-0.449723	0.027461	0.00919069	0.966003	-0.401796	0.0516274	0.0663853	0.757931	0.132536	0.536997
ENSBTAG00000019345	blue	-0.154349	0.471452	0.246485	0.245608	0.879765	1.48511e-08	-0.108331	0.614354	-0.193387	0.365247	-0.234435	0.270184	0.558794	0.00453502	0.249872	0.23897	-0.148972	0.487218	0.30387	0.148858	-0.612328	0.00147059	0.277908	0.188555	-0.721177	6.99864e-05
ENSBTAG00000011105	blue	-0.154063	0.472283	0.129602	0.546125	0.823838	7.54455e-07	-0.0772534	0.719748	-0.135462	0.527963	-0.396244	0.0552547	0.456517	0.0249355	0.271691	0.199047	-0.0724628	0.736505	0.126245	0.556656	-0.497094	0.0134628	0.0308268	0.886297	-0.649347	0.000595966
ENSBTAG00000019409	blue	-0.153635	0.47353	0.325631	0.120478	0.597311	0.00205703	-0.345239	0.0984768	0.305847	0.1461	-0.403991	0.050246	0.541873	0.00623647	0.45861	0.0241963	-0.429461	0.0362298	-0.120422	0.575141	-0.288791	0.171116	0.0291315	0.892514	-0.606093	0.00169385
ENSBTAG00000014792	blue	-0.153292	0.474528	-0.0936894	0.663243	0.714063	8.89814e-05	0.015726	0.94186	-0.090681	0.673464	-0.385817	0.0625961	0.37549	0.070585	0.326326	0.119642	0.0782231	0.716371	0.0714708	0.739989	-0.434622	0.0338104	0.0102695	0.962015	-0.658718	0.000465202
ENSBTAG00000012552	blue	-0.153019	0.475325	0.190862	0.371662	0.877398	1.81934e-08	-0.149865	0.484579	0.00687671	0.974559	-0.35484	0.0888618	0.67991	0.000257261	0.348908	0.0947152	-0.275656	0.192311	0.0931153	0.665189	-0.578346	0.00307256	0.224606	0.291353	-0.783925	5.84223e-06
ENSBTAG00000001801	blue	-0.152791	0.475994	0.348929	0.0946939	0.661635	0.000429935	-0.26443	0.211791	-0.19718	0.355732	0.0670642	0.755529	0.437805	0.0323833	0.124369	0.56258	-0.291872	0.16639	0.510157	0.0108675	-0.497609	0.0133517	0.260633	0.21867	-0.538089	0.00668224
ENSBTAG00000018575	blue	-0.152452	0.476983	0.0666614	0.756954	0.433202	0.0344629	-0.184182	0.38894	0.303263	0.149712	-0.470282	0.0203911	0.231574	0.276243	0.431341	0.0353331	-0.168573	0.431042	-0.266788	0.207594	-0.14136	0.50998	-0.195794	0.359192	-0.514325	0.0101322
ENSBTAG00000019836	blue	-0.151941	0.47848	0.676741	0.000281936	0.277986	0.188426	-0.463018	0.022697	-0.0272098	0.899568	0.106728	0.619634	0.302556	0.150711	0.0103845	0.96159	-0.631627	0.000931528	0.129605	0.546116	-0.149158	0.486666	0.0739252	0.731377	-0.0342176	0.873883
ENSBTAG00000021801	blue	-0.151884	0.478647	-0.0148513	0.945088	0.353434	0.0902246	0.437092	0.032699	-0.461833	0.0230924	-0.382068	0.0654116	-0.129751	0.545658	-0.21152	0.321099	0.292108	0.166033	-0.278677	0.187285	-0.45945	0.0239045	0.0952633	0.657919	-0.0323709	0.88064
ENSBTAG00000015584	blue	-0.15181	0.478864	0.657013	0.000486944	0.468187	0.0210355	-0.356733	0.0870527	-0.108403	0.614117	0.00714965	0.97355	0.27715	0.189814	0.0554878	0.796777	-0.44187	0.0306312	0.197961	0.353794	-0.315569	0.133065	0.264208	0.212191	-0.254446	0.230196
ENSBTAG00000000455	blue	-0.151616	0.479431	-0.110665	0.606701	0.418184	0.0419933	-0.117919	0.583169	0.21108	0.322132	-0.289742	0.169649	0.389205	0.0601326	0.25769	0.224104	-0.223191	0.294484	-0.202452	0.342754	-0.156123	0.466309	-0.0245046	0.909511	-0.42842	0.0367339
ENSBTAG00000008815	blue	-0.151589	0.479512	0.0410843	0.848834	0.380427	0.0666742	0.0707168	0.742641	-0.0999783	0.642066	-0.642676	0.000707379	0.107067	0.618517	0.302038	0.151446	0.0871962	0.685373	-0.284035	0.178593	-0.142928	0.505247	-0.213241	0.317086	-0.191261	0.370644
ENSBTAG00000018227	blue	-0.150679	0.482182	-0.348247	0.0953853	0.428917	0.0364925	0.288547	0.171495	-0.207155	0.331418	-0.523217	0.00870048	-0.00933102	0.965484	0.274033	0.195049	0.575347	0.00326668	-0.0761066	0.723748	-0.165062	0.440839	-0.0259183	0.904313	-0.38858	0.0605813
ENSBTAG00000009804	blue	-0.150653	0.48226	0.32079	0.126421	0.477325	0.01834	0.227005	0.286094	-0.649114	0.000599572	0.106581	0.620121	0.21046	0.323588	-0.297014	0.158709	0.0393183	0.855263	0.293012	0.164665	-0.571856	0.00350561	0.285324	0.176545	-0.0250312	0.907574
ENSBTAG00000004912	blue	-0.15046	0.482827	-0.0610702	0.776813	0.412219	0.0453212	-0.0598908	0.78102	0.22087	0.299665	-0.331225	0.113868	0.161054	0.452165	0.344966	0.0987607	0.0339886	0.87472	0.0538304	0.802729	-0.186854	0.381974	-0.0757048	0.725151	-0.534464	0.00713391
ENSBTAG00000020802	blue	-0.150386	0.483047	-0.384494	0.0635788	0.152653	0.476395	0.248446	0.241751	-0.266411	0.208262	-0.359388	0.0845608	-0.347836	0.0958035	0.190781	0.371868	0.696817	0.00015484	0.0203487	0.924811	0.0648107	0.763511	-0.242259	0.254055	-0.124512	0.56213
ENSBTAG00000033662	blue	-0.150129	0.483803	0.17855	0.403856	0.580773	0.00292268	0.169831	0.42756	-0.385576	0.0627746	-0.0726423	0.735875	0.200195	0.348277	-0.150596	0.482428	-0.0914409	0.670877	0.000598915	0.997784	-0.683151	0.000234	0.384914	0.0632656	-0.361117	0.0829682
ENSBTAG00000004844	blue	-0.149918	0.484423	0.402534	0.0511594	0.256466	0.226391	-0.464055	0.0223557	0.0524148	0.807821	-0.175325	0.412537	0.0587869	0.784963	0.375773	0.070356	-0.27461	0.194072	0.137284	0.522375	0.0465049	0.829159	-0.107993	0.615468	-0.136002	0.526303
ENSBTAG00000003876	blue	-0.148336	0.489098	-0.0366791	0.864889	0.44774	0.0282355	-0.136045	0.526171	-0.110389	0.607603	-0.277095	0.189906	0.189151	0.376044	0.340699	0.103283	0.119983	0.576545	0.178408	0.404234	-0.173204	0.418303	0.279187	0.186444	-0.495569	0.0137964
ENSBTAG00000020861	blue	-0.148312	0.489169	-0.305949	0.145959	0.376085	0.0701045	0.0969299	0.652298	0.0408707	0.849611	-0.329105	0.116341	0.369918	0.0752057	0.364216	0.0801686	-0.0201145	0.925674	-0.1545	0.471014	-0.210062	0.324524	0.165927	0.438414	-0.403387	0.0506231
ENSBTAG00000020421	blue	-0.148084	0.489845	-0.152729	0.476174	0.316105	0.132371	0.352379	0.0912566	-0.366254	0.0783672	-0.421515	0.0402205	-0.195838	0.359082	0.217403	0.307505	0.486057	0.0160336	0.0150602	0.944317	-0.0731654	0.734039	-0.295128	0.161497	0.0308021	0.886388
ENSBTAG00000016073	blue	-0.147659	0.491107	0.232602	0.274055	0.813474	1.34394e-06	-0.179826	0.400447	-0.23442	0.270216	-0.0475555	0.825357	0.455477	0.0253093	0.230384	0.278786	-0.119458	0.578225	0.495477	0.0138167	-0.550382	0.00532413	0.210233	0.324122	-0.692372	0.000177522
ENSBTAG00000001977	blue	-0.147411	0.491842	0.677734	0.000273988	0.522058	0.00887701	-0.403156	0.0507681	0.159886	0.455495	-0.195798	0.359183	0.383033	0.0646776	0.233091	0.273019	-0.543603	0.00604114	-0.0910693	0.672141	-0.279849	0.185359	-0.0720566	0.737931	-0.331134	0.113972
ENSBTAG00000030435	blue	-0.147164	0.492576	0.385317	0.0629665	0.774504	8.90758e-06	-0.298683	0.156269	-0.0611612	0.776488	-0.107232	0.617974	0.679114	0.000263274	0.248938	0.240789	-0.402427	0.051227	0.244625	0.249302	-0.534233	0.00716364	0.379082	0.0677223	-0.694337	0.000167161
ENSBTAG00000007976	blue	-0.147134	0.492664	0.397453	0.054448	0.74595	2.85816e-05	-0.360715	0.083336	-0.133207	0.534918	0.0319575	0.882154	0.547851	0.00558297	0.277193	0.189742	-0.309423	0.141203	0.532137	0.00743718	-0.430435	0.0357631	0.234035	0.271026	-0.639329	0.000769742
ENSBTAG00000050549	blue	-0.147042	0.492939	0.28241	0.181199	0.353711	0.0899544	-0.188979	0.376486	-0.00583478	0.978413	-0.196905	0.356418	-0.0439845	0.838295	0.13815	0.51973	-0.0245848	0.909216	0.0887506	0.680052	0.00572658	0.978813	-0.474102	0.0192567	-0.0715111	0.739848
ENSBTAG00000019877	blue	-0.147009	0.493036	0.277305	0.189557	0.574863	0.00329892	-0.416073	0.0431486	-0.0216093	0.920167	-0.101022	0.638576	0.19855	0.352332	0.448441	0.0279598	-0.239199	0.260287	0.437237	0.0326347	-0.141549	0.509406	0.0152839	0.943491	-0.463973	0.0223824
ENSBTAG00000010951	blue	-0.146963	0.493175	0.166908	0.435675	0.520721	0.00908426	-0.192173	0.368322	-0.169225	0.429235	0.0257765	0.904834	0.216275	0.310084	0.16813	0.432272	-0.0340722	0.874414	0.557042	0.00469072	-0.219065	0.303731	0.134197	0.53186	-0.46223	0.0229594
ENSBTAG00000008089	blue	-0.146544	0.494419	-0.238283	0.262171	0.549967	0.00536587	0.232769	0.273702	-0.116764	0.586886	-0.672429	0.000318795	0.0899254	0.67604	0.373699	0.0720456	0.448019	0.0281255	-0.123822	0.564316	-0.234122	0.270843	-0.0846437	0.694143	-0.449586	0.0275137
ENSBTAG00000006843	blue	-0.14651	0.494523	0.0257345	0.904989	0.800138	2.68749e-06	0.0647541	0.763712	-0.25619	0.226907	-0.126665	0.555333	0.528096	0.00798912	0.169654	0.428051	0.0217422	0.919678	0.281375	0.182872	-0.634379	0.000870652	0.374625	0.0712879	-0.73738	3.93934e-05
ENSBTAG00000052243	blue	-0.145206	0.498415	0.405295	0.0494387	0.563856	0.00410948	-0.157558	0.46217	-0.140049	0.513949	-0.350306	0.0933107	0.266606	0.207916	0.25355	0.231899	-0.247143	0.244308	-0.0288192	0.89366	-0.327394	0.118365	-0.0183262	0.932266	-0.255942	0.227374
ENSBTAG00000007746	blue	-0.145202	0.498426	-0.301857	0.151703	0.427592	0.0371393	0.155805	0.467228	-0.192638	0.367142	-0.235119	0.268748	0.0935658	0.663662	0.198863	0.35156	0.30692	0.144618	0.146967	0.493161	-0.282282	0.181406	0.0636449	0.76765	-0.470394	0.0203571
ENSBTAG00000004922	blue	-0.145121	0.498668	0.143699	0.502928	0.416728	0.0427873	0.0738742	0.731555	-0.0626131	0.771318	-0.375586	0.0705069	0.100175	0.641408	0.246459	0.245659	0.0565815	0.792856	-0.0517917	0.810065	-0.337097	0.107218	0.0700813	0.744879	-0.328361	0.117218
ENSBTAG00000005481	blue	-0.144972	0.499112	0.458002	0.0244092	0.719886	7.31439e-05	-0.366182	0.0784306	0.0178944	0.933859	-0.116282	0.588444	0.588107	0.00250682	0.177275	0.407276	-0.561238	0.00432513	0.0924836	0.667333	-0.473293	0.0194924	0.223866	0.292987	-0.579496	0.00300073
ENSBTAG00000015310	blue	-0.144935	0.499223	0.188213	0.37846	0.848712	1.59834e-07	-0.116929	0.586355	-0.237862	0.263042	-0.165409	0.439867	0.529246	0.00782861	0.245978	0.246611	-0.0490019	0.820128	0.339509	0.104571	-0.589143	0.00245236	0.361688	0.0824472	-0.769006	1.12907e-05
ENSBTAG00000016060	blue	-0.144391	0.500855	-0.104734	0.626229	0.469685	0.020573	0.225236	0.289967	-0.452375	0.0264519	0.0679542	0.752382	0.235833	0.267257	-0.0667629	0.756595	0.227826	0.284307	0.265001	0.21077	-0.551945	0.00516939	0.569179	0.00369875	-0.434902	0.0336828
ENSBTAG00000016838	blue	-0.14421	0.501396	0.145604	0.497225	0.266797	0.207579	-0.0210272	0.922311	-0.226338	0.287551	-0.146824	0.493586	-0.197396	0.355196	0.273535	0.195895	0.307426	0.143924	0.287821	0.172624	-0.0781102	0.716764	-0.131858	0.539098	-0.181787	0.395246
ENSBTAG00000005723	blue	-0.144065	0.50183	0.134173	0.531932	0.658324	0.000470147	0.0809634	0.706856	-0.351845	0.0917824	-0.159386	0.456925	0.236746	0.265353	0.0728707	0.735073	0.167451	0.434159	0.388319	0.0607696	-0.542859	0.00612451	0.320865	0.126328	-0.529326	0.00781753
ENSBTAG00000006479	blue	-0.143568	0.503322	-0.114405	0.594516	0.62241	0.00116281	0.322799	0.12393	-0.563171	0.00416503	-0.164051	0.443682	0.224516	0.291552	-0.0996488	0.643169	0.221934	0.297282	0.104931	0.625575	-0.54221	0.00619806	0.310761	0.139402	-0.306146	0.145685
ENSBTAG00000044169	blue	-0.142911	0.505298	0.00682249	0.97476	0.479321	0.0177905	-0.0952593	0.657932	-0.193453	0.365081	-0.0485579	0.821732	0.24674	0.245103	0.20498	0.336633	0.101892	0.635674	0.349904	0.0937128	-0.240876	0.256858	0.131169	0.541239	-0.499578	0.0129336
ENSBTAG00000014650	blue	-0.142606	0.506216	0.103641	0.629856	0.534216	0.00716578	-0.370077	0.0750711	0.338671	0.105485	-0.149648	0.485221	0.504538	0.0119279	0.402605	0.051115	-0.406304	0.0488211	0.224663	0.291228	-0.22101	0.299349	0.105327	0.624265	-0.680432	0.00025339
ENSBTAG00000038674	blue	-0.142395	0.506853	-0.0172916	0.936083	0.410431	0.0463574	-0.355417	0.0883081	0.444318	0.0296132	-0.309137	0.141591	0.42297	0.0394652	0.430927	0.0355292	-0.382064	0.0654147	-0.141937	0.508234	-0.103629	0.629894	0.0235576	0.912995	-0.609029	0.00158538
ENSBTAG00000003115	blue	-0.142141	0.507619	0.129411	0.546721	0.804037	2.20649e-06	-0.124992	0.56061	-0.175744	0.411402	-0.205833	0.334581	0.587894	0.00251815	0.21768	0.306876	-0.136997	0.523253	0.273563	0.195846	-0.547772	0.00559126	0.351566	0.092058	-0.710275	0.00010083
ENSBTAG00000012168	blue	-0.141968	0.508142	0.0471209	0.826929	0.609388	0.00157253	-0.263122	0.214145	0.191724	0.369465	-0.435938	0.0332144	0.279596	0.185773	0.630635	0.000954337	-0.144116	0.501679	0.107387	0.617462	-0.178767	0.403274	-0.10673	0.61963	-0.645985	0.000650055
ENSBTAG00000026953	blue	-0.141244	0.51033	0.147678	0.491048	0.689203	0.000195419	-0.067016	0.755699	0.127281	0.553397	-0.351314	0.0923077	0.469985	0.0204815	0.268975	0.203751	-0.243115	0.252329	-0.135858	0.526747	-0.490711	0.0149045	0.0689559	0.748846	-0.658279	0.000470718
ENSBTAG00000050814	blue	-0.141111	0.510732	-0.116611	0.58738	0.2975	0.157995	-0.211852	0.320324	0.0114708	0.957575	-0.0393862	0.855016	0.179582	0.401099	0.324887	0.121378	0.0550417	0.798378	0.261462	0.217157	-0.0423517	0.844225	0.2207	0.300046	-0.516896	0.00969965
ENSBTAG00000011611	blue	-0.141035	0.510961	0.517142	0.00965909	0.316274	0.132153	0.0760268	0.724027	-0.334486	0.110138	0.0748938	0.727986	0.234678	0.269674	-0.255364	0.228462	-0.397693	0.0542892	-0.00606892	0.977547	-0.408077	0.0477503	0.0462266	0.830167	0.186123	0.383874
ENSBTAG00000017001	blue	-0.14095	0.511219	-0.0773747	0.719325	0.613206	0.00144129	0.184123	0.389094	-0.0632912	0.768907	-0.607946	0.00162468	0.317509	0.130567	0.413945	0.0443375	0.067462	0.754122	-0.161952	0.449616	-0.333546	0.111203	-0.0673687	0.754452	-0.403239	0.0507156
ENSBTAG00000035030	blue	-0.140262	0.513305	0.654009	0.000527404	0.616581	0.00133319	-0.158522	0.4594	-0.369037	0.0759568	0.103155	0.631471	0.294813	0.161965	-0.0435614	0.839831	-0.256899	0.225579	0.360919	0.0831495	-0.495992	0.0137031	0.0804421	0.708663	-0.214198	0.314867
ENSBTAG00000010131	blue	-0.140139	0.513676	0.0592744	0.783221	0.224215	0.292217	0.0349213	0.87131	0.0112767	0.958292	-0.181639	0.395635	-0.102456	0.633795	0.259652	0.220472	0.400027	0.0527622	0.242932	0.252698	-0.0514814	0.811183	-0.120675	0.57433	-0.302667	0.150554
ENSBTAG00000019750	blue	-0.140018	0.514044	0.280018	0.185082	0.518086	0.00950459	0.113123	0.598682	-0.356241	0.0875197	-0.0246729	0.908892	0.205456	0.335486	-0.0824053	0.701866	0.0646354	0.764133	0.153246	0.474665	-0.517307	0.00963181	0.242189	0.254196	-0.33036	0.114871
ENSBTAG00000011146	blue	-0.139929	0.514314	0.390284	0.0593643	0.835501	3.76195e-07	-0.238405	0.26192	-0.0492736	0.819147	-0.213931	0.315486	0.70266	0.000128894	0.229886	0.279856	-0.406126	0.0489299	0.1784	0.404256	-0.589997	0.00240823	0.217074	0.308257	-0.689908	0.000191305
ENSBTAG00000021083	blue	-0.139853	0.514546	0.448984	0.0277477	0.588354	0.00249376	-0.348982	0.0946409	-0.0664244	0.757793	-0.110073	0.608638	0.403945	0.0502743	0.280561	0.184196	-0.362438	0.0817659	0.1288	0.548632	-0.297759	0.157615	0.0692928	0.747658	-0.36348	0.0808274
ENSBTAG00000042475	blue	-0.1398	0.514706	0.085072	0.692669	0.312487	0.137103	-0.0548612	0.799026	-0.208405	0.328444	-0.155271	0.468775	-9.17763e-05	0.99966	0.307955	0.143199	0.291362	0.167166	0.311213	0.138798	-0.0790299	0.713565	-0.0507985	0.813644	-0.289856	0.169473
ENSBTAG00000012251	blue	-0.139687	0.51505	-0.275911	0.191883	0.200698	0.34704	0.264643	0.21141	-0.316475	0.131895	-0.081301	0.705686	-0.100198	0.641331	0.0965557	0.653559	0.371714	0.0736917	0.118948	0.57986	-0.250787	0.237197	0.178203	0.404785	-0.227669	0.284649
ENSBTAG00000033290	blue	-0.139612	0.515278	0.488847	0.0153486	0.328202	0.117406	-0.0931921	0.664928	0.0282837	0.895625	-0.208775	0.327565	0.308208	0.142854	-0.0606474	0.77832	-0.428147	0.0368671	-0.309888	0.140576	-0.263082	0.214217	0.162401	0.448342	-0.0649139	0.763145
ENSBTAG00000017713	blue	-0.139503	0.515608	0.0835201	0.698016	0.468074	0.021071	0.393119	0.0573808	-0.409223	0.0470686	-0.203596	0.339975	0.0751071	0.72724	-0.210338	0.323873	0.082549	0.701369	-0.153154	0.474933	-0.628576	0.00100324	0.22985	0.279935	-0.168676	0.430756
ENSBTAG00000048903	blue	-0.139408	0.515897	-0.149982	0.484234	0.38899	0.0602868	0.529061	0.00785427	-0.529436	0.00780238	-0.338594	0.105569	-0.0864839	0.687817	-0.172003	0.421586	0.532343	0.00740989	-0.0521087	0.808923	-0.442584	0.0303315	0.139419	0.515865	-0.129306	0.547048
ENSBTAG00000051199	blue	-0.139394	0.515939	0.00998094	0.963081	0.590154	0.00240017	0.0911874	0.671739	-0.470801	0.0202338	-0.117972	0.582995	0.0967424	0.65293	0.0191254	0.92932	0.257734	0.224023	0.342298	0.10157	-0.445066	0.0293077	0.172078	0.421381	-0.402389	0.0512511
ENSBTAG00000016080	blue	-0.139267	0.516325	0.228658	0.282505	0.233693	0.271747	-0.417891	0.0421525	0.241547	0.255496	-0.0447354	0.835571	0.202497	0.342644	0.466718	0.0214974	-0.189766	0.374467	0.308506	0.142448	0.0266156	0.901751	0.234904	0.269199	-0.433271	0.0344308
ENSBTAG00000014320	blue	-0.13848	0.518722	0.0249745	0.907783	0.566746	0.0038819	0.101403	0.637304	-0.144442	0.500702	-0.259707	0.22037	0.155003	0.469551	0.182254	0.394011	0.00605793	0.977588	0.143402	0.503821	-0.4283	0.0367925	0.128207	0.55049	-0.40713	0.0483203
ENSBTAG00000051333	blue	-0.137974	0.520267	0.0470459	0.8272	0.733016	4.61715e-05	-0.00886474	0.967208	0.0234533	0.913378	-0.353615	0.0900481	0.573218	0.00341068	0.235366	0.268232	-0.135305	0.528445	-0.0270566	0.900131	-0.488184	0.0155092	0.0472459	0.826476	-0.650401	0.000579821
ENSBTAG00000009151	blue	-0.137733	0.521004	0.52642	0.00822778	0.252352	0.234186	-0.278775	0.187122	0.109438	0.610721	0.00992738	0.963279	0.250188	0.238356	0.0996188	0.643269	-0.353807	0.0898613	0.0807572	0.70757	-0.242761	0.253041	0.204993	0.336602	-0.24106	0.256486
ENSBTAG00000010399	blue	-0.137691	0.521131	0.0305638	0.887261	0.521535	0.00895761	-0.296124	0.160019	0.025312	0.906542	-0.19207	0.368584	0.392884	0.0575433	0.516258	0.00980555	-0.00319477	0.988179	0.313142	0.136238	-0.238615	0.261487	0.434583	0.0338283	-0.725172	6.09639e-05
ENSBTAG00000010945	blue	-0.137619	0.52135	0.197132	0.355854	0.84935	1.53053e-07	-0.0266253	0.901715	-0.0843643	0.695106	-0.329526	0.115846	0.570371	0.00361166	0.238419	0.261891	-0.221753	0.297688	0.0466364	0.828683	-0.646624	0.000639453	0.156998	0.463781	-0.692001	0.000179542
ENSBTAG00000038926	blue	-0.13705	0.523092	0.0899906	0.675817	0.166874	0.435769	-0.0110953	0.958963	0.277746	0.188824	-0.210603	0.323251	0.0632979	0.768884	0.0785303	0.715302	0.0736671	0.732281	-0.096448	0.653922	-0.0689082	0.749015	-0.164051	0.44368	-0.337601	0.10666
ENSBTAG00000054322	blue	-0.136728	0.524077	-0.0251903	0.906989	0.602755	0.00182488	-0.119298	0.578739	-0.0594291	0.782668	-0.1359	0.526617	0.381801	0.0656157	0.306653	0.144985	-0.092207	0.668272	0.331885	0.113106	-0.353519	0.0901417	0.192359	0.36785	-0.59785	0.00203298
ENSBTAG00000018852	blue	-0.1366	0.524468	-0.241453	0.255688	0.308299	0.14273	-0.0112317	0.958459	0.204163	0.338603	-0.499011	0.0130529	-0.0159947	0.940868	0.539078	0.0065633	0.283075	0.18013	-0.0898265	0.676377	0.0737294	0.732063	-0.273555	0.195859	-0.421361	0.0403016
ENSBTAG00000005008	blue	-0.136508	0.524751	-0.231937	0.27547	0.66954	0.000345765	0.227613	0.28477	-0.241829	0.254924	-0.487827	0.0155961	0.264922	0.210911	0.254505	0.230084	0.312045	0.137689	0.0573848	0.789978	-0.409117	0.047131	0.0532951	0.804654	-0.527096	0.00813082
ENSBTAG00000017118	blue	-0.136477	0.524846	0.306659	0.144978	0.617522	0.00130432	-0.23328	0.27262	0.254423	0.23024	-0.453254	0.026124	0.440105	0.0313824	0.340557	0.103436	-0.336809	0.107537	-0.284219	0.1783	-0.305363	0.146771	-0.103354	0.630808	-0.544069	0.00598942
ENSBTAG00000007167	blue	-0.136184	0.525744	0.276223	0.19136	0.755278	1.98671e-05	-0.296149	0.159982	0.181375	0.396334	-0.284938	0.177157	0.694251	0.000167604	0.345743	0.0979533	-0.458896	0.0240965	-0.0280254	0.896573	-0.469296	0.0206923	0.243536	0.251482	-0.750732	2.37655e-05
ENSBTAG00000017419	blue	-0.135916	0.526568	-0.119218	0.578995	0.442709	0.0302791	-0.0622173	0.772727	-0.0656018	0.760706	-0.549384	0.005425	-0.0638103	0.767063	0.629468	0.000981804	0.389495	0.0599257	0.143195	0.504445	0.0296195	0.890723	-0.320303	0.12703	-0.399807	0.0529047
ENSBTAG00000011957	blue	-0.13578	0.526985	0.481479	0.0172113	0.529123	0.00784571	-0.397777	0.0542338	0.166632	0.436443	-0.0534208	0.804201	0.52876	0.00789614	0.198558	0.352313	-0.563703	0.00412181	0.00163818	0.993939	-0.319672	0.127823	0.0860382	0.689347	-0.462856	0.0227508
ENSBTAG00000048655	blue	-0.134767	0.530101	0.359884	0.0841019	0.556007	0.00478475	-0.507709	0.0113196	-0.015774	0.941683	0.089553	0.677311	0.504341	0.0119667	0.300517	0.15362	-0.357685	0.0861533	0.51231	0.0104824	-0.235782	0.267362	0.24062	0.25738	-0.564901	0.00402589
ENSBTAG00000020410	blue	-0.13448	0.530985	0.250829	0.237117	0.767775	1.1896e-05	-0.260096	0.219655	0.0850362	0.692792	-0.245288	0.24798	0.569373	0.00368442	0.411578	0.0456903	-0.328975	0.116493	0.125367	0.559425	-0.457138	0.0247141	0.177848	0.405737	-0.721574	6.90404e-05
ENSBTAG00000019036	blue	-0.134213	0.53181	0.00162336	0.993993	0.61314	0.00144348	0.00591935	0.9781	-0.162348	0.448493	0.0318244	0.882642	0.23903	0.260634	0.193838	0.364108	0.0433722	0.840518	0.384792	0.0633562	-0.474596	0.019114	0.180374	0.39899	-0.616134	0.00134708
ENSBTAG00000052626	blue	-0.133924	0.532702	0.100231	0.641221	0.385681	0.0626965	0.0270305	0.900226	0.163855	0.444235	-0.634887	0.000859787	0.264164	0.212269	0.287573	0.17301	-0.117356	0.584979	-0.467223	0.0213379	-0.177342	0.407095	-0.0305929	0.887154	-0.31681	0.131464
ENSBTAG00000004307	blue	-0.133203	0.534929	0.264448	0.21176	0.695891	0.000159344	-0.220648	0.300162	0.0531744	0.805088	-0.260231	0.219408	0.588894	0.00246536	0.313226	0.136127	-0.324938	0.121316	0.11587	0.589775	-0.445752	0.0290294	0.270291	0.201462	-0.656719	0.000490782
ENSBTAG00000015519	blue	-0.132907	0.535847	0.285435	0.17637	0.678807	0.000265629	-0.0206667	0.923639	-0.117257	0.585297	-0.122342	0.569015	0.609585	0.00156549	0.113838	0.596357	-0.416545	0.0428879	0.0907491	0.673232	-0.553426	0.00502628	0.158246	0.460191	-0.382959	0.0647339
ENSBTAG00000010980	blue	-0.132352	0.537566	0.349694	0.0939237	0.679105	0.000263347	-0.241419	0.255756	-0.155812	0.467209	-0.00492259	0.981787	0.598291	0.0020135	0.0936554	0.663358	-0.467313	0.0213095	0.191037	0.371214	-0.558731	0.00454053	0.317743	0.130268	-0.508363	0.0111974
ENSBTAG00000031435	blue	-0.132299	0.53773	0.442099	0.0305349	0.604634	0.0017501	-0.00359217	0.986709	-0.159147	0.457608	-0.100999	0.638652	0.595554	0.00213716	-0.084815	0.693554	-0.442864	0.0302146	-8.27629e-05	0.999694	-0.595289	0.00214944	0.190217	0.373311	-0.260763	0.218433
ENSBTAG00000012608	blue	-0.131964	0.538768	0.0884789	0.680981	0.482546	0.0169306	-0.372008	0.0734467	-0.0421935	0.8448	-0.181914	0.394908	0.216248	0.310147	0.486986	0.0158028	-0.15496	0.469675	0.305665	0.146351	-0.0791594	0.713115	-0.149463	0.485766	-0.358054	0.0858059
ENSBTAG00000006492	blue	-0.131617	0.539846	0.418811	0.0416554	0.281937	0.181962	-0.180519	0.398604	0.240366	0.257898	0.00977603	0.963839	0.246777	0.245029	-0.0675859	0.753684	-0.587249	0.00255273	-0.167181	0.434913	-0.320056	0.12734	-0.0361707	0.866745	-0.208738	0.327652
ENSBTAG00000005016	blue	-0.131243	0.541009	0.308122	0.142971	0.637348	0.000808848	-0.251506	0.235811	-0.265967	0.20905	-0.00471187	0.982567	0.448392	0.0279789	0.210838	0.322699	-0.175387	0.41237	0.466929	0.0214306	-0.365636	0.0789105	0.317012	0.131204	-0.419487	0.041293
ENSBTAG00000002966	blue	-0.130768	0.542488	0.320206	0.127152	0.793246	3.7696e-06	-0.191015	0.371272	-0.258933	0.221798	-0.0435987	0.839696	0.575939	0.00322754	0.162926	0.446857	-0.284314	0.178148	0.407513	0.0480888	-0.569454	0.00367848	0.247386	0.24383	-0.571093	0.0035598
ENSBTAG00000011601	blue	-0.130608	0.542987	-0.010075	0.962734	0.454162	0.0257888	0.302662	0.15056	-0.281125	0.183278	-0.182619	0.393048	0.395999	0.0554186	-0.0500732	0.81626	0.00851331	0.968507	0.00273446	0.989882	-0.410255	0.0464605	-0.0161551	0.940276	-0.0696683	0.746334
ENSBTAG00000019027	blue	-0.129481	0.546503	-0.0899687	0.675892	0.496758	0.0135357	0.203349	0.340576	-0.400507	0.0524525	-0.146616	0.494207	0.197027	0.356115	0.0565589	0.792937	0.319154	0.128476	0.267984	0.205486	-0.437318	0.0325986	0.225557	0.289261	-0.405363	0.0493969
ENSBTAG00000008100	blue	-0.129299	0.547071	0.199153	0.350844	0.595733	0.00212887	0.139087	0.516873	-0.15291	0.475645	-0.159577	0.45638	0.394106	0.0567026	0.00714544	0.973565	-0.193417	0.36517	0.0720288	0.738029	-0.548986	0.00546569	0.217172	0.308034	-0.376895	0.0694548
ENSBTAG00000014917	blue	-0.129218	0.547326	-0.3368	0.107547	0.0193871	0.928355	0.622433	0.00116218	-0.566973	0.0038645	-0.183408	0.390972	-0.353069	0.0905802	-0.18011	0.399692	0.666668	0.000374518	-0.0676883	0.753322	-0.176905	0.408271	0.0832495	0.69895	0.235356	0.268254
ENSBTAG00000031715	blue	-0.129184	0.54743	0.272564	0.197549	0.387587	0.0612996	-0.515582	0.00991877	0.167125	0.435067	0.0932419	0.66476	0.45247	0.0264161	0.291921	0.166317	-0.41764	0.0422887	0.326841	0.119025	-0.0865433	0.687613	0.248734	0.241186	-0.495352	0.0138445
ENSBTAG00000006893	blue	-0.127477	0.552779	0.383273	0.0644966	0.646453	0.000642277	-0.289116	0.170614	0.0585873	0.785676	-0.309437	0.141185	0.505382	0.0117636	0.21753	0.307217	-0.35644	0.0873309	-0.0187029	0.930877	-0.344574	0.0991702	0.0478389	0.824332	-0.46199	0.0230399
ENSBTAG00000016260	blue	-0.127436	0.55291	0.181006	0.397312	0.413287	0.0447105	-0.0285565	0.894623	-0.250666	0.237431	-0.0380507	0.859884	0.256736	0.225884	0.135846	0.526784	-0.131731	0.539492	0.0577153	0.788795	-0.428231	0.036826	0.481908	0.017098	-0.375551	0.0705351
ENSBTAG00000017877	blue	-0.127424	0.552947	0.132763	0.536293	0.420308	0.0408563	0.139047	0.516994	-0.219911	0.30182	-0.101382	0.637375	0.125429	0.55923	-0.0226256	0.916425	0.138388	0.519002	0.129314	0.547023	-0.288587	0.171433	0.10032	0.640924	-0.256077	0.227119
ENSBTAG00000001510	blue	-0.127407	0.553001	0.0371391	0.86321	0.688418	0.000200085	-0.270198	0.201623	0.204102	0.338751	-0.402624	0.051103	0.530499	0.00765691	0.554692	0.00490655	-0.101644	0.636502	0.149963	0.484293	-0.286158	0.175228	0.145656	0.497068	-0.801267	2.53944e-06
ENSBTAG00000008118	blue	-0.126889	0.554629	0.000416553	0.998459	0.549789	0.00538386	-0.0325716	0.879906	-0.262634	0.215028	-0.00489298	0.981897	0.369167	0.0758457	0.216225	0.310199	-0.0634272	0.768424	0.414657	0.043937	-0.355281	0.088438	0.120756	0.574071	-0.334138	0.110532
ENSBTAG00000014399	blue	-0.126732	0.555123	0.144006	0.502007	0.744187	3.05619e-05	-0.00783658	0.97101	-0.176622	0.409034	-0.18418	0.388946	0.307235	0.144186	0.142139	0.507625	-0.014808	0.945248	0.218037	0.306064	-0.532952	0.00732978	0.0302663	0.888352	-0.588187	0.00250262
ENSBTAG00000033523	blue	-0.126371	0.556258	0.282629	0.180846	0.409171	0.0470989	-0.244893	0.248768	0.113922	0.596085	-0.433737	0.0342159	0.269331	0.203129	0.404551	0.0498976	-0.15459	0.470751	-0.12987	0.545287	-0.18805	0.37888	0.112469	0.600812	-0.415699	0.0433554
ENSBTAG00000013790	blue	-0.126107	0.55709	0.189927	0.374054	0.631143	0.000942602	-0.0304852	0.887549	-0.121192	0.57268	-0.210688	0.323051	0.344857	0.0988743	0.189329	0.375586	-0.134487	0.530966	0.105317	0.624297	-0.468292	0.021003	0.20152	0.345028	-0.496532	0.0135848
ENSBTAG00000001108	blue	-0.125852	0.557896	0.470146	0.0204323	0.696865	0.000154608	-0.272874	0.19702	-0.0073677	0.972743	-0.21269	0.318367	0.489374	0.0152221	0.166738	0.436149	-0.482226	0.0170143	0.0584321	0.786231	-0.485139	0.0162643	0.187938	0.37917	-0.502828	0.0122671
ENSBTAG00000007683	blue	-0.12466	0.561661	0.184412	0.388338	0.635438	0.000848163	-0.304455	0.148038	0.0430005	0.841868	-0.308074	0.143037	0.366558	0.0781014	0.513041	0.0103543	-0.131435	0.540413	0.197324	0.355374	-0.26	0.219832	0.0487579	0.821009	-0.62899	0.000993235
ENSBTAG00000004430	blue	-0.124525	0.562087	0.10288	0.632384	0.236708	0.265432	0.289111	0.170621	-0.306429	0.145295	-0.453397	0.0260709	-0.299442	0.155169	-0.0649525	0.763008	0.416391	0.0429728	-0.26081	0.218347	-0.109724	0.609782	-0.380783	0.0663986	0.0923352	0.667837
ENSBTAG00000054228	blue	-0.123929	0.563975	-0.308852	0.141977	0.610321	0.00153952	0.196344	0.357819	-0.0446475	0.83589	-0.422393	0.0397633	0.330429	0.114791	0.303441	0.14946	0.21248	0.318857	0.0400654	0.852542	-0.350028	0.0935886	0.118051	0.582742	-0.621568	0.00118619
ENSBTAG00000038178	blue	-0.123728	0.564611	-0.032333	0.880779	0.648997	0.000601404	-0.185224	0.386216	0.00393591	0.985437	-0.156852	0.464202	0.391111	0.0587805	0.466189	0.0216659	-0.0473548	0.826083	0.30518	0.147026	-0.324435	0.121927	0.214917	0.313207	-0.749637	2.48e-05
ENSBTAG00000003208	blue	-0.123727	0.564615	0.2228	0.295353	0.771725	1.00498e-05	-0.0631153	0.769532	-0.0519489	0.809499	-0.28343	0.179561	0.420064	0.0409858	0.288099	0.172191	-0.193822	0.364148	0.115734	0.590214	-0.503313	0.0121703	0.155232	0.468886	-0.591648	0.00232479
ENSBTAG00000009141	blue	-0.123709	0.564672	0.543962	0.0060012	0.440701	0.0311272	0.026419	0.902473	-0.136053	0.526148	-0.12786	0.551578	0.377064	0.0693192	-0.139582	0.515367	-0.375649	0.0704562	-0.177325	0.407141	-0.398545	0.0537279	-0.0933132	0.664518	0.000365246	0.998649
ENSBTAG00000009952	blue	-0.123542	0.565204	0.0572541	0.790446	0.657063	0.000486295	-0.113415	0.597732	-0.182702	0.392829	-0.165274	0.440245	0.359199	0.0847368	0.290346	0.168719	0.0621192	0.773076	0.344917	0.0988117	-0.423201	0.0393464	0.412733	0.0450262	-0.665619	0.00038553
ENSBTAG00000002084	blue	-0.123241	0.566157	0.16791	0.432882	0.3916	0.0584371	-0.056724	0.792345	-0.280518	0.184266	-0.0195002	0.927938	-0.0795901	0.711619	0.0949239	0.659066	0.238433	0.261864	0.460237	0.0236339	-0.18881	0.376922	0.0439443	0.838441	-0.250844	0.237087
ENSBTAG00000007943	blue	-0.122954	0.567068	0.0072622	0.973134	0.563766	0.00411668	0.38393	0.0640011	-0.508149	0.0112371	-0.267748	0.205902	0.0252288	0.906848	-0.151837	0.478782	0.337362	0.106924	0.0835462	0.697926	-0.55486	0.00489091	0.122032	0.570003	-0.243366	0.251824
ENSBTAG00000049571	blue	-0.122707	0.567856	0.156885	0.464109	0.708992	0.000105145	0.238544	0.261634	-0.295114	0.161517	-0.376512	0.0697613	0.294365	0.162634	-0.00816555	0.969793	0.0726118	0.735982	-0.0287699	0.89384	-0.613943	0.00141705	0.131862	0.539086	-0.421933	0.0400024
ENSBTAG00000009681	blue	-0.122229	0.569375	0.439481	0.0316515	0.683487	0.000231691	-0.322594	0.124182	0.128434	0.549778	-0.174345	0.415195	0.751351	2.31979e-05	0.253859	0.23131	-0.600147	0.00193312	0.0700741	0.744904	-0.458045	0.024394	0.183966	0.389506	-0.576029	0.00322164
ENSBTAG00000032163	blue	-0.122165	0.56958	-0.243267	0.252023	0.500532	0.012735	0.237602	0.263579	-0.172135	0.421225	-0.469188	0.0207254	-0.0177349	0.934447	0.310017	0.140402	0.374811	0.0711362	0.00686184	0.974614	-0.243749	0.251056	-0.170996	0.424351	-0.390165	0.0594484
ENSBTAG00000031523	blue	-0.121602	0.571373	-0.301688	0.151945	0.361447	0.0826663	0.115524	0.590894	0.00668297	0.975276	-0.458126	0.0243657	-0.00810902	0.970002	0.446297	0.0288102	0.439357	0.0317055	0.142979	0.505094	-0.0767313	0.721568	-0.111711	0.603283	-0.469744	0.0205551
ENSBTAG00000021956	blue	-0.121518	0.57164	-0.0697548	0.746029	0.243064	0.252431	0.339203	0.104904	-0.302454	0.150855	-0.371644	0.0737504	-0.0863938	0.688126	-0.0798424	0.710743	0.215561	0.311723	-0.250593	0.237572	-0.263477	0.213505	-0.0347336	0.871996	-0.0127601	0.952811
ENSBTAG00000038112	blue	-0.121366	0.572127	0.0383791	0.858686	0.290354	0.168708	-0.411669	0.0456377	0.0224404	0.917106	0.265371	0.21011	0.212945	0.317774	0.179839	0.400413	-0.102887	0.632362	0.588475	0.00248735	0.0332257	0.877511	0.172948	0.419	-0.417562	0.0423313
ENSBTAG00000010243	blue	-0.121107	0.572951	-0.197372	0.355255	0.525178	0.00840851	-0.268061	0.205352	0.30489	0.14743	-0.246654	0.245272	0.491116	0.0148095	0.559688	0.00445725	-0.120797	0.57394	0.204595	0.337561	-0.142015	0.507999	0.246444	0.245688	-0.781306	6.5823e-06
ENSBTAG00000001393	blue	-0.120991	0.573322	0.297008	0.158717	0.318303	0.129555	-0.260859	0.218258	0.266326	0.208412	-0.416341	0.0430004	0.169514	0.428436	0.402944	0.0509011	-0.0718818	0.738545	-0.130693	0.542722	-0.0606181	0.778425	-0.232483	0.274308	-0.378131	0.068472
ENSBTAG00000050195	blue	-0.120809	0.573904	0.0513059	0.811815	0.472297	0.0197861	-0.155778	0.467308	0.117246	0.585333	-0.439703	0.0315556	0.136726	0.524083	0.594638	0.00217996	0.0734586	0.733012	0.0996172	0.643275	-0.110894	0.605951	-0.116872	0.586541	-0.512116	0.0105167
ENSBTAG00000012064	blue	-0.120501	0.574888	-0.171804	0.422131	0.557446	0.00465444	-0.0130536	0.951727	0.0669181	0.756046	-0.274053	0.195014	0.290326	0.16875	0.410306	0.0464307	0.167748	0.433332	0.22532	0.289781	-0.296015	0.16018	0.243668	0.251217	-0.730873	4.98598e-05
ENSBTAG00000002143	blue	-0.120429	0.575119	0.170859	0.424728	0.572597	0.0034537	-0.26264	0.215016	-0.0461529	0.830433	0.192352	0.367868	0.594031	0.00220873	0.15545	0.468256	-0.423136	0.0393797	0.402696	0.0510571	-0.373134	0.072512	0.226189	0.287876	-0.459877	0.0237574
ENSBTAG00000002714	blue	-0.119114	0.579329	0.0562843	0.793921	0.430151	0.0358984	-0.11681	0.58674	-0.143143	0.504602	-0.415175	0.0436473	-0.0830175	0.699751	0.516158	0.00982228	0.25198	0.2349	0.130312	0.543909	-0.0270293	0.900231	-0.359489	0.0844678	-0.274279	0.194631
ENSBTAG00000020482	blue	-0.118682	0.580714	0.134617	0.530565	0.616129	0.00134724	-0.182454	0.393484	-0.349005	0.0946172	0.158788	0.458638	0.231972	0.275394	0.208375	0.328513	-0.0513195	0.811766	0.579291	0.00301343	-0.391542	0.058478	0.212117	0.319705	-0.47926	0.017807
ENSBTAG00000050359	blue	-0.118018	0.582849	0.181418	0.396221	0.429177	0.0363668	-0.19367	0.364531	0.250754	0.237262	-0.342802	0.101035	0.116711	0.58706	0.445168	0.0292661	-0.103584	0.630044	0.0115579	0.957253	-0.13495	0.529538	-0.208784	0.327544	-0.497098	0.013462
ENSBTAG00000012828	blue	-0.11759	0.584227	0.340753	0.103225	0.69257	0.000176452	0.164447	0.442566	-0.378983	0.0678006	-0.159589	0.456344	0.499767	0.0128941	-0.141105	0.510749	-0.127034	0.554173	0.0900367	0.67566	-0.687898	0.00020323	0.192779	0.366784	-0.32667	0.119229
ENSBTAG00000019256	blue	-0.11754	0.584387	-0.0693864	0.747328	0.635262	0.000851862	0.279921	0.185241	-0.300356	0.15385	-0.259816	0.220171	0.224736	0.291066	0.0273694	0.898982	0.257265	0.224895	0.131955	0.538798	-0.512035	0.0105309	0.175757	0.411368	-0.466699	0.0215037
ENSBTAG00000001644	blue	-0.117246	0.585333	-0.408795	0.047322	0.273475	0.195995	0.118127	0.582497	-0.225874	0.288567	-0.190941	0.37146	-0.175257	0.41272	0.332976	0.111854	0.5547	0.00490587	0.287791	0.172671	-0.0224564	0.917048	-0.0910059	0.672357	-0.33712	0.107192
ENSBTAG00000001314	blue	-0.116889	0.586484	-0.00458357	0.983041	0.054186	0.801451	0.280272	0.184668	-0.245851	0.246862	-0.420843	0.0405737	-0.339684	0.104381	0.091885	0.669366	0.327151	0.118655	-0.246373	0.245828	-0.1322	0.538037	-0.0792025	0.712965	0.0585072	0.785963
ENSBTAG00000018256	blue	-0.116387	0.588105	0.142775	0.505707	0.83466	3.96263e-07	-0.00484697	0.982067	-0.024375	0.909987	-0.358966	0.0849537	0.67356	0.000308738	0.248946	0.240772	-0.218033	0.306071	0.00504657	0.981329	-0.642085	0.000718056	0.272209	0.198157	-0.746314	2.81872e-05
ENSBTAG00000004995	blue	-0.11638	0.588127	0.0420264	0.845408	0.669874	0.000342546	-0.000404479	0.998503	-0.0645965	0.764271	-0.435664	0.0333378	0.375263	0.0707683	0.308585	0.142341	0.0350274	0.870922	-0.00380661	0.985916	-0.377762	0.0687635	-0.135641	0.527412	-0.544381	0.00595494
ENSBTAG00000006819	blue	-0.11623	0.58861	0.253443	0.232102	0.590496	0.00238274	-0.0236176	0.912774	-0.370693	0.0745497	0.024387	0.909943	0.255862	0.227523	0.133538	0.533896	-0.0850028	0.692907	0.423421	0.0392331	-0.452321	0.0264721	0.108486	0.613844	-0.298425	0.156645
ENSBTAG00000014448	blue	-0.115757	0.590139	-0.117675	0.583954	0.354106	0.0895715	0.281114	0.183296	-0.465415	0.021914	-0.11376	0.596612	-0.0248474	0.90825	-0.035971	0.867474	0.461665	0.023149	0.263602	0.21328	-0.414511	0.0440188	0.370989	0.0743003	-0.29007	0.169144
ENSBTAG00000010593	blue	-0.11567	0.590421	0.155311	0.468659	0.554051	0.00496692	-0.217822	0.306551	-0.0578207	0.788418	-0.141919	0.508289	0.327435	0.118317	0.417577	0.0423232	-0.0749325	0.727851	0.270967	0.200293	-0.258159	0.223232	0.157376	0.462694	-0.525317	0.00838815
ENSBTAG00000025167	blue	-0.114886	0.592958	0.093501	0.663881	0.410826	0.0461268	-0.293895	0.163338	0.364975	0.0794941	-0.257401	0.224643	0.443842	0.0298092	0.492263	0.0145429	-0.342167	0.10171	-0.134388	0.531271	-0.187485	0.38034	0.208563	0.328068	-0.620581	0.00121413
ENSBTAG00000019857	blue	-0.11463	0.59379	-0.00519647	0.980774	0.819251	9.78466e-07	0.0209738	0.922508	-0.199237	0.350636	-0.294718	0.162107	0.493202	0.0143277	0.199701	0.349492	0.0375991	0.861531	0.192653	0.367105	-0.553886	0.00498251	0.199533	0.349907	-0.71374	8.99418e-05
ENSBTAG00000016563	blue	-0.114576	0.593963	0.14565	0.497087	0.575024	0.00328816	0.04844	0.822158	-0.450188	0.0272818	0.19069	0.372099	0.188897	0.376698	0.00525614	0.980553	0.0610016	0.777057	0.530515	0.00765478	-0.494534	0.0140267	0.189228	0.375847	-0.346007	0.0976804
ENSBTAG00000007357	blue	-0.11429	0.594892	-0.12424	0.56299	0.589771	0.00241981	0.197465	0.355025	-0.480893	0.017367	0.0674834	0.754046	0.213267	0.317025	-0.0208927	0.922807	0.268498	0.204586	0.416038	0.0431677	-0.512198	0.0105022	0.317393	0.130716	-0.476434	0.0185899
ENSBTAG00000004059	blue	-0.114183	0.595239	-0.170873	0.424689	0.421244	0.040363	0.458848	0.0241133	-0.456651	0.0248874	-0.259415	0.22091	0.0484433	0.822147	-0.0980953	0.648379	0.470777	0.0202411	0.0890415	0.679058	-0.460203	0.0236454	0.141976	0.508117	-0.212486	0.318844
ENSBTAG00000038434	blue	-0.113524	0.597379	-0.0227133	0.916102	0.526827	0.00816928	-0.0364582	0.865695	0.00516001	0.980909	-0.387091	0.0616607	0.141576	0.509325	0.43341	0.0343668	0.247907	0.242805	0.177833	0.405777	-0.18347	0.390808	-0.119731	0.577353	-0.516374	0.0097862
ENSBTAG00000000682	blue	-0.112963	0.599202	0.0731955	0.733934	0.132798	0.536183	0.228989	0.281789	-0.357566	0.0862647	-0.106455	0.620536	-0.23419	0.270701	-0.0361598	0.866785	0.491845	0.0146397	0.169614	0.428161	-0.229181	0.281374	0.0827305	0.700742	-0.120953	0.573444
ENSBTAG00000003916	blue	-0.112544	0.600565	-0.191001	0.371305	0.504673	0.0119015	0.454949	0.025501	-0.389888	0.0596455	-0.402998	0.0508673	0.172229	0.420968	0.0208587	0.922932	0.436154	0.0331176	-0.0234084	0.913544	-0.371729	0.0736798	0.0298906	0.889729	-0.220676	0.3001
ENSBTAG00000009415	blue	-0.111279	0.604693	-0.149229	0.486457	0.621715	0.00118208	0.118827	0.580249	-0.312752	0.136753	-0.0998207	0.642593	0.355277	0.0884415	0.0848309	0.693499	0.227576	0.284852	0.279151	0.186504	-0.458537	0.0242216	0.22348	0.293843	-0.561708	0.00428571
ENSBTAG00000003509	blue	-0.110926	0.605848	0.325655	0.120449	0.514008	0.0101867	0.12514	0.560143	-0.365317	0.0791917	-0.0254177	0.906153	0.223063	0.294769	-0.0828326	0.700389	0.128448	0.549734	0.224506	0.291574	-0.530467	0.00766129	0.268487	0.204604	-0.319414	0.128148
ENSBTAG00000000213	blue	-0.110686	0.606632	0.0374179	0.862192	0.638581	0.000784317	-0.164572	0.442216	-0.290451	0.168558	0.146254	0.495286	0.316319	0.132095	0.181546	0.395881	-0.116642	0.58728	0.558465	0.00456391	-0.357486	0.0863406	0.190831	0.37174	-0.459657	0.023833
ENSBTAG00000005376	blue	-0.110299	0.607899	-0.34896	0.0946628	0.394985	0.0561034	0.0885057	0.680889	-0.0663255	0.758143	-0.639084	0.000774499	0.0069272	0.974372	0.480096	0.0175807	0.524589	0.00849534	0.0277349	0.89764	-0.00620214	0.977054	-0.0994238	0.643923	-0.437903	0.0323402
ENSBTAG00000017992	blue	-0.109932	0.609099	0.0826627	0.700977	0.714675	8.71865e-05	0.250633	0.237496	-0.24348	0.251595	-0.386552	0.0620552	0.435226	0.0335357	0.0572959	0.790297	0.108842	0.612674	-0.0272942	0.899258	-0.659056	0.000460983	0.297906	0.157401	-0.549512	0.00541199
ENSBTAG00000004368	blue	-0.109789	0.609568	-0.0799467	0.710381	0.297013	0.158709	0.0339878	0.874723	0.169029	0.429778	-0.419866	0.0410906	-0.00750825	0.972224	0.408045	0.0477699	0.28066	0.184035	-0.0780796	0.71687	-0.0443213	0.837073	-0.265862	0.209236	-0.396546	0.055052
ENSBTAG00000015902	blue	-0.109633	0.61008	0.0064807	0.976024	0.371873	0.0735591	-0.0775231	0.718808	-0.00948616	0.96491	-0.570912	0.00357274	-0.0456277	0.832336	0.496209	0.0136555	0.274229	0.194717	-0.0804652	0.708582	0.0114241	0.957748	-0.411122	0.0459549	-0.322134	0.124751
ENSBTAG00000008787	blue	-0.109599	0.610192	-0.119031	0.579596	0.38763	0.0612683	0.0196747	0.927295	-0.240697	0.257224	0.0669357	0.755983	0.124864	0.561014	0.103316	0.630935	0.0920923	0.668662	0.434871	0.0336972	-0.247591	0.243427	0.27968	0.185635	-0.342996	0.10083
ENSBTAG00000000108	blue	-0.109315	0.611124	-0.321258	0.125838	0.566321	0.00391467	0.280054	0.185024	-0.305835	0.146116	-0.220641	0.300179	0.267447	0.206431	0.100869	0.639087	0.242023	0.254532	0.0783196	0.716035	-0.428939	0.036482	0.258697	0.222235	-0.4376	0.032474
ENSBTAG00000015607	blue	-0.109067	0.611938	-0.0233702	0.913684	0.681001	0.000249214	-0.21525	0.31244	0.0805804	0.708183	-0.309109	0.141628	0.354455	0.0892337	0.524976	0.00843813	-0.0856885	0.690549	0.213827	0.315726	-0.319209	0.128407	0.13814	0.51976	-0.741573	3.3722e-05
ENSBTAG00000008896	blue	-0.108015	0.615393	-0.118663	0.580777	0.418118	0.0420292	0.290323	0.168756	-0.437276	0.0326173	-0.203858	0.339341	-0.145172	0.498515	0.124782	0.561275	0.482692	0.0168926	0.258174	0.223205	-0.278396	0.187748	-0.104301	0.627662	-0.144602	0.500222
ENSBTAG00000006388	blue	-0.107511	0.617052	0.321834	0.125122	0.108339	0.614329	-0.175144	0.413027	0.180934	0.397504	-0.270931	0.200355	-0.208557	0.328083	0.271408	0.199532	0.027843	0.897243	0.0814826	0.705058	0.0286457	0.894296	-0.167843	0.433071	-0.163825	0.444319
ENSBTAG00000009482	blue	-0.107453	0.617243	-0.19652	0.357379	0.0721627	0.737558	0.499015	0.0130521	-0.538971	0.006576	-0.10273	0.632883	-0.370093	0.0750572	-0.225365	0.289684	0.696564	0.000156056	0.0141917	0.947524	-0.265847	0.209262	0.216701	0.30911	0.0205694	0.923998
ENSBTAG00000016230	blue	-0.107437	0.617298	-0.0562645	0.793992	0.13085	0.542232	0.359061	0.0848654	-0.37965	0.0672781	-0.0287559	0.893892	-0.184604	0.387834	-0.342865	0.100968	0.453876	0.0258938	0.0579277	0.788035	-0.307256	0.144156	0.173246	0.418188	-0.112735	0.599944
ENSBTAG00000001152	blue	-0.106722	0.619654	0.269134	0.203474	0.0351338	0.870533	0.164554	0.442267	-0.188673	0.377273	0.064746	0.763741	-0.166035	0.438112	-0.349893	0.0937241	0.232381	0.274526	0.106184	0.62143	-0.197185	0.35572	0.13551	0.527816	-0.0158032	0.941575
ENSBTAG00000010428	blue	-0.106376	0.620798	0.114705	0.593545	0.696388	0.00015691	0.287778	0.17269	-0.353726	0.0899398	-0.304963	0.147329	0.305721	0.146275	-0.0976143	0.649996	0.0124833	0.953834	-0.148521	0.488552	-0.685528	0.00021812	0.155039	0.469448	-0.378217	0.0684039
ENSBTAG00000033041	blue	-0.106225	0.621296	0.504095	0.0120151	0.309836	0.140646	-0.483928	0.0165728	0.126562	0.555658	0.176553	0.409219	0.250726	0.237315	0.141415	0.509811	-0.533303	0.00728388	0.3292	0.11623	-0.0824246	0.701799	-0.108535	0.613685	-0.19681	0.356654
ENSBTAG00000020739	blue	-0.105906	0.62235	0.371664	0.0737342	0.620793	0.00120808	-0.227444	0.285137	0.115806	0.589981	-0.280134	0.184893	0.543929	0.00600488	0.14459	0.500256	-0.504076	0.0120189	-0.217603	0.30705	-0.427352	0.0372571	0.17421	0.415561	-0.498865	0.0130836
ENSBTAG00000010739	blue	-0.105531	0.623591	0.0729251	0.734882	0.112508	0.600683	0.4	0.0527796	-0.155264	0.468796	-0.308075	0.143035	-0.160229	0.454515	-0.288531	0.171519	0.175337	0.412505	-0.460909	0.0234046	-0.283656	0.1792	0.00113728	0.995792	0.129199	0.547383
ENSBTAG00000046612	blue	-0.105349	0.624193	0.0775926	0.718566	0.815283	1.21822e-06	-0.0431049	0.841489	-0.215636	0.311552	-0.137397	0.52203	0.53585	0.00695837	0.220587	0.300299	-0.0454002	0.833161	0.31392	0.135214	-0.587789	0.00252374	0.313834	0.135328	-0.759928	1.64739e-05
ENSBTAG00000005967	blue	-0.105286	0.6244	-0.0675167	0.753929	0.436642	0.0328994	-0.326089	0.119926	-0.0576153	0.789153	0.0343598	0.873363	0.278657	0.187317	0.449311	0.0276205	-0.0836266	0.697649	0.414169	0.0442115	-0.112695	0.600075	0.165258	0.44029	-0.527959	0.00800835
ENSBTAG00000016411	blue	-0.104939	0.625549	-0.317646	0.130392	0.272653	0.197398	0.4409	0.0310423	-0.414894	0.0438043	-0.276968	0.190117	0.0429885	0.841911	-0.107578	0.616834	0.479101	0.0178503	0.0267726	0.901174	-0.184228	0.388819	0.0522109	0.808555	0.0398128	0.853462
ENSBTAG00000055286	blue	-0.104588	0.626714	0.0782519	0.71627	0.34608	0.0976053	0.349322	0.0942983	-0.380724	0.0664444	-0.187507	0.380283	0.00547363	0.979749	-0.116475	0.587821	0.28224	0.181473	0.063687	0.767501	-0.42687	0.0374953	0.148771	0.487812	-0.129349	0.546916
ENSBTAG00000003259	blue	-0.104483	0.627059	-0.314343	0.134661	0.411804	0.04556	0.00304478	0.988734	-0.114491	0.594238	-0.248831	0.240997	-0.0159392	0.941073	0.4577	0.0245154	0.36714	0.0775942	0.278035	0.188345	-0.0768139	0.72128	-0.108151	0.614946	-0.478695	0.0179614
ENSBTAG00000049919	blue	-0.104168	0.628104	0.0775134	0.718842	0.645784	0.000653417	-0.254448	0.230191	-0.10516	0.624817	-0.0413256	0.847956	0.405065	0.0495805	0.30694	0.144591	-0.0312664	0.884686	0.535923	0.00694924	-0.340706	0.103276	0.218411	0.305213	-0.74347	3.14023e-05
ENSBTAG00000011986	blue	-0.103296	0.631001	0.274784	0.193779	0.820983	8.8772e-07	-0.191927	0.368949	-0.0488266	0.820761	-0.126151	0.556954	0.70368	0.000124775	0.182534	0.393272	-0.396505	0.0550797	0.171422	0.42318	-0.621557	0.0011865	0.226358	0.287506	-0.711507	9.68325e-05
ENSBTAG00000031609	blue	-0.100394	0.640675	0.1747	0.414231	0.442099	0.0305347	0.00711826	0.973666	-0.291677	0.166687	-0.341731	0.102175	-0.0884526	0.681071	0.301638	0.152015	0.160433	0.453935	0.0950339	0.658694	-0.245486	0.247588	-0.217662	0.306917	-0.189776	0.374439
ENSBTAG00000011812	blue	-0.0999252	0.642244	0.0522454	0.808431	0.434275	0.033969	0.425898	0.0379786	-0.446174	0.0288596	-0.156382	0.46556	0.218803	0.304325	-0.356535	0.0872405	-0.0915936	0.670357	-0.179604	0.40104	-0.607374	0.00164578	0.219656	0.302396	-0.0365586	0.865329
ENSBTAG00000008696	blue	-0.0995037	0.643655	0.0918372	0.669529	0.109519	0.610452	0.167059	0.435253	-0.074329	0.729963	-0.249649	0.239404	-0.274887	0.193605	0.0974811	0.650444	0.168916	0.430091	-0.0714052	0.74022	-0.0659015	0.759644	-0.327258	0.118528	0.0841812	0.695737
ENSBTAG00000006765	blue	-0.0990688	0.645112	-0.147239	0.492354	0.314884	0.133954	0.458755	0.0241458	-0.517009	0.00968093	-0.0904872	0.674124	0.0409667	0.849262	-0.0605741	0.778582	0.336312	0.10809	0.0796289	0.711484	-0.377524	0.068953	0.1025	0.633647	0.028444	0.895036
ENSBTAG00000048107	blue	-0.0990417	0.645203	0.167935	0.432813	0.648078	0.000615908	0.278397	0.187746	-0.37384	0.0719302	-0.150414	0.482962	0.489856	0.0151069	-0.0593695	0.782881	-0.0504493	0.814903	0.0486519	0.821393	-0.697905	0.00014969	0.492077	0.0145859	-0.395759	0.0555805
ENSBTAG00000002431	blue	-0.0988543	0.645832	-0.0519043	0.809659	0.555626	0.00481983	0.0534933	0.803941	-0.202513	0.342606	-0.34917	0.0944511	0.0673916	0.754371	0.38334	0.0644458	0.386498	0.0620947	0.317744	0.130268	-0.219231	0.303356	-0.150801	0.481825	-0.44035	0.0312773
ENSBTAG00000005160	blue	-0.0988036	0.646002	0.291541	0.166894	0.529767	0.00775678	0.344854	0.0988778	-0.266243	0.208559	-0.228025	0.283875	0.302421	0.150903	-0.167953	0.432765	-0.104842	0.62587	-0.215521	0.311816	-0.579751	0.00298496	-0.0762634	0.723201	-0.082681	0.700913
ENSBTAG00000016174	blue	-0.0979585	0.648839	-0.238853	0.260999	0.200244	0.348155	0.487274	0.0157319	-0.590908	0.00236187	-0.00746232	0.972393	-0.126826	0.554826	-0.193483	0.365004	0.513228	0.0103217	0.210475	0.323551	-0.269555	0.202741	0.0351923	0.870319	0.114444	0.594392
ENSBTAG00000006482	blue	-0.0968062	0.652715	-0.31076	0.139404	0.157213	0.463164	0.213145	0.317309	-0.350102	0.0935146	-0.198455	0.352568	-0.34828	0.0953517	0.255526	0.228157	0.595827	0.00212452	0.230438	0.278672	0.0106408	0.960642	-0.151353	0.480204	-0.0714513	0.740058
ENSBTAG00000007960	blue	-0.0960024	0.655424	-0.380416	0.0666829	0.487894	0.0155798	0.372608	0.0729474	-0.273007	0.196793	-0.352564	0.0910748	0.165605	0.439316	0.088413	0.681207	0.430854	0.0355639	0.0824193	0.701818	-0.379503	0.0673928	0.110437	0.607446	-0.418826	0.0416472
ENSBTAG00000011883	blue	-0.0959478	0.655608	0.404525	0.049914	0.700833	0.000136565	0.0838162	0.696995	-0.379882	0.0670976	-0.0713393	0.740452	0.368783	0.0761745	-0.0206933	0.923541	-0.136984	0.523293	0.250802	0.23717	-0.629983	0.000969593	0.252516	0.233873	-0.338952	0.105177
ENSBTAG00000012341	blue	-0.0949195	0.65908	0.408074	0.0477523	0.481717	0.0171483	0.0698918	0.745546	-0.291073	0.167607	0.031285	0.884618	0.268892	0.203896	-0.0943763	0.660917	-0.121659	0.57119	0.237913	0.262936	-0.44987	0.027404	0.169818	0.427596	-0.182072	0.39449
ENSBTAG00000018879	blue	-0.0941939	0.661535	-0.0305075	0.887467	0.436642	0.032899	-0.173554	0.417348	-0.113274	0.59819	-0.334261	0.110392	0.0732886	0.733607	0.617582	0.0013025	0.264073	0.212432	0.335128	0.109415	-0.0550402	0.798384	-0.106556	0.620202	-0.411345	0.0458256
ENSBTAG00000048664	blue	-0.0940007	0.662189	-0.0310564	0.885455	0.652358	0.000550858	0.236484	0.265899	-0.231218	0.277002	-0.104769	0.626113	0.372587	0.0729646	0.0479818	0.823815	0.0738534	0.731628	0.119777	0.577203	-0.566659	0.0038886	0.245593	0.247375	-0.498285	0.0132069
ENSBTAG00000020237	blue	-0.0931119	0.665201	-0.132901	0.535864	0.558291	0.00457931	0.240793	0.257029	-0.480275	0.0175324	-0.097974	0.648787	0.169839	0.427539	0.0257612	0.90489	0.43963	0.0315872	0.381406	0.0659191	-0.421126	0.0404249	0.323224	0.123407	-0.432276	0.0348939
ENSBTAG00000018254	blue	-0.0919461	0.669159	0.560015	0.00442913	0.130015	0.544834	-0.2101	0.324435	-0.17795	0.405463	0.236526	0.265811	0.164549	0.44228	-0.272644	0.197412	-0.450222	0.0272689	-0.025338	0.906446	-0.252399	0.234096	0.367884	0.0769491	0.064088	0.766076
ENSBTAG00000000184	blue	-0.0918321	0.669546	0.141466	0.509658	0.69339	0.000172086	-0.0337517	0.875587	-0.299096	0.15567	0.0968508	0.652565	0.316917	0.131326	0.10389	0.629028	0.0180843	0.933158	0.488419	0.0154522	-0.525705	0.00833143	0.222638	0.295713	-0.563243	0.00415916
ENSBTAG00000004269	blue	-0.0913019	0.67135	-0.05155	0.810935	0.357043	0.0867586	0.0238402	0.911955	-0.375492	0.0705833	0.036168	0.866755	-0.0700921	0.744841	0.0126746	0.953127	0.406131	0.0489263	0.562254	0.00424034	-0.156936	0.46396	-0.00585382	0.978343	-0.273742	0.195542
ENSBTAG00000054820	blue	-0.090281	0.674827	-0.0210272	0.922311	0.306727	0.144883	-0.0982178	0.647968	0.0758476	0.724653	0.0550053	0.798509	0.298807	0.156089	-0.00140808	0.99479	-0.0472975	0.82629	0.0698278	0.745772	-0.218789	0.304356	0.210083	0.324475	-0.483825	0.0165993
ENSBTAG00000007447	blue	-0.0899407	0.675988	0.543257	0.00607975	0.494954	0.0139329	-0.225016	0.29045	-0.0333117	0.877197	0.146104	0.495733	0.367994	0.0768537	-0.172005	0.421582	-0.519191	0.00932634	0.127204	0.55364	-0.467881	0.0211312	0.107522	0.617018	-0.290047	0.169179
ENSBTAG00000011143	blue	-0.0896931	0.676833	-0.23146	0.276485	0.20051	0.347503	0.612369	0.00146923	-0.615053	0.00138122	-0.131066	0.541561	-0.215267	0.3124	-0.349304	0.0943158	0.658098	0.000473	0.0308126	0.886349	-0.428118	0.0368816	0.401667	0.0517098	-0.0349971	0.871033
ENSBTAG00000012070	blue	-0.0886008	0.680564	-0.272384	0.197857	0.22771	0.284559	0.128985	0.548054	-0.143619	0.503169	-0.471341	0.0200713	-0.262128	0.215945	0.382407	0.0651535	0.619104	0.00125697	0.0963016	0.654415	0.0925551	0.66709	-0.381486	0.065857	-0.236219	0.266451
ENSBTAG00000011909	blue	-0.0867178	0.687014	-0.233249	0.272686	0.455541	0.025286	0.478555	0.0179998	-0.32362	0.122921	-0.31458	0.134352	0.203816	0.339443	-0.00257144	0.990486	0.39036	0.0593103	0.062184	0.772846	-0.429058	0.0364244	0.228905	0.281971	-0.268219	0.205074
ENSBTAG00000010549	blue	-0.0864251	0.688019	-0.123485	0.565383	0.208414	0.328421	0.585184	0.00266612	-0.676468	0.000284155	-0.110776	0.606336	-0.172023	0.42153	-0.415012	0.043738	0.547556	0.00561384	-0.0215067	0.920545	-0.465551	0.0218702	0.442173	0.0305038	0.056789	0.792112
ENSBTAG00000015154	blue	-0.0855164	0.691141	-0.170642	0.425326	0.199373	0.350301	0.383079	0.064643	-0.605665	0.0017102	-0.249758	0.239191	-0.141518	0.5095	-0.161831	0.449958	0.586395	0.00259909	0.0883297	0.681491	-0.105613	0.623319	-0.0391271	0.85596	0.155657	0.467656
[truncated: 4,799 more rows]
