# Supplementary material for: Influence of sire fertility status on conceptus-induced transcriptomic response of the bovine endometrium
Source: Front Cell Dev Biol. 2022 Aug 22;10:950443. doi: 10.3389/fcell.2022.950443 (PMC9442353; doi:10.3389/fcell.2022.950443)
Supplement: Supplementary file 4 [file Table6.XLSX]

## Sheet: Performance
DEG	Round 1	Round 2	Round 3	Round 4	Round 5	Round 6	Round 7	Round 8	Round 9	Round 10
Accuracy	1	1	1	1	1	1	0.833333	1	1	0.9
Sensitivity	1	1	1	1	1	1	0.714286	1	1	0.857143
Specificity	1	1	1	1	1	1	1	1	1	1
Pos Pred Value	1	1	1	1	1	1	1	1	1	1
Neg Pred Value	1	1	1	1	1	1	0.714286	1	1	0.75
Precision	1	1	1	1	1	1	1	1	1	1
WGCNA
Accuracy	0.777778	0.8	0.777778	0.818182	0.857143	0.875	0.875	0.777778	1	1
Sensitivity	1	0.714286	1	1	1	1	1	1	1	1
Specificity	0.666667	1	0.666667	0.6	0.666667	0.8	0.666667	0.5	1	1
Pos Pred Value	0.6	1	0.6	0.75	0.8	0.75	0.857143	0.714286	1	1
Neg Pred Value	1	0.6	1	1	1	1	1	1	1	1
Precision	0.6	1	0.6	0.75	0.8	0.75	0.857143	0.714286	1	1
sPLS-DA
Accuracy	1	1	0.909091	1	1	1	1	1	1	1
Sensitivity	1	1	1	1	1	1	1	1	1	1
Specificity	1	1	0.833333	1	1	1	1	1	1	1
Pos Pred Value	1	1	0.833333	1	1	1	1	1	1	1
Neg Pred Value	1	1	1	1	1	1	1	1	1	1
Precision	1	1	0.833333	1	1	1	1	1	1	1
