# Supplementary material for: Influence of sire fertility status on conceptus-induced transcriptomic response of the bovine endometrium
Source: Front Cell Dev Biol. 2022 Aug 22;10:950443. doi: 10.3389/fcell.2022.950443 (PMC9442353; doi:10.3389/fcell.2022.950443)
Supplement: Supplementary file 5 [file Table4.XLSX]

## Sheet: Mod. Corr with HF
Green Module					Purple Module
Term	PValue	Genes	FDR		Term	PValue	Genes	FDR
bta04064:NF-kappa B signaling pathway	1.83087e-08	ENSBTAG00000010497, ENSBTAG00000014127, ENSBTAG00000038428, ENSBTAG00000020736, ENSBTAG00000019716, ENSBTAG00000006378, ENSBTAG00000004211, ENSBTAG00000007599, ENSBTAG00000025257, ENSBTAG00000003012, ENSBTAG00000020034, ENSBTAG00000000735, ENSBTAG00000020270, ENSBTAG00000019966, ENSBTAG00000015032, ENSBTAG00000024918	2.84629e-06		bta05150:Staphylococcus aureus infection	2.73913e-06	ENSBTAG00000038128, ENSBTAG00000008592, ENSBTAG00000021077, ENSBTAG00000011193, ENSBTAG00000009656, ENSBTAG00000037605, ENSBTAG00000011196, ENSBTAG00000019588	0.000386217
bta04668:TNF signaling pathway	2.93432e-08	ENSBTAG00000010497, ENSBTAG00000014127, ENSBTAG00000007424, ENSBTAG00000006378, ENSBTAG00000004211, ENSBTAG00000000283, ENSBTAG00000007599, ENSBTAG00000001034, ENSBTAG00000003012, ENSBTAG00000027513, ENSBTAG00000001725, ENSBTAG00000020270, ENSBTAG00000024928, ENSBTAG00000024918, ENSBTAG00000015874, ENSBTAG00000037811, ENSBTAG00000018422	2.84629e-06		bta04612:Antigen processing and presentation	1.38863e-05	ENSBTAG00000015228, ENSBTAG00000038128, ENSBTAG00000021077, ENSBTAG00000009656, ENSBTAG00000037605, ENSBTAG00000012442, ENSBTAG00000003255, ENSBTAG00000019588	0.000978981
bta04062:Chemokine signaling pathway	1.24639e-07	ENSBTAG00000017718, ENSBTAG00000019716, ENSBTAG00000018705, ENSBTAG00000008832, ENSBTAG00000025250, ENSBTAG00000007599, ENSBTAG00000004511, ENSBTAG00000021523, ENSBTAG00000020485, ENSBTAG00000025257, ENSBTAG00000020034, ENSBTAG00000027513, ENSBTAG00000000005, ENSBTAG00000001725, ENSBTAG00000020270, ENSBTAG00000006208, ENSBTAG00000004129, ENSBTAG00000015133, ENSBTAG00000014113, ENSBTAG00000037811,…	8.05998e-06		bta04666:Fc gamma R-mediated phagocytosis	3.16857e-05	ENSBTAG00000014612, ENSBTAG00000003305, ENSBTAG00000008592, ENSBTAG00000005978, ENSBTAG00000021249, ENSBTAG00000010989, ENSBTAG00000007932, ENSBTAG00000020126	0.00147322
bta05168:Herpes simplex infection	1.93789e-07	ENSBTAG00000010497, ENSBTAG00000015779, ENSBTAG00000013545, ENSBTAG00000014628, ENSBTAG00000038619, ENSBTAG00000008953, ENSBTAG00000004211, ENSBTAG00000007599, ENSBTAG00000011904, ENSBTAG00000006633, ENSBTAG00000008008, ENSBTAG00000003012, ENSBTAG00000047680, ENSBTAG00000020270, ENSBTAG00000009091, ENSBTAG00000037527, ENSBTAG00000019966, ENSBTAG00000015874, ENSBTAG00000037811, ENSBTAG00000016830,…	9.39877e-06		bta05310:Asthma	4.17934e-05	ENSBTAG00000038128, ENSBTAG00000021077, ENSBTAG00000024503, ENSBTAG00000009656, ENSBTAG00000037605, ENSBTAG00000019588	0.00147322
bta04620:Toll-like receptor signaling pathway	8.37948e-07	ENSBTAG00000020736, ENSBTAG00000019716, ENSBTAG00000006378, ENSBTAG00000025250, ENSBTAG00000007599, ENSBTAG00000006633, ENSBTAG00000008008, ENSBTAG00000025257, ENSBTAG00000004989, ENSBTAG00000047680, ENSBTAG00000001725, ENSBTAG00000020270, ENSBTAG00000019966, ENSBTAG00000015032, ENSBTAG00000015212	3.13788e-05		bta05332:Graft-versus-host disease	7.82105e-05	ENSBTAG00000038128, ENSBTAG00000021077, ENSBTAG00000001008, ENSBTAG00000009656, ENSBTAG00000037605, ENSBTAG00000019588	0.00162828
bta05164:Influenza A	9.70478e-07	ENSBTAG00000002090, ENSBTAG00000015779, ENSBTAG00000013545, ENSBTAG00000014628, ENSBTAG00000019716, ENSBTAG00000002472, ENSBTAG00000004211, ENSBTAG00000007599, ENSBTAG00000006633, ENSBTAG00000030913, ENSBTAG00000047680, ENSBTAG00000001725, ENSBTAG00000020270, ENSBTAG00000002939, ENSBTAG00000009091, ENSBTAG00000037527, ENSBTAG00000019966, ENSBTAG00000037811, ENSBTAG00000015212	3.13788e-05		bta04380:Osteoclast differentiation	8.64674e-05	ENSBTAG00000003305, ENSBTAG00000008592, ENSBTAG00000021709, ENSBTAG00000001333, ENSBTAG00000005978, ENSBTAG00000010989, ENSBTAG00000007338, ENSBTAG00000012695, ENSBTAG00000012771	0.00162828
bta05160:Hepatitis C	2.94809e-06	ENSBTAG00000010497, ENSBTAG00000013545, ENSBTAG00000014628, ENSBTAG00000019716, ENSBTAG00000006378, ENSBTAG00000004211, ENSBTAG00000007599, ENSBTAG00000006633, ENSBTAG00000021523, ENSBTAG00000022020, ENSBTAG00000047680, ENSBTAG00000020270, ENSBTAG00000009091, ENSBTAG00000037527, ENSBTAG00000019966, ENSBTAG00000015212	8.17041e-05		bta05416:Viral myocarditis	8.84885e-05	ENSBTAG00000038128, ENSBTAG00000021077, ENSBTAG00000001008, ENSBTAG00000009656, ENSBTAG00000037605, ENSBTAG00000044046, ENSBTAG00000019588	0.00162828
bta05200:Pathways in cancer	2.74691e-05	ENSBTAG00000010497, ENSBTAG00000019929, ENSBTAG00000012599, ENSBTAG00000014737, ENSBTAG00000008172, ENSBTAG00000021527, ENSBTAG00000002472, ENSBTAG00000021523, ENSBTAG00000006894, ENSBTAG00000020270, ENSBTAG00000015779, ENSBTAG00000015457, ENSBTAG00000014127, ENSBTAG00000019716, ENSBTAG00000018705, ENSBTAG00000020963, ENSBTAG00000010427, ENSBTAG00000007599, ENSBTAG00000004742, ENSBTAG00000005111,…	0.000666125		bta05321:Inflammatory bowel disease (IBD)	9.59635e-05	ENSBTAG00000038128, ENSBTAG00000021077, ENSBTAG00000007626, ENSBTAG00000019567, ENSBTAG00000009656, ENSBTAG00000037605, ENSBTAG00000019588	0.00162828
bta04623:Cytosolic DNA-sensing pathway	3.56555e-05	ENSBTAG00000013545, ENSBTAG00000047680, ENSBTAG00000008406, ENSBTAG00000020270, ENSBTAG00000001725, ENSBTAG00000006378, ENSBTAG00000007599, ENSBTAG00000006633, ENSBTAG00000018422, ENSBTAG00000025257	0.000707529		bta05140:Leishmaniasis	0.000103933	ENSBTAG00000003305, ENSBTAG00000038128, ENSBTAG00000008592, ENSBTAG00000021077, ENSBTAG00000009656, ENSBTAG00000037605, ENSBTAG00000019588	0.00162828
bta04622:RIG-I-like receptor signaling pathway	3.64706e-05	ENSBTAG00000010497, ENSBTAG00000013545, ENSBTAG00000047680, ENSBTAG00000046580, ENSBTAG00000020270, ENSBTAG00000001725, ENSBTAG00000019716, ENSBTAG00000006378, ENSBTAG00000007599, ENSBTAG00000006633, ENSBTAG00000014707	0.000707529		bta05152:Tuberculosis	0.000126577	ENSBTAG00000015228, ENSBTAG00000038128, ENSBTAG00000008592, ENSBTAG00000020087, ENSBTAG00000021077, ENSBTAG00000024503, ENSBTAG00000015739, ENSBTAG00000009656, ENSBTAG00000037605, ENSBTAG00000019588	0.00178474
bta04920:Adipocytokine signaling pathway	0.000120952	ENSBTAG00000010497, ENSBTAG00000020270, ENSBTAG00000009617, ENSBTAG00000004211, ENSBTAG00000011934, ENSBTAG00000013705, ENSBTAG00000004344, ENSBTAG00000007599, ENSBTAG00000024928, ENSBTAG00000021523	0.00213316		bta05330:Allograft rejection	0.000165328	ENSBTAG00000038128, ENSBTAG00000021077, ENSBTAG00000001008, ENSBTAG00000009656, ENSBTAG00000037605, ENSBTAG00000019588	0.0021192
bta05132:Salmonella infection	0.000402497	ENSBTAG00000027513, ENSBTAG00000020270, ENSBTAG00000019716, ENSBTAG00000000458, ENSBTAG00000025250, ENSBTAG00000018722, ENSBTAG00000015032, ENSBTAG00000006894, ENSBTAG00000016598, ENSBTAG00000025257	0.00650703		bta04940:Type I diabetes mellitus	0.00021974	ENSBTAG00000038128, ENSBTAG00000021077, ENSBTAG00000001008, ENSBTAG00000009656, ENSBTAG00000037605, ENSBTAG00000019588	0.00258194
bta05134:Legionellosis	0.000844505	ENSBTAG00000027513, ENSBTAG00000020270, ENSBTAG00000019716, ENSBTAG00000017804, ENSBTAG00000002472, ENSBTAG00000008008, ENSBTAG00000015032, ENSBTAG00000015874	0.012112		bta04145:Phagosome	0.000271352	ENSBTAG00000003305, ENSBTAG00000038128, ENSBTAG00000008592, ENSBTAG00000021077, ENSBTAG00000017866, ENSBTAG00000015739, ENSBTAG00000009656, ENSBTAG00000037605, ENSBTAG00000019588	0.00294313
bta04060:Cytokine-cytokine receptor interaction	0.000874063	ENSBTAG00000020736, ENSBTAG00000019716, ENSBTAG00000007424, ENSBTAG00000004211, ENSBTAG00000025250, ENSBTAG00000000283, ENSBTAG00000001034, ENSBTAG00000025257, ENSBTAG00000001725, ENSBTAG00000004129, ENSBTAG00000001602, ENSBTAG00000015133, ENSBTAG00000024928, ENSBTAG00000014113, ENSBTAG00000037811, ENSBTAG00000015212	0.012112		bta05320:Autoimmune thyroid disease	0.000466504	ENSBTAG00000038128, ENSBTAG00000021077, ENSBTAG00000001008, ENSBTAG00000009656, ENSBTAG00000037605, ENSBTAG00000019588	0.00469836
bta04066:HIF-1 signaling pathway	0.00117019	ENSBTAG00000013411, ENSBTAG00000020270, ENSBTAG00000005339, ENSBTAG00000009617, ENSBTAG00000008172, ENSBTAG00000021527, ENSBTAG00000012380, ENSBTAG00000021523, ENSBTAG00000006894, ENSBTAG00000018049	0.0150931		bta04650:Natural killer cell mediated cytotoxicity	0.00153535	ENSBTAG00000024503, ENSBTAG00000001008, ENSBTAG00000005978, ENSBTAG00000021249, ENSBTAG00000010989, ENSBTAG00000007338, ENSBTAG00000012695	0.0144323
bta00970:Aminoacyl-tRNA biosynthesis	0.00128538	ENSBTAG00000018065, ENSBTAG00000010777, ENSBTAG00000004679, ENSBTAG00000019810, ENSBTAG00000014261, ENSBTAG00000001780, ENSBTAG00000018972	0.0150931		bta05166:HTLV-I infection	0.00212362	ENSBTAG00000038128, ENSBTAG00000021709, ENSBTAG00000021077, ENSBTAG00000007626, ENSBTAG00000005978, ENSBTAG00000010989, ENSBTAG00000009656, ENSBTAG00000037605, ENSBTAG00000012695, ENSBTAG00000019588	0.0187144
bta05169:Epstein-Barr virus infection	0.00137817	ENSBTAG00000010497, ENSBTAG00000038428, ENSBTAG00000020736, ENSBTAG00000020270, ENSBTAG00000038619, ENSBTAG00000006378, ENSBTAG00000013705, ENSBTAG00000007599, ENSBTAG00000006633, ENSBTAG00000021523, ENSBTAG00000020034	0.0150931		bta04672:Intestinal immune network for IgA production	0.00276852	ENSBTAG00000038128, ENSBTAG00000021077, ENSBTAG00000009656, ENSBTAG00000037605, ENSBTAG00000019588	0.022571
bta04210:Apoptosis	0.00140039	ENSBTAG00000010497, ENSBTAG00000020270, ENSBTAG00000006378, ENSBTAG00000002472, ENSBTAG00000004211, ENSBTAG00000007599, ENSBTAG00000024918, ENSBTAG00000015874	0.0150931		bta05322:Systemic lupus erythematosus	0.00288141	ENSBTAG00000038128, ENSBTAG00000008592, ENSBTAG00000021077, ENSBTAG00000011193, ENSBTAG00000009656, ENSBTAG00000037605, ENSBTAG00000011196, ENSBTAG00000019588	0.022571
bta04010:MAPK signaling pathway	0.00157594	ENSBTAG00000010497, ENSBTAG00000015457, ENSBTAG00000038428, ENSBTAG00000004211, ENSBTAG00000007599, ENSBTAG00000020257, ENSBTAG00000014828, ENSBTAG00000011905, ENSBTAG00000020485, ENSBTAG00000020270, ENSBTAG00000000656, ENSBTAG00000015032, ENSBTAG00000013023, ENSBTAG00000015874, ENSBTAG00000016830, ENSBTAG00000016532, ENSBTAG00000018049	0.0160912
bta05161:Hepatitis B	0.00232749	ENSBTAG00000013545, ENSBTAG00000047680, ENSBTAG00000020270, ENSBTAG00000019716, ENSBTAG00000000656, ENSBTAG00000002472, ENSBTAG00000007599, ENSBTAG00000006633, ENSBTAG00000021523, ENSBTAG00000008008, ENSBTAG00000019966, ENSBTAG00000015874	0.0225766
bta05222:Small cell lung cancer	0.00246978	ENSBTAG00000010497, ENSBTAG00000019929, ENSBTAG00000014127, ENSBTAG00000020270, ENSBTAG00000002472, ENSBTAG00000007599, ENSBTAG00000024918, ENSBTAG00000006894, ENSBTAG00000003012	0.0228161
bta04931:Insulin resistance	0.00321098	ENSBTAG00000039958, ENSBTAG00000020270, ENSBTAG00000006616, ENSBTAG00000009617, ENSBTAG00000004211, ENSBTAG00000011934, ENSBTAG00000007599, ENSBTAG00000021523, ENSBTAG00000017007, ENSBTAG00000037679	0.028315
bta05145:Toxoplasmosis	0.00362068	ENSBTAG00000020736, ENSBTAG00000020270, ENSBTAG00000002472, ENSBTAG00000004211, ENSBTAG00000007599, ENSBTAG00000021523, ENSBTAG00000008008, ENSBTAG00000024918, ENSBTAG00000015874, ENSBTAG00000006894	0.0305396
bta05142:Chagas disease (American trypanosomiasis)	0.00384036	ENSBTAG00000012599, ENSBTAG00000020270, ENSBTAG00000019716, ENSBTAG00000004211, ENSBTAG00000025250, ENSBTAG00000007599, ENSBTAG00000008008, ENSBTAG00000019966, ENSBTAG00000037811, ENSBTAG00000006894	0.0310429

## Sheet: Mod. Corr with LF
Blue Module					Black Module
Term	PValue	Genes	FDR		Term	PValue	Genes	FDR
bta03008:Ribosome biogenesis in eukaryotes	3.66605e-07	ENSBTAG00000013821, ENSBTAG00000016228, ENSBTAG00000015612, ENSBTAG00000020739, ENSBTAG00000014917, ENSBTAG00000006347, ENSBTAG00000006843, ENSBTAG00000005489, ENSBTAG00000003002, ENSBTAG00000005517, ENSBTAG00000001644, ENSBTAG00000002973, ENSBTAG00000017001, ENSBTAG00000046192, ENSBTAG00000000748, ENSBTAG00000013254, ENSBTAG00000012341	8.21196e-05		bta03013:RNA transport	0.000441876	ENSBTAG00000004965, ENSBTAG00000010955, ENSBTAG00000019215, ENSBTAG00000035615, ENSBTAG00000019942, ENSBTAG00000009777, ENSBTAG00000001749, ENSBTAG00000010196	0.0401571
bta03015:mRNA surveillance pathway	0.000171675	ENSBTAG00000009142, ENSBTAG00000009681, ENSBTAG00000020739, ENSBTAG00000010227, ENSBTAG00000011415, ENSBTAG00000020598, ENSBTAG00000007414, ENSBTAG00000004054, ENSBTAG00000009732, ENSBTAG00000020174, ENSBTAG00000003547, ENSBTAG00000002725, ENSBTAG00000008617, ENSBTAG00000013772	0.0192276		bta04110:Cell cycle	0.000736827	ENSBTAG00000011589, ENSBTAG00000011529, ENSBTAG00000013905, ENSBTAG00000009566, ENSBTAG00000013562, ENSBTAG00000031473, ENSBTAG00000040058	0.0401571
bta04120:Ubiquitin mediated proteolysis	0.00123482	ENSBTAG00000014029, ENSBTAG00000015556, ENSBTAG00000010982, ENSBTAG00000019725, ENSBTAG00000021769, ENSBTAG00000021767, ENSBTAG00000007189, ENSBTAG00000002487, ENSBTAG00000005870, ENSBTAG00000002573, ENSBTAG00000006837, ENSBTAG00000002726, ENSBTAG00000017155, ENSBTAG00000018569, ENSBTAG00000013790, ENSBTAG00000012882	0.0421995
