# Supplementary material for: Influence of sire fertility status on conceptus-induced transcriptomic response of the bovine endometrium
Source: Front Cell Dev Biol. 2022 Aug 22;10:950443. doi: 10.3389/fcell.2022.950443 (PMC9442353; doi:10.3389/fcell.2022.950443)
Supplement: Supplementary file 6 [file Table1.XLSX]

## Sheet: IFNTvsCT
EnsemblID|GeneSymbol	logFC	P Value	FDR
ENSBTAG00000019448|CLDN7	9.9037	6.43081e-06	0.000159613
ENSBTAG00000039524	9.64761	2.63111e-21	2.45216e-19
ENSBTAG00000004560|CLEC4F	9.05724	9.48029e-09	3.51095e-07
ENSBTAG00000017823|CFAP52	8.63047	3.904e-08	1.3499e-06
ENSBTAG00000034918|IFIT2	8.59993	5.68409e-59	2.75835e-56
ENSBTAG00000017233	8.5742	1.82998e-28	2.62789e-26
ENSBTAG00000016061|RSAD2	8.36864	2.28256e-92	6.42449e-89
ENSBTAG00000030297	7.87205	4.5031e-10	1.93208e-08
ENSBTAG00000047325|GNGT2	7.70557	2.8716e-11	1.36527e-09
ENSBTAG00000008471|MX2	7.4839	1.33009e-42	3.67026e-40
ENSBTAG00000054268	7.19334	2.05368e-07	6.50932e-06
ENSBTAG00000014707|ISG15	7.1438	1.30281e-107	9.16722e-104
ENSBTAG00000012406|ZBP1	6.68599	2.20159e-47	7.04159e-45
ENSBTAG00000004381|TACSTD2	6.47955	2.48662e-35	4.92877e-33
ENSBTAG00000007881|IFIT1	6.46499	1.0784e-82	1.37966e-79
ENSBTAG00000045588	6.27109	4.49391e-55	1.91645e-52
ENSBTAG00000030921|FAM3B	6.1066	1.75845e-38	4.12445e-36
ENSBTAG00000009768|IFIT3	6.0155	4.15468e-145	5.84688e-141
ENSBTAG00000053050|SAMD9	6.01019	1.3945e-37	3.11505e-35
ENSBTAG00000008021	5.89643	1.15074e-81	1.34953e-78
ENSBTAG00000038938|GBP2	5.78837	6.18209e-94	2.17501e-90
ENSBTAG00000038233	5.78115	9.72238e-70	8.04842e-67
ENSBTAG00000050417	5.77489	4.48392e-26	5.58426e-24
ENSBTAG00000034349|IFI44	5.72316	5.63086e-84	8.80479e-81
ENSBTAG00000013185|TIMD4	5.57632	9.83751e-19	8.04903e-17
ENSBTAG00000020602|IDO1	5.48941	4.13172e-89	8.30653e-86
ENSBTAG00000019979|CMPK2	5.36542	1.33366e-53	5.36244e-51
ENSBTAG00000037527|OAS1Z	5.34288	1.59453e-104	7.47996e-101
ENSBTAG00000016661|USP18	5.28025	2.24736e-58	1.05424e-55
ENSBTAG00000001725|CXCL10	5.20861	8.46946e-21	7.59176e-19
ENSBTAG00000053424	5.15371	1.70608e-38	4.06943e-36
ENSBTAG00000037634	5.12111	1.31547e-84	2.31407e-81
ENSBTAG00000053807|OAS1X	5.02529	4.55427e-62	2.67051e-59
ENSBTAG00000019437|SLFN11	4.94464	5.09243e-53	1.99071e-50
ENSBTAG00000030932|IFI44L	4.86307	4.44687e-40	1.15891e-37
ENSBTAG00000020536|HERC6	4.8588	9.06096e-45	2.77206e-42
ENSBTAG00000017895|CLEC10A	4.80025	1.83945e-08	6.60371e-07
ENSBTAG00000014628|OAS2	4.72844	2.15794e-59	1.08459e-56
ENSBTAG00000012335|UBA7	4.69882	4.97484e-70	4.37569e-67
ENSBTAG00000037800|APOBEC3Z1	4.68371	1.44888e-10	6.5144e-09
ENSBTAG00000030913|MX1	4.66889	2.48165e-37	5.45692e-35
ENSBTAG00000053806	4.63247	5.70154e-40	1.45887e-37
ENSBTAG00000038625	4.63221	1.79081e-91	4.20035e-88
ENSBTAG00000031186|GBP6	4.62538	1.43804e-33	2.73481e-31
ENSBTAG00000039861|OAS1Y	4.6089	1.9033e-59	9.92044e-57
ENSBTAG00000008142|IFIH1	4.57011	9.12588e-46	2.85397e-43
ENSBTAG00000020538|HERC5	4.52795	1.20411e-37	2.73313e-35
ENSBTAG00000005251	4.52413	5.00014e-22	4.75453e-20
ENSBTAG00000018418|TMEM74B	4.49463	7.76739e-37	1.65622e-34
ENSBTAG00000015060|GBP5	4.39374	1.40461e-66	1.04037e-63
ENSBTAG00000014113|CCL8	4.3033	3.64397e-33	6.74757e-31
ENSBTAG00000014529|GBP4	4.29816	3.54568e-27	4.75222e-25
ENSBTAG00000032277|KYNU	4.15534	3.25266e-05	0.000723139
ENSBTAG00000011563|TNFSF13B	4.10118	9.60793e-18	7.47029e-16
ENSBTAG00000049137	4.09332	5.25821e-23	5.28563e-21
ENSBTAG00000016656|PARP14	4.07569	3.8143e-66	2.55613e-63
ENSBTAG00000019577|ACKR4	4.06096	4.85254e-28	6.89796e-26
ENSBTAG00000017670	4.05917	1.13853e-83	1.60226e-80
ENSBTAG00000031750|PLAC8B	3.95825	9.7466e-37	2.04722e-34
ENSBTAG00000022489	3.90021	3.30275e-51	1.22315e-48
ENSBTAG00000046580|DHX58	3.8529	1.71579e-48	5.88935e-46
ENSBTAG00000004272|ISG12(B)	3.84364	7.18083e-35	1.40355e-32
ENSBTAG00000011343|XAF1	3.82915	3.14557e-71	3.16197e-68
ENSBTAG00000006360|CD180	3.8022	1.343e-15	9.2195e-14
ENSBTAG00000003366|DDX58	3.78683	1.26828e-36	2.62477e-34
ENSBTAG00000053071	3.77917	1.93433e-60	1.08887e-57
ENSBTAG00000003152|IFI27	3.7562	6.31731e-32	1.09757e-29
ENSBTAG00000032265|RTP4	3.70696	3.12784e-48	1.04805e-45
ENSBTAG00000038737|P2RY6	3.69726	4.36456e-26	5.48415e-24
ENSBTAG00000052878	3.68746	5.79532e-49	2.03894e-46
ENSBTAG00000024272	3.67817	4.69696e-64	2.87393e-61
ENSBTAG00000047680|IRF7	3.64453	3.07772e-66	2.16564e-63
ENSBTAG00000018994|TNFSF10	3.62695	3.91821e-21	3.60398e-19
ENSBTAG00000020166|ZNFX1	3.6153	4.06363e-72	4.39903e-69
ENSBTAG00000011467|BATF2	3.57561	2.02042e-47	6.61242e-45
ENSBTAG00000014762|ISG20	3.52535	1.2176e-70	1.14235e-67
ENSBTAG00000019054|EPSTI1	3.46251	2.26098e-38	5.21619e-36
ENSBTAG00000037937	3.44687	8.13694e-32	1.37965e-29
ENSBTAG00000014705|HES4	3.43483	3.71328e-25	4.35475e-23
ENSBTAG00000016546|PARP12	3.40648	5.44886e-49	1.9662e-46
ENSBTAG00000023026	3.36056	1.82453e-06	5.05445e-05
ENSBTAG00000018366|SLC15A3	3.21048	3.20028e-22	3.12761e-20
ENSBTAG00000009933|DTX3L	3.1691	9.82266e-39	2.42516e-36
ENSBTAG00000049422|TIFA	3.10768	5.2334e-24	5.66536e-22
ENSBTAG00000012216|MLKL	3.10466	2.40348e-29	3.56043e-27
ENSBTAG00000011734|ANKRD1	3.08397	5.34321e-11	2.47352e-09
ENSBTAG00000001143	3.02711	1.44817e-67	1.13222e-64
ENSBTAG00000031214	3.01105	5.26948e-25	6.02906e-23
ENSBTAG00000009842|CRYM	3.00882	2.95404e-16	2.11026e-14
ENSBTAG00000007450|C2	2.93386	2.92331e-09	1.15238e-07
ENSBTAG00000038536	2.89451	3.50627e-33	6.57917e-31
ENSBTAG00000047225|BCL2L14	2.88283	1.27947e-16	9.3295e-15
ENSBTAG00000052606|TRIM5	2.87112	1.71659e-32	3.05791e-30
ENSBTAG00000015779|PML	2.86822	6.27216e-55	2.59612e-52
ENSBTAG00000000095|CD274	2.83364	1.6438e-39	4.13094e-37
ENSBTAG00000015752|SP110	2.79424	5.34125e-30	8.54175e-28
ENSBTAG00000007554|IFI6	2.79292	6.48465e-15	4.11074e-13
ENSBTAG00000009132|TMPRSS2	2.75448	6.01685e-07	1.8093e-05
ENSBTAG00000025219	2.73629	2.58797e-23	2.67798e-21
ENSBTAG00000008703|EIF2AK2	2.72567	7.01284e-30	1.1089e-27
ENSBTAG00000000892|CGAS	2.68874	5.75714e-44	1.72383e-41
ENSBTAG00000015727|IFI47	2.6594	1.856e-43	5.44156e-41
ENSBTAG00000003743	2.65794	7.19631e-17	5.30229e-15
ENSBTAG00000019017	2.65009	7.86439e-56	3.45861e-53
ENSBTAG00000053766	2.62918	4.56851e-22	4.37365e-20
ENSBTAG00000009177|PLEKHA4	2.61785	1.43057e-35	2.87607e-33
ENSBTAG00000022227|PLSCR2	2.57792	8.72856e-31	1.42834e-28
ENSBTAG00000015685|KIF12	2.5222	1.62899e-11	7.90509e-10
ENSBTAG00000008953|TAP1	2.51736	7.8287e-43	2.20347e-40
ENSBTAG00000018009	2.49812	1.85218e-15	1.24123e-13
ENSBTAG00000013167|SIGLEC1	2.46918	1.46407e-10	6.56174e-09
ENSBTAG00000015978|ANXA1	2.43362	4.76911e-26	5.88734e-24
ENSBTAG00000011511	2.42967	1.21824e-19	1.02049e-17
ENSBTAG00000054774	2.39119	4.01776e-24	4.38309e-22
ENSBTAG00000028421|U1	2.31753	3.77843e-14	2.26271e-12
ENSBTAG00000045929	2.31191	1.89861e-15	1.26631e-13
ENSBTAG00000048470|IFITM1	2.29278	2.57992e-65	1.65033e-62
ENSBTAG00000006256|PTPRO	2.29144	3.54922e-17	2.64276e-15
ENSBTAG00000005750|TCF15	2.28363	3.26028e-51	1.22315e-48
ENSBTAG00000012673|CDK18	2.27991	4.91726e-21	4.46456e-19
ENSBTAG00000055140	2.26987	6.16537e-22	5.82317e-20
ENSBTAG00000046750|B3GNT3	2.26658	9.19066e-27	1.19759e-24
ENSBTAG00000018125|KIF5C	2.26622	2.83301e-27	3.83355e-25
ENSBTAG00000005603|CXCL11	2.26154	6.18596e-10	2.62214e-08
ENSBTAG00000009664	2.25302	1.23986e-29	1.87618e-27
ENSBTAG00000017287|DRAM1	2.24828	4.32166e-23	4.37544e-21
ENSBTAG00000008909|PNPT1	2.23285	5.98681e-26	7.3263e-24
ENSBTAG00000005816|IRF9	2.22809	4.09114e-60	2.21441e-57
ENSBTAG00000037465|TRIM34	2.20759	1.89124e-13	1.06038e-11
ENSBTAG00000013900|TRIM21	2.18314	2.10538e-26	2.69355e-24
ENSBTAG00000001576|TMEM140	2.17567	7.50308e-18	5.89893e-16
ENSBTAG00000005766|IL4I1	2.1725	1.37622e-10	6.20756e-09
ENSBTAG00000051030	2.16144	2.25417e-14	1.36737e-12
ENSBTAG00000011936|ATP8B4	2.14728	7.88187e-15	4.97406e-13
ENSBTAG00000009206|FOXS1	2.13713	8.34966e-27	1.09818e-24
ENSBTAG00000002271|CDADC1	2.13467	6.98176e-56	3.16949e-53
ENSBTAG00000003719|TDRD7	2.12825	1.04596e-38	2.53789e-36
ENSBTAG00000047367|CMTR2	2.10561	4.14615e-22	3.99649e-20
ENSBTAG00000006582|SSTR1	2.1045	1.61604e-08	5.86149e-07
ENSBTAG00000050846	2.08407	2.65138e-23	2.72357e-21
ENSBTAG00000017367|IFIT5	2.07966	4.96399e-41	1.31808e-38
ENSBTAG00000009677|PARP10	2.04198	6.69472e-36	1.36543e-33
ENSBTAG00000002478|AGMAT	2.03659	0.0001015	0.00202039
ENSBTAG00000047133	2.03353	1.38332e-22	1.37095e-20
ENSBTAG00000020884|CASP4	2.02724	2.17703e-10	9.60417e-09
ENSBTAG00000050852|CXCL9	2.00132	1.59962e-08	5.81691e-07
ENSBTAG00000004064|BPNT1	1.9871	1.00045e-32	1.80504e-30
ENSBTAG00000009091|RNASEL	1.98362	1.47122e-15	1.00021e-13
ENSBTAG00000038619	1.97114	2.98501e-25	3.53008e-23
ENSBTAG00000009948|TRIM25	1.96665	1.46451e-34	2.8233e-32
ENSBTAG00000005609	1.96613	1.38475e-08	5.0617e-07
ENSBTAG00000007519|ADAR	1.96486	7.17254e-27	9.52256e-25
ENSBTAG00000017271|MASTL	1.94591	2.87067e-09	1.1348e-07
ENSBTAG00000019315|PLA2G7	1.91572	2.399e-22	2.36092e-20
ENSBTAG00000012462|MAP1LC3C	1.90619	1.65864e-08	5.98514e-07
ENSBTAG00000014297|MOV10	1.8784	1.16068e-31	1.94456e-29
ENSBTAG00000008954|PSMB9	1.87768	1.69032e-17	1.27892e-15
ENSBTAG00000004679|WARS1	1.84928	9.09726e-21	8.10289e-19
ENSBTAG00000001308	1.84634	8.65094e-14	4.96917e-12
ENSBTAG00000049808	1.84323	3.80946e-16	2.70761e-14
ENSBTAG00000046324	1.83983	1.06291e-19	8.95704e-18
ENSBTAG00000006466|CD53	1.83267	1.03499e-11	5.05746e-10
ENSBTAG00000002416	1.82711	3.24612e-23	3.31034e-21
ENSBTAG00000048899	1.81811	3.02285e-43	8.68174e-41
ENSBTAG00000037702|SP140L	1.81331	1.92894e-26	2.49045e-24
ENSBTAG00000019741|C3AR1	1.80078	2.53531e-11	1.20947e-09
ENSBTAG00000003039|PSMB8	1.78897	2.55215e-37	5.52559e-35
ENSBTAG00000014228|TFEC	1.7683	2.64667e-07	8.29546e-06
ENSBTAG00000015778|SASS6	1.76634	7.11047e-16	5.00328e-14
ENSBTAG00000021452|TRANK1	1.75194	4.23845e-21	3.87323e-19
ENSBTAG00000016387|GDAP2	1.74969	5.30339e-32	9.32933e-30
ENSBTAG00000034626|FBXO16	1.74657	3.59573e-09	1.39787e-07
ENSBTAG00000018015|IL27	1.72958	1.00407e-12	5.41392e-11
ENSBTAG00000005413|NLRC5	1.72738	4.15244e-16	2.93655e-14
ENSBTAG00000027676|IL18BP	1.72166	5.24784e-25	6.02906e-23
ENSBTAG00000016722|PGGHG	1.70357	1.16775e-41	3.16033e-39
ENSBTAG00000005306|TRH	1.70305	1.05821e-11	5.15302e-10
ENSBTAG00000012451|BOLA-DMB	1.69998	1.1935e-29	1.82567e-27
ENSBTAG00000003038|TAP2	1.67195	5.68128e-21	5.12517e-19
ENSBTAG00000004558|C10H15orf48	1.67008	2.65722e-08	9.30225e-07
ENSBTAG00000010155	1.66835	6.94446e-07	2.05746e-05
ENSBTAG00000047914|CDHR5	1.66705	4.91511e-13	2.70197e-11
ENSBTAG00000005728|CDHR4	1.66301	1.01383e-11	4.97128e-10
ENSBTAG00000021791|PARP9	1.65799	4.15658e-26	5.26987e-24
ENSBTAG00000015718|CASP8	1.65553	5.85186e-20	4.99111e-18
ENSBTAG00000032369|NMI	1.63648	8.73866e-33	1.59713e-30
ENSBTAG00000018731	1.63621	1.94722e-08	6.95513e-07
ENSBTAG00000052306|IFITM3	1.60097	6.77581e-32	1.16288e-29
ENSBTAG00000006851	1.59793	2.2465e-08	7.95739e-07
ENSBTAG00000004380|STAT2	1.56287	1.32571e-20	1.16604e-18
ENSBTAG00000000504|GTF2B	1.5546	1.06159e-23	1.13179e-21
ENSBTAG00000019015|IFITM3	1.54981	7.72978e-29	1.12145e-26
ENSBTAG00000007389|IFI35	1.53023	8.70557e-28	1.22514e-25
ENSBTAG00000019018	1.5206	1.14871e-27	1.58488e-25
ENSBTAG00000024851|TRIM14	1.50671	8.48324e-19	6.98156e-17
ENSBTAG00000000806|ATAD1	1.50397	1.12825e-27	1.57206e-25
ENSBTAG00000020601|ZNF366	1.49211	1.05985e-13	6.06311e-12
ENSBTAG00000019975|IL7R	1.49082	6.30392e-06	0.000157018
ENSBTAG00000018523|TRIM38	1.48232	3.18758e-15	2.06723e-13
ENSBTAG00000008406|TREX1	1.47256	2.15326e-24	2.38605e-22
ENSBTAG00000049413	1.46533	0.000825669	0.012322
ENSBTAG00000006552|LAMP3	1.46293	0.000113655	0.00223389
ENSBTAG00000048740	1.461	9.62982e-12	4.7551e-10
ENSBTAG00000012038|TRIM56	1.45746	1.99664e-24	2.23005e-22
ENSBTAG00000009174|HSD17B14	1.44857	8.03379e-15	5.0473e-13
ENSBTAG00000004048|MCHR1	1.44685	3.38885e-12	1.72171e-10
ENSBTAG00000008603|TASL	1.44584	1.16897e-06	3.33014e-05
ENSBTAG00000017508|CYSLTR2	1.44572	4.73819e-12	2.38998e-10
ENSBTAG00000002965|NEURL3	1.44213	6.35883e-11	2.91491e-09
ENSBTAG00000049297	1.43462	2.1612e-11	1.03451e-09
ENSBTAG00000050786	1.43228	9.95967e-12	4.90078e-10
ENSBTAG00000002435|PTPRE	1.43174	3.17917e-10	1.38088e-08
ENSBTAG00000000995|TENT5A	1.43128	6.73558e-10	2.84654e-08
ENSBTAG00000006846|LGALS9	1.4293	1.39234e-29	2.08451e-27
ENSBTAG00000015636|SHFL	1.39795	1.59091e-27	2.17368e-25
ENSBTAG00000005786|ATXN3	1.39636	6.64017e-29	9.73407e-27
ENSBTAG00000008092|RAB37	1.39228	4.79971e-06	0.000122367
ENSBTAG00000025258	1.39036	1.44979e-05	0.000339483
ENSBTAG00000001368|LGALS3BP	1.38526	1.53832e-25	1.83464e-23
ENSBTAG00000017826|SCLY	1.3845	4.3759e-20	3.755e-18
ENSBTAG00000016830|DAXX	1.37792	1.70904e-30	2.76453e-28
ENSBTAG00000045824|SOX9	1.37722	5.18103e-06	0.000131138
ENSBTAG00000008143|STK17A	1.36961	5.10324e-19	4.22458e-17
ENSBTAG00000021568|VWCE	1.36668	6.80155e-11	3.10773e-09
ENSBTAG00000027081|ATP10A	1.36226	4.52161e-09	1.72446e-07
ENSBTAG00000036401|bta-mir-147	1.35912	1.1275e-07	3.69866e-06
ENSBTAG00000004339	1.3583	4.28617e-09	1.64807e-07
ENSBTAG00000052863	1.35633	3.72476e-09	1.43612e-07
ENSBTAG00000040078|FLVCR2	1.35518	1.80615e-10	8.04366e-09
ENSBTAG00000037799	1.34288	1.43246e-13	8.12863e-12
ENSBTAG00000054342|MIC1	1.33899	3.80777e-10	1.63874e-08
ENSBTAG00000001197|SLAMF7	1.33403	1.88937e-06	5.21354e-05
ENSBTAG00000016121|KRT75	1.33348	2.0529e-06	5.63166e-05
ENSBTAG00000012208	1.32846	2.25375e-20	1.95784e-18
ENSBTAG00000011146|RAB8B	1.31963	1.5067e-12	7.9415e-11
ENSBTAG00000014596|EFHD1	1.3138	4.53594e-05	0.000973083
ENSBTAG00000001537|TSKU	1.31285	1.55692e-18	1.25203e-16
ENSBTAG00000021617|ZC3HAV1	1.30716	1.38592e-18	1.12092e-16
ENSBTAG00000010161|CCL21	1.306	2.14964e-06	5.87415e-05
ENSBTAG00000017135|CTSS	1.29824	8.08792e-12	4.00779e-10
ENSBTAG00000007867|STAT1	1.29759	4.10873e-22	3.98773e-20
ENSBTAG00000014172|FGD2	1.29667	3.5737e-10	1.54272e-08
ENSBTAG00000000277|IL18	1.29568	0.000264738	0.0046339
ENSBTAG00000019938|N4BP1	1.29534	1.22329e-22	1.22095e-20
ENSBTAG00000009681|PPP2R3C	1.29412	9.60014e-10	4.02092e-08
ENSBTAG00000003970|MITD1	1.27735	2.61317e-15	1.71847e-13
ENSBTAG00000010665|CBLN3	1.27727	2.2762e-09	9.10027e-08
ENSBTAG00000014325|C3H1orf109	1.27681	1.95122e-10	8.63505e-09
ENSBTAG00000012621|RTN4RL2	1.27121	0.000255	0.00449701
ENSBTAG00000006792|EHD4	1.26135	4.77655e-14	2.80085e-12
ENSBTAG00000021396|HEG1	1.25503	1.38572e-15	9.46663e-14
ENSBTAG00000033702|STARD8	1.24832	3.5658e-14	2.14451e-12
ENSBTAG00000050466	1.24823	4.07807e-07	1.25034e-05
ENSBTAG00000034501|CFI	1.24709	5.16557e-06	0.000130982
ENSBTAG00000025450|SYNE2	1.24289	1.17076e-17	9.00332e-16
ENSBTAG00000006695|VCPIP1	1.24109	7.85264e-25	8.91211e-23
ENSBTAG00000020034|LYN	1.23047	5.90463e-06	0.000148385
ENSBTAG00000009975|PBX4	1.22875	0.000442646	0.00729432
ENSBTAG00000007593|AIDA	1.21629	2.78775e-14	1.68378e-12
ENSBTAG00000019432	1.21614	3.08122e-09	1.21123e-07
ENSBTAG00000006836|FBXO33	1.21321	1.11663e-15	7.74106e-14
ENSBTAG00000020736|CD40	1.21105	3.01911e-06	8.01209e-05
ENSBTAG00000033315|DNAJC1	1.21088	7.45858e-13	4.05268e-11
ENSBTAG00000015893|EPN3	1.20558	1.08707e-06	3.11576e-05
ENSBTAG00000014585|PTGIR	1.1958	3.55576e-05	0.000780658
ENSBTAG00000014953	1.19419	0.00159052	0.0214312
ENSBTAG00000001824|SLC2A6	1.187	3.39072e-07	1.05337e-05
ENSBTAG00000053433	1.18509	3.62294e-11	1.7052e-09
ENSBTAG00000006615|CASP7	1.18281	1.97154e-23	2.07056e-21
ENSBTAG00000012989|UBE2L6	1.18021	1.37988e-23	1.46008e-21
ENSBTAG00000006078	1.17473	6.36977e-08	2.14454e-06
ENSBTAG00000016869|POLD3	1.17263	3.09423e-21	2.86481e-19
ENSBTAG00000017901|LAYN	1.17255	5.95008e-13	3.24556e-11
ENSBTAG00000049487	1.16946	2.25681e-09	9.04846e-08
ENSBTAG00000000312|GRINA	1.16471	1.31168e-25	1.57771e-23
ENSBTAG00000000951|JAKMIP3	1.16	2.2201e-05	0.000506376
ENSBTAG00000013957|GALNT3	1.15645	0.00021912	0.00393828
ENSBTAG00000013275|MAD2L2	1.15489	4.72426e-31	7.8217e-29
ENSBTAG00000007316|NDST3	1.15278	5.33832e-12	2.66405e-10
ENSBTAG00000031913	1.15111	5.83197e-14	3.40553e-12
ENSBTAG00000049851	1.1503	2.26852e-17	1.70722e-15
ENSBTAG00000055302	1.15025	3.55776e-08	1.23626e-06
ENSBTAG00000003336|TPD52L1	1.14968	0.00233903	0.0295105
ENSBTAG00000017002|RBCK1	1.14634	6.85784e-26	8.31986e-24
ENSBTAG00000000767|DCP2	1.1363	5.98839e-14	3.46809e-12
ENSBTAG00000011304|XRN2	1.13509	5.1338e-25	5.9709e-23
ENSBTAG00000048353	1.13428	4.2195e-15	2.69914e-13
ENSBTAG00000005063|THEM6	1.13191	7.01926e-09	2.62718e-07
ENSBTAG00000020172|DENND2D	1.12381	0.000120571	0.00235666
ENSBTAG00000011876|MORC3	1.11271	1.7795e-10	7.95014e-09
ENSBTAG00000048856|C16H1orf115	1.10923	4.04016e-14	2.4092e-12
ENSBTAG00000010785|FAS	1.0949	4.0293e-15	2.58924e-13
ENSBTAG00000011298|EYA1	1.09074	0.000242321	0.00431551
ENSBTAG00000004305|RGS16	1.08951	4.65402e-08	1.58971e-06
ENSBTAG00000000990|PSMA2	1.08886	6.5847e-24	7.07378e-22
ENSBTAG00000002096|FCGR3A	1.08871	1.57777e-06	4.41431e-05
ENSBTAG00000015163|TM4SF1	1.08657	3.3003e-15	2.13051e-13
ENSBTAG00000001477	1.08385	1.80352e-07	5.74228e-06
ENSBTAG00000016169|ID1	1.06436	1.58949e-07	5.11875e-06
ENSBTAG00000017824|IRF8	1.05887	3.77205e-11	1.76359e-09
ENSBTAG00000002669|RASSF4	1.05804	0.00036258	0.00616254
ENSBTAG00000016217|RBM43	1.05762	1.73733e-12	9.12293e-11
ENSBTAG00000004971|GRAMD1C	1.05282	6.59371e-07	1.96596e-05
ENSBTAG00000014162|ACKR2	1.04577	4.97823e-06	0.000126688
ENSBTAG00000001476	1.044	1.9512e-10	8.63505e-09
ENSBTAG00000010166|MIC2	1.04371	1.32756e-05	0.000313469
ENSBTAG00000018059|CD80	1.03825	0.000141029	0.00270287
ENSBTAG00000000973|KCNJ15	1.03795	3.46689e-06	9.08558e-05
ENSBTAG00000034848|F2RL1	1.03638	0.0034264	0.0396543
ENSBTAG00000019378|KIAA1755	1.03508	2.05959e-09	8.32893e-08
ENSBTAG00000044195|SDK2	1.03383	1.39919e-07	4.53705e-06
ENSBTAG00000015509|NAMPT	1.03031	5.08152e-11	2.36014e-09
ENSBTAG00000007395|ALS2	1.02736	9.27941e-15	5.77828e-13
ENSBTAG00000012815|CLEC12A	1.0239	0.000145774	0.00276108
ENSBTAG00000040244|APOL3	1.02387	4.56032e-14	2.68524e-12
ENSBTAG00000004378|IL23A	1.02371	4.79424e-12	2.4074e-10
ENSBTAG00000016650|TIGAR	1.02297	4.70672e-08	1.6031e-06
ENSBTAG00000002135|CD69	1.02266	0.00354831	0.0406309
ENSBTAG00000008100|GOLGA7B	1.01313	7.5271e-08	2.51016e-06
ENSBTAG00000043971|NOTCH3	1.0048	1.30911e-09	5.37117e-08
ENSBTAG00000004136|NFE2L3	1.00216	4.90402e-09	1.85025e-07
ENSBTAG00000018774	1.00139	8.43435e-06	0.000206429
ENSBTAG00000048782	0.998394	7.86561e-30	1.22992e-27
ENSBTAG00000008428|UPP1	0.995604	5.2718e-10	2.24818e-08
ENSBTAG00000012330|B2M	0.994554	8.35928e-30	1.29275e-27
ENSBTAG00000013557|ERAP1	0.993387	1.41955e-17	1.08573e-15
ENSBTAG00000007075	0.98925	2.63812e-12	1.35994e-10
ENSBTAG00000011515|SELL	0.989227	3.09544e-06	8.18837e-05
ENSBTAG00000020480|SPTLC2	0.986929	3.10013e-15	2.01982e-13
ENSBTAG00000033316|PDCD1LG2	0.986916	0.000326339	0.0056007
ENSBTAG00000008330|RNF19B	0.986167	9.33468e-09	3.46615e-07
ENSBTAG00000006751|TENT2	0.984708	1.12082e-12	6.02036e-11
ENSBTAG00000030845|MPEG1	0.983724	0.000649221	0.0100291
ENSBTAG00000012737|GPR65	0.980543	0.000260947	0.00457323
ENSBTAG00000002624|PSTPIP2	0.977494	0.00101534	0.0146104
ENSBTAG00000049919|TFPI	0.977236	0.000760103	0.0114651
ENSBTAG00000027317|RNF114	0.969225	1.01013e-20	8.94065e-19
ENSBTAG00000008592|FCGR1A	0.967783	4.11921e-06	0.000106171
ENSBTAG00000000242	0.967733	2.31954e-15	1.53976e-13
ENSBTAG00000002605|TRIM16	0.964484	1.98283e-21	1.86029e-19
ENSBTAG00000033835|MPZ	0.964453	0.00309213	0.0366293
ENSBTAG00000005718|PLIN2	0.963606	8.2346e-15	5.15047e-13
ENSBTAG00000009183|SHISA5	0.962403	5.75307e-18	4.54848e-16
ENSBTAG00000055123|FAM180B	0.961984	0.000958802	0.0139681
ENSBTAG00000047161|ARSH	0.958927	2.41316e-10	1.06126e-08
ENSBTAG00000020223|CASQ1	0.956504	5.21149e-06	0.000131436
ENSBTAG00000007970|C1H3orf38	0.956388	1.91859e-24	2.16003e-22
ENSBTAG00000025257|CCL4	0.954754	0.000108953	0.00214747
ENSBTAG00000020116|JSP.1	0.952125	2.76246e-19	2.30036e-17
ENSBTAG00000006707|ACSL5	0.948555	1.2147e-15	8.37964e-14
ENSBTAG00000011986|PLSCR4	0.948532	5.57623e-09	2.09824e-07
ENSBTAG00000002705|REC8	0.946695	1.24655e-09	5.12944e-08
ENSBTAG00000048959	0.938427	1.26002e-10	5.70169e-09
ENSBTAG00000001325|UPB1	0.936959	0.0013764	0.0191026
ENSBTAG00000007888|EFR3B	0.935733	3.22933e-05	0.000719087
ENSBTAG00000053254	0.935246	0.000216544	0.00390195
ENSBTAG00000011196|C1QB	0.93383	3.86616e-07	1.19056e-05
ENSBTAG00000018422|RIPK3	0.931961	4.3337e-07	1.32295e-05
ENSBTAG00000020481|GXYLT2	0.928324	2.49293e-05	0.000564035
ENSBTAG00000006828|RAPGEF3	0.928199	1.388e-14	8.45596e-13
ENSBTAG00000013569|CD38	0.927813	0.000114803	0.00225332
ENSBTAG00000005146	0.927729	2.403e-20	2.07469e-18
ENSBTAG00000018200|IL15	0.92474	0.00331507	0.0387162
ENSBTAG00000016698|SLAMF8	0.924737	9.17571e-05	0.00183423
ENSBTAG00000012925|NCAPH	0.921477	1.77174e-05	0.000410095
ENSBTAG00000053649|CCL5	0.920851	0.000242855	0.00431551
ENSBTAG00000002069|BOLA	0.917331	2.37602e-17	1.7786e-15
ENSBTAG00000000240|AKAP7	0.91266	1.11703e-08	4.12596e-07
ENSBTAG00000007836|PPA1	0.912168	1.91362e-11	9.25443e-10
ENSBTAG00000052626	0.91078	3.01397e-06	8.01209e-05
ENSBTAG00000016401|OPTN	0.909615	8.24485e-18	6.44609e-16
ENSBTAG00000019960|TM4SF18	0.907946	2.45324e-10	1.07553e-08
ENSBTAG00000012322|INKA1	0.907653	5.34704e-17	3.96047e-15
ENSBTAG00000038154|HSH2D	0.905782	9.92381e-07	2.86772e-05
ENSBTAG00000010362|NOSTRIN	0.901578	6.9229e-07	2.0554e-05
ENSBTAG00000051755|ARF3	0.89906	3.97034e-24	4.36521e-22
ENSBTAG00000013477|GCHFR	0.895166	4.86947e-10	2.08292e-08
ENSBTAG00000002473|ANGPTL4	0.893321	1.07932e-05	0.000258761
ENSBTAG00000011154|SDC1	0.891117	9.48979e-08	3.12763e-06
ENSBTAG00000016344|PIK3R6	0.890367	2.86208e-05	0.000643419
ENSBTAG00000006240|TLR4	0.882002	6.17892e-06	0.000154451
ENSBTAG00000019694|ADAM23	0.88151	0.000729181	0.0110699
ENSBTAG00000001034|IL18R1	0.876528	0.00238137	0.029869
ENSBTAG00000048771	0.872134	3.79422e-07	1.17097e-05
ENSBTAG00000022039|CMKLR1	0.871706	0.00134617	0.0187386
ENSBTAG00000040392|MGC139164	0.870262	1.22331e-06	3.47791e-05
ENSBTAG00000035230|TOR1AIP2	0.869708	2.95522e-15	1.93436e-13
ENSBTAG00000015241|EPHX2	0.864847	1.28533e-06	3.62495e-05
ENSBTAG00000038770	0.85832	7.44056e-08	2.4872e-06
ENSBTAG00000031718|OGFR	0.85395	1.75764e-16	1.27501e-14
ENSBTAG00000001890|RUBCN	0.850527	6.77535e-07	2.01585e-05
ENSBTAG00000006864	0.849312	2.31785e-07	7.29733e-06
ENSBTAG00000001740|HAPLN3	0.843389	0.000162406	0.00304739
ENSBTAG00000007449|HS3ST1	0.83805	3.31318e-07	1.03156e-05
ENSBTAG00000001578|ADPGK	0.837218	4.56252e-09	1.73536e-07
ENSBTAG00000019314|USP25	0.837033	1.49219e-13	8.39984e-12
ENSBTAG00000012107|SLC25A28	0.833503	1.40852e-20	1.23119e-18
ENSBTAG00000023283|JAML	0.832966	2.51058e-05	0.000567116
ENSBTAG00000012694|UHMK1	0.830229	2.54284e-05	0.000573484
ENSBTAG00000010423|LIFR	0.830156	1.21666e-07	3.97263e-06
ENSBTAG00000012164|CP	0.826542	0.000194119	0.00354783
ENSBTAG00000011543|PDCD1	0.825634	1.23254e-14	7.57448e-13
ENSBTAG00000019386|BOLA-NC1	0.825023	1.49023e-13	8.39984e-12
ENSBTAG00000009441|RBBP6	0.824586	6.20778e-11	2.85497e-09
ENSBTAG00000005814|PSME2	0.822089	1.02368e-16	7.50328e-15
ENSBTAG00000001839|OCIAD2	0.818864	1.75815e-09	7.15101e-08
ENSBTAG00000017363|SAT1	0.81467	4.35735e-09	1.67087e-07
ENSBTAG00000010164|ESPNL	0.814616	1.52023e-09	6.20122e-08
ENSBTAG00000034106|CYP8B1	0.811165	0.00438187	0.0479892
ENSBTAG00000010875|MSX1	0.811062	0.000466585	0.00762631
ENSBTAG00000010562|CD34	0.809098	9.26075e-11	4.21769e-09
ENSBTAG00000019044|BAIAP2	0.808157	2.1525e-12	1.11368e-10
ENSBTAG00000019519|PWWP2B	0.807962	2.15385e-09	8.68515e-08
ENSBTAG00000020535|PYCARD	0.802144	3.07409e-07	9.61371e-06
ENSBTAG00000051116|C23H6orf132	0.801077	0.00257887	0.0319043
ENSBTAG00000025762|CNP	0.798618	1.90988e-16	1.37835e-14
ENSBTAG00000022161|TLR7	0.797655	0.000138023	0.00266081
ENSBTAG00000007356|ELF1	0.795712	1.04712e-09	4.35979e-08
ENSBTAG00000005989|LAP3	0.794814	5.97046e-14	3.46809e-12
ENSBTAG00000006633|IRF3	0.794418	9.98689e-19	8.12402e-17
ENSBTAG00000004347|ADGRF5	0.793986	1.00611e-06	2.90142e-05
ENSBTAG00000008732|ZC3H12C	0.793487	1.53844e-05	0.000357858
ENSBTAG00000008291|PROCR	0.793278	0.000854792	0.0126626
ENSBTAG00000004515|KCNK1	0.790008	0.000358272	0.00609669
ENSBTAG00000003381|TENT4A	0.789927	9.49456e-20	8.04921e-18
ENSBTAG00000011788|CXHXorf38	0.787933	4.08176e-14	2.42374e-12
ENSBTAG00000009786|SCIN	0.787339	4.71601e-08	1.6031e-06
ENSBTAG00000016768|SCN3B	0.786968	0.000129456	0.00251634
ENSBTAG00000033255|DUSP11	0.786049	9.96496e-15	6.17783e-13
ENSBTAG00000054649	0.785026	0.00300227	0.0358631
ENSBTAG00000000202|SLC25A19	0.784259	1.3442e-13	7.65866e-12
ENSBTAG00000007516	0.783989	1.31619e-14	8.05339e-13
ENSBTAG00000025250|CCL3	0.783265	0.000804332	0.0120381
ENSBTAG00000005434|PLVAP	0.781902	7.2998e-07	2.14657e-05
ENSBTAG00000052647	0.776456	4.55741e-06	0.0001164
ENSBTAG00000048125|ENTPD2	0.775656	0.00247751	0.0308822
ENSBTAG00000018417|PSMF1	0.775591	4.26848e-18	3.3938e-16
ENSBTAG00000009888|DRAM2	0.772533	2.09723e-05	0.000480689
ENSBTAG00000052577	0.771093	2.14328e-06	5.86816e-05
ENSBTAG00000016709|NT5C3A	0.770753	1.07711e-07	3.54162e-06
ENSBTAG00000005182|BoLA	0.770484	5.05934e-15	3.22172e-13
ENSBTAG00000036078|EMP1	0.770311	2.15647e-06	5.8814e-05
ENSBTAG00000050172	0.765799	6.77875e-09	2.54393e-07
ENSBTAG00000006697|RICTOR	0.765505	1.62789e-07	5.23043e-06
ENSBTAG00000035744|TRIM26	0.763732	1.53912e-15	1.04135e-13
ENSBTAG00000012350|MAT2B	0.762725	2.73982e-16	1.96722e-14
ENSBTAG00000020641|PSMA5	0.762227	2.34157e-13	1.30765e-11
ENSBTAG00000000957|CDKN2AIP	0.761923	1.00284e-17	7.75435e-16
ENSBTAG00000013147|NEFH	0.75981	0.000298029	0.00515888
ENSBTAG00000002836|TAF3	0.754358	5.18941e-13	2.84166e-11
ENSBTAG00000016529|SLC25A30	0.75419	8.87322e-16	6.21258e-14
ENSBTAG00000036016|FAM111B	0.751604	0.000145474	0.00275911
ENSBTAG00000012995|MCUB	0.751239	2.06949e-08	7.37316e-07
ENSBTAG00000007773|VCAM1	0.749985	0.00254811	0.0315943
ENSBTAG00000004337|PDE1B	0.747769	2.00592e-05	0.000460511
ENSBTAG00000049547	0.744309	0.000658112	0.0101109
ENSBTAG00000004964|PCGF5	0.739387	1.00461e-10	4.56059e-09
ENSBTAG00000034529|HMGA1	0.737841	3.60706e-09	1.39841e-07
ENSBTAG00000023028|WDFY4	0.733497	0.002816	0.0341512
ENSBTAG00000018571|IL1RL1	0.730732	0.00211357	0.0270973
ENSBTAG00000015537|RASAL2	0.728313	7.82981e-10	3.29907e-08
ENSBTAG00000010002|IRF2	0.72754	3.21123e-13	1.7792e-11
ENSBTAG00000015649|TMEM156	0.725726	0.00362848	0.0414814
ENSBTAG00000052397	0.724322	0.000168167	0.00313874
ENSBTAG00000050896	0.724288	1.11031e-05	0.000265286
ENSBTAG00000006015|POLH	0.721144	1.00639e-09	4.20267e-08
ENSBTAG00000004540|NUB1	0.717903	5.77634e-10	2.4559e-08
ENSBTAG00000013290|DYSF	0.712282	2.18288e-09	8.77705e-08
ENSBTAG00000002670|DEPP1	0.709262	2.62277e-10	1.14628e-08
ENSBTAG00000011934|PCK2	0.705216	5.19889e-05	0.00110021
ENSBTAG00000000715	0.702999	0.00350058	0.0403246
ENSBTAG00000013736|PROM1	0.702205	7.04727e-05	0.00144572
ENSBTAG00000003375|TC2N	0.70133	0.000496973	0.00802053
ENSBTAG00000014685|HPRT1	0.696516	3.69802e-09	1.42973e-07
ENSBTAG00000000735|BCL2A1	0.69639	0.000176135	0.00327011
ENSBTAG00000044083|LIMK1	0.692938	3.26856e-10	1.41534e-08
ENSBTAG00000011595|IP6K1	0.692254	3.67714e-11	1.72495e-09
ENSBTAG00000003532|TLE4	0.69136	2.41691e-09	9.60823e-08
ENSBTAG00000015539|RAPGEF5	0.691015	9.0266e-06	0.000220299
ENSBTAG00000031701|TAGAP	0.690832	1.63325e-08	5.90867e-07
ENSBTAG00000017490|PLD1	0.68966	0.000378904	0.00640052
ENSBTAG00000003510|MMRN2	0.689299	0.00111973	0.0159332
ENSBTAG00000044027|ITGBL1	0.688097	0.000305419	0.00526091
ENSBTAG00000012026	0.686915	0.000248686	0.00439668
ENSBTAG00000017655|PALMD	0.681845	3.26223e-06	8.56519e-05
ENSBTAG00000051845	0.681753	7.46894e-05	0.00152334
ENSBTAG00000008710|KCNH1	0.67889	0.00421797	0.0466326
ENSBTAG00000012050|ORAI2	0.676943	0.000199335	0.00363373
ENSBTAG00000008832|CCL1	0.672147	5.57608e-05	0.00117123
ENSBTAG00000010852	0.671681	0.000179266	0.00330767
ENSBTAG00000006801|TMEM106A	0.666939	1.09075e-06	3.11994e-05
ENSBTAG00000037533|C4A	0.663897	2.29211e-09	9.13792e-08
ENSBTAG00000018744|MGAT5	0.662455	1.17361e-09	4.84346e-08
ENSBTAG00000010420|PCDH17	0.662437	0.00183888	0.0242536
ENSBTAG00000052687	0.66108	5.06235e-05	0.00108271
ENSBTAG00000004208|PLEKHG6	0.660717	3.44763e-05	0.000760478
ENSBTAG00000008096|EDN1	0.656377	4.04027e-05	0.000874749
ENSBTAG00000034519	0.656323	1.84687e-08	6.61348e-07
ENSBTAG00000011854|SLC38A5	0.654438	0.000290452	0.00504011
ENSBTAG00000039050|P2RY2	0.652877	0.00291609	0.0350333
ENSBTAG00000053664	0.647804	0.00219981	0.0280162
ENSBTAG00000003585|CD47	0.644765	1.22703e-06	3.48144e-05
ENSBTAG00000003217|CADM3	0.639644	0.00189322	0.0247667
ENSBTAG00000021091|ANKFY1	0.632581	7.88424e-08	2.62305e-06
ENSBTAG00000011765|GABARAPL1	0.631235	4.70481e-09	1.78466e-07
ENSBTAG00000030575|BHLHE41	0.628308	5.77269e-07	1.7396e-05
ENSBTAG00000006130|CLEC14A	0.628044	1.32748e-08	4.86501e-07
ENSBTAG00000011518|RARB	0.627956	0.00296919	0.0355318
ENSBTAG00000020714|DDX19B	0.627179	4.3428e-14	2.56791e-12
ENSBTAG00000001492|FYB1	0.626785	0.00431812	0.0474386
ENSBTAG00000005734|GATA6	0.620935	0.00181567	0.024015
ENSBTAG00000019614|FAM76A	0.620929	5.98826e-12	2.97784e-10
ENSBTAG00000018823|GRN	0.620515	9.7633e-16	6.80193e-14
ENSBTAG00000003330|ATL3	0.62013	3.30773e-13	1.82548e-11
ENSBTAG00000000991|MRPL32	0.614216	1.40873e-12	7.45305e-11
ENSBTAG00000003771|C1QL2	0.613427	0.0012523	0.0177122
ENSBTAG00000003189|CCDC6	0.613117	2.2868e-23	2.38386e-21
ENSBTAG00000001193|UNC93B1	0.602771	7.77092e-09	2.9008e-07
ENSBTAG00000006638|BCL2L12	0.602482	1.58563e-17	1.20619e-15
ENSBTAG00000004386|SOCS1	0.602481	1.85365e-06	5.12502e-05
ENSBTAG00000016828|TAPBP	0.602111	3.61066e-11	1.70513e-09
ENSBTAG00000050848|ZCCHC2	0.600385	3.05301e-08	1.06349e-06
ENSBTAG00000023607|HACD2	0.599856	8.53288e-08	2.83215e-06
ENSBTAG00000046699|STAT4	0.59966	2.94258e-05	0.00065941
ENSBTAG00000012383|CHMP5	0.595699	2.37374e-15	1.56834e-13
ENSBTAG00000009292|TMEM100	0.595622	1.88613e-07	5.99178e-06
ENSBTAG00000043036	0.594231	0.000198175	0.00361727
ENSBTAG00000010948|CLIC2	0.59309	0.000122391	0.00238891
ENSBTAG00000010998|CFLAR	0.592013	1.09529e-05	0.000262142
ENSBTAG00000001737|TUT7	0.588822	2.76545e-12	1.42037e-10
ENSBTAG00000015563|PDE12	0.588715	4.33076e-06	0.000111014
ENSBTAG00000038920|VPS13C	0.587438	2.45559e-13	1.36591e-11
ENSBTAG00000005029|TAL1	0.5862	4.17596e-06	0.000107437
ENSBTAG00000007624|FRMD4B	0.585515	1.0926e-09	4.53575e-08
ENSBTAG00000052988|bta-mir-12036	0.584967	0.000609311	0.00952759
ENSBTAG00000010493|SERTAD1	0.582015	3.1447e-07	9.81273e-06
ENSBTAG00000033304|TCIM	0.580637	2.24466e-05	0.00051115
ENSBTAG00000000245|NHSL1	0.580309	0.00037232	0.00631284
ENSBTAG00000015596|SLCO2B1	0.574444	0.000280702	0.00487694
ENSBTAG00000024492	0.572065	3.18815e-06	8.40202e-05
ENSBTAG00000010928|CSRNP2	0.569892	1.2733e-12	6.78756e-11
ENSBTAG00000013131|FAM110D	0.567727	3.92601e-05	0.000855275
ENSBTAG00000003121|FRMPD3	0.566765	0.00291757	0.0350333
ENSBTAG00000020704|RAMP3	0.566255	8.36208e-07	2.43643e-05
ENSBTAG00000000204|TMEM268	0.564789	1.13819e-14	7.02533e-13
ENSBTAG00000003936|PNKD	0.564719	3.16538e-05	0.000708211
ENSBTAG00000052650	0.564287	3.6677e-07	1.13691e-05
ENSBTAG00000010821|ACER2	0.56407	0.000179568	0.00330767
ENSBTAG00000032588|TMEM150C	0.56183	0.000459369	0.00753461
ENSBTAG00000046503|NCOA7	0.559974	2.84364e-06	7.63712e-05
ENSBTAG00000005650|SKAP2	0.559016	3.78462e-06	9.82675e-05
ENSBTAG00000018046|B3GNT2	0.558088	2.14552e-08	7.62471e-07
ENSBTAG00000009658|PLEK	0.553555	0.000116118	0.00227595
ENSBTAG00000011784|FGR	0.550511	0.00233731	0.0295105
ENSBTAG00000009983|KIF23	0.549616	0.00155658	0.0210429
ENSBTAG00000001395|C1H21orf91	0.547959	4.49113e-07	1.36804e-05
ENSBTAG00000007935|CALCOCO2	0.545801	1.73626e-15	1.16911e-13
ENSBTAG00000005827|FIG4	0.545303	3.27901e-12	1.67194e-10
ENSBTAG00000003806|ECM1	0.544465	0.00181805	0.0240239
ENSBTAG00000004129|CCL11	0.543654	0.000303802	0.00523946
ENSBTAG00000007117|CTC1	0.543117	2.58983e-07	8.13542e-06
ENSBTAG00000007181|KIFC3	0.542769	4.50495e-09	1.72278e-07
ENSBTAG00000016598|DYNC1H1	0.541536	3.31276e-11	1.56971e-09
ENSBTAG00000008115|TNFAIP1	0.539193	2.26367e-07	7.14275e-06
ENSBTAG00000023270	0.539077	0.00410769	0.0456616
ENSBTAG00000011274|ENO2	0.535564	1.36271e-05	0.000320158
ENSBTAG00000021245|SPRY1	0.535546	0.000161241	0.00303362
ENSBTAG00000003436|RHBDF2	0.535377	1.46738e-07	4.74721e-06
ENSBTAG00000020070|ABCC3	0.532345	0.000179356	0.00330767
ENSBTAG00000010120|HERC3	0.530964	3.1738e-05	0.000708967
ENSBTAG00000003548|GSTP1	0.53063	0.000731676	0.0110838
ENSBTAG00000009979|HOXB2	0.529473	0.000855816	0.0126645
ENSBTAG00000051600	0.526549	2.75911e-10	1.20213e-08
ENSBTAG00000001301|LRRC32	0.523328	0.00460618	0.0498253
ENSBTAG00000009051|MMP19	0.52324	0.000417013	0.00692873
ENSBTAG00000050580	0.521358	0.00122046	0.0172966
ENSBTAG00000005475|TCAF2	0.519256	3.39237e-05	0.000750929
ENSBTAG00000017704|ABCG2	0.519158	3.87236e-11	1.8045e-09
ENSBTAG00000051880	0.516675	2.05686e-12	1.07208e-10
ENSBTAG00000034295|LAG3	0.515011	0.000596954	0.00940753
ENSBTAG00000019472|NR3C1	0.512881	1.7939e-05	0.000414542
ENSBTAG00000015772|STOML1	0.509322	9.13153e-09	3.39968e-07
ENSBTAG00000024503|FCER1G	0.507522	4.19576e-05	0.000906946
ENSBTAG00000006377|MYO1G	0.506598	0.00235478	0.0296411
ENSBTAG00000038659|KCTD8	0.505829	0.000707108	0.0107813
ENSBTAG00000012252|MOCOS	0.505367	2.06852e-12	1.07418e-10
ENSBTAG00000016895|NIPA2	0.498468	1.57386e-08	5.73805e-07
ENSBTAG00000019888|HIRA	0.498169	1.92048e-11	9.2558e-10
ENSBTAG00000020000|RAP1GAP2	0.498015	0.00012355	0.00240486
ENSBTAG00000020688|ARHGEF15	0.497411	1.31434e-05	0.000310868
ENSBTAG00000005525|LHX6	0.496292	0.000607147	0.00951318
ENSBTAG00000026779|LYZ	0.496112	0.00383029	0.0432267
ENSBTAG00000031231|IRF1	0.494647	6.54984e-07	1.95702e-05
ENSBTAG00000030424|CLEC1A	0.494472	0.000348764	0.00595119
ENSBTAG00000016265|DNAJA1	0.491172	9.60203e-13	5.19728e-11
ENSBTAG00000030749|DNAJC6	0.490253	0.0010285	0.0147845
ENSBTAG00000040350|XIAP	0.488467	4.83246e-07	1.46884e-05
ENSBTAG00000013339|NEBL	0.488195	0.00210449	0.027047
ENSBTAG00000000009|FOXF1	0.486058	0.00376963	0.0427477
ENSBTAG00000009232|PIK3CA	0.482884	3.02311e-06	8.01209e-05
ENSBTAG00000006581|CCDC82	0.482517	4.80907e-09	1.8193e-07
ENSBTAG00000047412|TNFSF18	0.482471	0.00127295	0.0178784
ENSBTAG00000008682|TLR3	0.481949	0.000484203	0.0078324
ENSBTAG00000015147|S100A10	0.481329	2.2554e-08	7.95739e-07
ENSBTAG00000015781|TRMT13	0.479283	9.26351e-06	0.000225346
ENSBTAG00000016092|SPATS2L	0.479159	2.30379e-18	1.84212e-16
ENSBTAG00000020355|KLF4	0.477943	6.03745e-06	0.000151453
ENSBTAG00000005997	0.476634	0.00016725	0.00312577
ENSBTAG00000006775|SLC12A7	0.47583	0.00453977	0.0492204
ENSBTAG00000020399|RNF139	0.475539	8.74218e-08	2.89479e-06
ENSBTAG00000021395|PSME1	0.473693	1.36761e-12	7.26276e-11
ENSBTAG00000007778|TRPM3	0.472723	0.0012728	0.0178784
ENSBTAG00000031548	0.468664	0.00300452	0.0358631
ENSBTAG00000012413|FGF12	0.46854	0.000233502	0.00419142
ENSBTAG00000017116|RASD2	0.468185	0.00138431	0.0191746
ENSBTAG00000019272|LPCAT2	0.466274	0.00100191	0.0144762
ENSBTAG00000021687|JADE2	0.463631	6.13111e-08	2.07411e-06
ENSBTAG00000018040|PSMB10	0.463222	3.48011e-09	1.36043e-07
ENSBTAG00000018331|CLEC3B	0.462714	0.000188523	0.00345904
ENSBTAG00000018349|IFI30	0.460757	1.66367e-07	5.33321e-06
ENSBTAG00000027151|ARHGAP26	0.460527	6.3102e-05	0.00130979
ENSBTAG00000014803|CPZ	0.455489	0.000236143	0.00422267
ENSBTAG00000021231|KCTD2	0.455076	1.72696e-05	0.000400388
ENSBTAG00000033735|WASHC4	0.454812	7.00075e-05	0.00143827
ENSBTAG00000001983|SMAGP	0.454619	4.02115e-07	1.23558e-05
ENSBTAG00000013235|TINAGL1	0.454092	0.000939495	0.013701
ENSBTAG00000001806|IQCD	0.45189	0.00135594	0.0188559
ENSBTAG00000052830|CDH19	0.451626	0.000606808	0.00951318
ENSBTAG00000019434|PDCD4	0.44914	5.77034e-05	0.00120842
ENSBTAG00000019708|ACSL6	0.446976	0.00340361	0.0394827
ENSBTAG00000000575|TNC	0.445243	0.00420236	0.0465668
ENSBTAG00000017680|NOS3	0.444034	0.00192924	0.0250926
ENSBTAG00000040584|DSC2	0.443817	1.04799e-05	0.000252541
ENSBTAG00000018106|SPATA18	0.442181	0.00336028	0.0390873
ENSBTAG00000020963|RASSF1	0.441164	5.70988e-07	1.72436e-05
ENSBTAG00000049516|ARL6IP1	0.440752	2.76315e-06	7.46369e-05
ENSBTAG00000016362|POU6F1	0.440749	0.00012293	0.00239612
ENSBTAG00000017527|CRYBG1	0.438773	1.23018e-05	0.000291945
ENSBTAG00000021474|GSDMD	0.438467	4.04088e-08	1.39381e-06
ENSBTAG00000016839|MTO1	0.437691	8.40905e-07	2.44505e-05
ENSBTAG00000039477|TPBG	0.434917	0.00309119	0.0366293
ENSBTAG00000034985|PHLDA1	0.431902	0.00142214	0.019525
ENSBTAG00000021002|ACP2	0.429168	1.1143e-06	3.18084e-05
ENSBTAG00000017056|PKLR	0.427098	0.00108986	0.0155514
ENSBTAG00000020762|HUNK	0.426986	0.000920917	0.013486
ENSBTAG00000014554|SNAI1	0.426743	5.14377e-05	0.00109607
ENSBTAG00000004617|KIF19	0.423302	0.00190354	0.0248502
ENSBTAG00000054438|GPSM3	0.422181	9.03515e-05	0.00181128
ENSBTAG00000015527|MYO1D	0.419144	7.06678e-06	0.000174475
ENSBTAG00000000310|MFAP5	0.418126	0.001411	0.0194195
ENSBTAG00000009717|FGL2	0.414572	0.00040555	0.00677023
ENSBTAG00000005443|MIER1	0.413999	5.19255e-06	0.000131193
ENSBTAG00000004004|CSDC2	0.411932	0.000177781	0.003292
ENSBTAG00000003639|ELMO2	0.41103	1.25941e-12	6.73904e-11
ENSBTAG00000038062|FUT4	0.410981	6.10561e-05	0.00127107
ENSBTAG00000000458|DYNC1LI2	0.41086	1.52911e-07	4.9356e-06
ENSBTAG00000031435|SELENOT	0.409973	4.80693e-12	2.4074e-10
ENSBTAG00000014551|TNFAIP8	0.409271	0.00186967	0.0245675
ENSBTAG00000049619|GFOD1	0.408283	3.94338e-05	0.00085667
ENSBTAG00000010693|LMO7	0.40823	3.18908e-05	0.00071125
ENSBTAG00000015582|HMOX1	0.404576	2.76465e-09	1.09597e-07
ENSBTAG00000004989|IRF5	0.40242	0.000563663	0.00895307
ENSBTAG00000016800|SEMA6D	0.4018	0.000687587	0.0105293
ENSBTAG00000011640|PLPP3	0.401688	2.39162e-08	8.41432e-07
ENSBTAG00000007399|LAMP2	0.400189	2.03658e-09	8.25958e-08
ENSBTAG00000014560|HLX	0.399119	0.000937641	0.0136882
ENSBTAG00000021506|ARL6IP5	0.397532	5.21259e-08	1.76763e-06
ENSBTAG00000006951|LMO2	0.396824	1.19662e-05	0.000284942
ENSBTAG00000004953|ELK4	0.394196	3.76197e-07	1.16356e-05
ENSBTAG00000015271|RIPK2	0.394161	2.89435e-08	1.01072e-06
ENSBTAG00000016378|LRP10	0.393037	4.18797e-08	1.44101e-06
ENSBTAG00000009578|PTK2	0.38798	5.69538e-07	1.72368e-05
ENSBTAG00000051039	0.38767	1.05001e-05	0.000252594
ENSBTAG00000002010|PI4K2A	0.385647	1.13378e-07	3.71062e-06
ENSBTAG00000011258|ACOT9	0.384394	4.42011e-12	2.23756e-10
ENSBTAG00000010366|HCRTR1	0.383723	0.00274011	0.0334736
ENSBTAG00000018569|CUL4B	0.381869	1.70526e-07	5.45411e-06
ENSBTAG00000051151	0.380915	1.36539e-07	4.43767e-06
ENSBTAG00000018291|C11H2orf68	0.377697	2.96073e-06	7.90632e-05
ENSBTAG00000000032|ABI3	0.377533	5.16303e-05	0.00109607
ENSBTAG00000017873|USF1	0.376326	3.00287e-12	1.5367e-10
ENSBTAG00000001017|SLK	0.374232	7.24003e-07	2.13604e-05
ENSBTAG00000008650|CAMK1D	0.373742	0.00269433	0.033029
ENSBTAG00000021535|CROT	0.371583	1.24152e-06	3.51548e-05
ENSBTAG00000017683|LYSMD2	0.371334	3.48916e-05	0.000767238
ENSBTAG00000021780|SCO1	0.371194	1.72215e-07	5.49564e-06
ENSBTAG00000013544|LGALS8	0.368761	1.05456e-06	3.02873e-05
ENSBTAG00000015602|MRNIP	0.367831	2.25609e-08	7.95739e-07
ENSBTAG00000000773|TTC9C	0.367294	3.75392e-05	0.000821602
ENSBTAG00000011798|STK38L	0.366734	5.38223e-05	0.00113389
ENSBTAG00000023976|ARHGAP25	0.366474	0.00272861	0.0333911
ENSBTAG00000001579|AGO2	0.366405	2.79571e-06	7.52317e-05
ENSBTAG00000013254|XPO1	0.364669	1.50437e-06	4.21734e-05
ENSBTAG00000003749|KCNMB4	0.361805	0.00014475	0.00274908
ENSBTAG00000016527|FAM241B	0.355628	6.65579e-06	0.000164617
ENSBTAG00000019061|ELF4	0.35357	0.000440353	0.00726504
ENSBTAG00000019345|RFK	0.352653	0.000399562	0.00669409
ENSBTAG00000000842|UBASH3B	0.352303	0.00029231	0.0050661
ENSBTAG00000019857|OTUD4	0.350133	2.23631e-06	6.08734e-05
ENSBTAG00000013533|CLIC1	0.348179	0.000274311	0.00478955
ENSBTAG00000007755|APOBEC3H	0.346985	0.000641351	0.00991839
ENSBTAG00000052886	0.346488	0.00248632	0.0309208
ENSBTAG00000015318|NECTIN2	0.345896	1.26611e-07	4.12452e-06
ENSBTAG00000020164|BAZ1A	0.344009	9.03235e-06	0.000220299
ENSBTAG00000004257|TAF4B	0.343943	0.000413693	0.00688168
ENSBTAG00000013988|BID	0.343805	1.27337e-08	4.67888e-07
ENSBTAG00000011483|SCARF1	0.343527	0.000502442	0.00809023
ENSBTAG00000016473|NAT1	0.342955	0.000338149	0.00578927
ENSBTAG00000011187|FAM13A	0.34192	0.00163464	0.0219089
ENSBTAG00000012626|B4GALT5	0.340299	2.10131e-05	0.000480842
ENSBTAG00000052345	0.338671	0.00335592	0.0390873
ENSBTAG00000011975|SERPINB1	0.337	1.99314e-05	0.000458324
ENSBTAG00000021713|MAMLD1	0.3356	0.000585495	0.00926846
ENSBTAG00000010645|BOLA-DRA	0.331789	0.000696801	0.0106472
ENSBTAG00000014374|CARD6	0.330982	0.00097028	0.0141207
ENSBTAG00000003546|TFAM	0.329258	0.00421403	0.0466326
ENSBTAG00000034995|ITPRIPL1	0.325133	0.00262253	0.0323178
ENSBTAG00000039275|ERAP2	0.324927	0.00261926	0.0323058
ENSBTAG00000046339|VASN	0.323596	0.000532406	0.00849764
ENSBTAG00000011001|ERG	0.321115	0.00293836	0.0352528
ENSBTAG00000014099|YTHDC2	0.317327	1.35263e-05	0.000318589
ENSBTAG00000017091|CMTR1	0.315979	3.49036e-09	1.36066e-07
ENSBTAG00000011651|HECTD2	0.310264	0.00296309	0.035489
ENSBTAG00000032548|SYBU	0.30331	0.000471231	0.00767957
ENSBTAG00000013191|AGRN	0.301398	4.02738e-06	0.000103995
ENSBTAG00000000639|APRT	0.300432	7.36636e-07	2.15973e-05
ENSBTAG00000006974|PLEKHA7	0.298369	0.000140203	0.00269546
ENSBTAG00000002683|PFKP	0.297758	2.39088e-05	0.000541818
ENSBTAG00000014979|MFSD12	0.296341	0.00290936	0.0349944
ENSBTAG00000049321	0.293021	0.00407391	0.0453562
ENSBTAG00000017258|ACSL3	0.291632	2.88023e-06	7.70598e-05
ENSBTAG00000012047|JAK2	0.290899	8.78271e-05	0.00176318
ENSBTAG00000021026|PJA1	0.288359	1.23662e-05	0.000292979
ENSBTAG00000014912|FMOD	0.285176	7.14059e-08	2.39261e-06
ENSBTAG00000018447|RABGGTB	0.283494	1.73502e-06	4.83503e-05
ENSBTAG00000049994	0.28272	0.000177367	0.00328864
ENSBTAG00000011310|FAM155B	0.279486	4.22981e-06	0.000108624
ENSBTAG00000003319|FLRT3	0.276122	0.00179529	0.0237678
ENSBTAG00000014913|SRD5A3	0.275187	0.00100101	0.0144762
ENSBTAG00000021338|OAF	0.272483	0.000428522	0.00710317
ENSBTAG00000001471|POC1A	0.27235	0.000205021	0.00372292
ENSBTAG00000026825|TMEM37	0.256521	0.000908184	0.0133273
ENSBTAG00000016355|UVRAG	0.254395	1.95771e-06	5.39157e-05
ENSBTAG00000003807|CNOT9	0.246127	1.15237e-08	4.24538e-07
ENSBTAG00000038480|FPGT	0.233184	0.000258532	0.00454222
ENSBTAG00000003878|ZUP1	0.22818	4.52636e-06	0.000115817
ENSBTAG00000008688|HEYL	0.200314	0.000503166	0.00809073
ENSBTAG00000000928|SPECC1	-0.164793	0.00189538	0.0247667
ENSBTAG00000008800|XKR8	-0.199187	0.00100392	0.0144768
ENSBTAG00000003907|TSPAN14	-0.200554	0.000473154	0.00769791
ENSBTAG00000020286|GAREM1	-0.202465	0.000373792	0.00633018
ENSBTAG00000020575|IFITM5	-0.204382	0.000251868	0.00444735
ENSBTAG00000001637|FUNDC1	-0.20815	1.94399e-12	1.01702e-10
ENSBTAG00000015931|TTC4	-0.214513	3.19583e-09	1.25278e-07
ENSBTAG00000012873|SNX6	-0.216517	7.30624e-07	2.14657e-05
ENSBTAG00000010719|ANGPTL1	-0.2208	0.00121062	0.0171745
ENSBTAG00000038034|ZNF628	-0.221885	6.3176e-08	2.13208e-06
ENSBTAG00000018688|CBR3	-0.222137	5.52742e-05	0.00116274
ENSBTAG00000049594	-0.222472	0.00277711	0.0338081
ENSBTAG00000021102|GALM	-0.223968	1.27356e-06	3.59895e-05
ENSBTAG00000008719|PRKCD	-0.22499	0.00211276	0.0270973
ENSBTAG00000023814|ECT2	-0.225796	0.00393559	0.0440968
ENSBTAG00000031998|CXCL16	-0.227095	0.00354063	0.040576
ENSBTAG00000017375|FAM241A	-0.227301	0.00142348	0.019525
ENSBTAG00000003632|CYP39A1	-0.229635	0.000205899	0.00373404
ENSBTAG00000016572|USP37	-0.229964	0.000874603	0.0129018
ENSBTAG00000010945|SEC24B	-0.231989	1.43621e-05	0.000336862
ENSBTAG00000030435|PNRC2	-0.234068	0.00017951	0.00330767
ENSBTAG00000019175|SOBP	-0.235576	1.76485e-06	4.89877e-05
ENSBTAG00000014006|TOR3A	-0.235576	1.05325e-06	3.02873e-05
ENSBTAG00000007417|GDF11	-0.251603	0.00427323	0.0471295
ENSBTAG00000004822|SOX10	-0.253517	0.00283591	0.0343163
ENSBTAG00000014650|NFATC2IP	-0.260147	6.52892e-06	0.000161763
ENSBTAG00000004097|A2ML1	-0.263881	0.000368922	0.00626277
ENSBTAG00000006752|PFKFB4	-0.265204	0.000444411	0.00731485
ENSBTAG00000006561|RASGEF1B	-0.266951	0.00285271	0.0344898
ENSBTAG00000018436|UBE2J1	-0.268625	9.27133e-06	0.000225346
ENSBTAG00000002767|GNB4	-0.272051	2.63883e-06	7.14159e-05
ENSBTAG00000000505|KYAT3	-0.27377	1.93606e-11	9.29905e-10
ENSBTAG00000004307|VPS36	-0.276143	7.47715e-07	2.18765e-05
ENSBTAG00000005275|PKIG	-0.280091	7.45293e-05	0.00152228
ENSBTAG00000015145|S100A11	-0.282328	6.85315e-05	0.00141077
ENSBTAG00000054746|NBDY	-0.283536	6.55047e-08	2.20011e-06
ENSBTAG00000020939|PLAC9	-0.286405	0.00239031	0.0299277
ENSBTAG00000021587|SMPDL3A	-0.286766	0.00282742	0.034243
ENSBTAG00000014728|TAPBPL	-0.291337	4.24128e-08	1.45579e-06
ENSBTAG00000026429|DECR2	-0.293427	9.03663e-10	3.79619e-08
ENSBTAG00000007942|TENT4B	-0.29455	3.52573e-06	9.2226e-05
ENSBTAG00000001165|AIFM2	-0.299442	3.12061e-06	8.23946e-05
ENSBTAG00000052669|CYS1	-0.299707	0.000462347	0.00756583
ENSBTAG00000004066|PARP8	-0.303705	1.45161e-09	5.93851e-08
ENSBTAG00000017846|F11R	-0.305773	0.00192341	0.0250592
ENSBTAG00000015212|IFNAR2	-0.306396	5.20852e-05	0.00110059
ENSBTAG00000006721|POLR1F	-0.311114	6.32997e-06	0.000157388
ENSBTAG00000012441|SMAD7	-0.312905	0.00250932	0.0311682
ENSBTAG00000002357|TICAM2	-0.313845	3.92044e-05	0.000855275
ENSBTAG00000009230|FBLN7	-0.31407	0.00188717	0.0247513
ENSBTAG00000021410|C1GALT1C1	-0.315136	2.34943e-06	6.38292e-05
ENSBTAG00000000671|PARP3	-0.315274	0.000478089	0.00776922
ENSBTAG00000017919|CNOT4	-0.317254	3.22738e-06	8.48952e-05
ENSBTAG00000006378|RIPK1	-0.317799	3.57725e-08	1.23997e-06
ENSBTAG00000013225|NBN	-0.317838	0.000135743	0.00262046
ENSBTAG00000003525|STXBP1	-0.317944	5.22109e-05	0.0011016
ENSBTAG00000052436	-0.320477	0.0020487	0.0263782
ENSBTAG00000009214|ETS2	-0.322301	8.31515e-05	0.00168859
ENSBTAG00000017845|BAG1	-0.32452	5.50166e-11	2.53852e-09
ENSBTAG00000011332|TRIM68	-0.324972	0.000169704	0.00316324
ENSBTAG00000004117|AZI2	-0.325559	6.32131e-14	3.6459e-12
ENSBTAG00000024928|TNFRSF1B	-0.325837	0.00014172	0.00270614
ENSBTAG00000021286|SLC37A1	-0.32673	0.00105663	0.0151426
ENSBTAG00000050155|SERPINB6	-0.329407	1.21667e-05	0.000289227
ENSBTAG00000003069|MAN1C1	-0.331397	3.39367e-05	0.000750929
ENSBTAG00000008132|SOX13	-0.331437	0.00392781	0.044055
ENSBTAG00000051913|UST	-0.332835	0.00183406	0.0242127
ENSBTAG00000017830|RBMS2	-0.334257	1.17286e-09	4.84346e-08
ENSBTAG00000020681|FNDC3A	-0.337124	0.0009023	0.0132686
ENSBTAG00000002702|TSPAN32	-0.337553	0.00324596	0.0380987
ENSBTAG00000021827|TCF21	-0.337798	0.00439107	0.0480525
ENSBTAG00000012552|FMR1	-0.339244	0.000134841	0.0026096
ENSBTAG00000012805|TSPAN13	-0.341307	0.00219611	0.0279944
ENSBTAG00000014982|C7H19orf71	-0.341547	0.00288635	0.034777
ENSBTAG00000001887|STAM2	-0.341675	0.00204338	0.0263337
ENSBTAG00000039732|BLOC1S5	-0.343893	4.46614e-08	1.52925e-06
ENSBTAG00000010666|KHNYN	-0.344338	3.40935e-05	0.000753214
ENSBTAG00000001966|PDGFRL	-0.344782	0.00324082	0.0380701
ENSBTAG00000005454|FUT10	-0.345134	0.000240524	0.00429012
ENSBTAG00000017580|RFX5	-0.345967	0.000460901	0.00755094
ENSBTAG00000047942|DESI1	-0.346062	0.000134996	0.0026096
ENSBTAG00000018706|PCTP	-0.347971	0.0012562	0.0177317
ENSBTAG00000011861|CFAP161	-0.348437	0.00173137	0.0230734
ENSBTAG00000008600|TRAF3IP2	-0.348924	2.32961e-05	0.000528785
ENSBTAG00000021201|FAM126B	-0.350185	0.000384993	0.00647312
ENSBTAG00000021521|BFAR	-0.351912	9.08259e-08	3.00045e-06
ENSBTAG00000011831|SPPL2A	-0.35405	0.000656206	0.0100927
ENSBTAG00000016603	-0.356888	0.000569565	0.00903662
ENSBTAG00000013159|PHF11	-0.359886	1.6442e-05	0.000381829
ENSBTAG00000008321|RNF8	-0.360948	2.53411e-08	8.89339e-07
ENSBTAG00000000005|GRK3	-0.361256	0.00119503	0.0169703
ENSBTAG00000019900|LNPEP	-0.361882	0.00236965	0.0297486
ENSBTAG00000013824|WWC3	-0.361898	1.5006e-05	0.000350796
ENSBTAG00000053511	-0.364559	0.000532847	0.00849764
ENSBTAG00000008283|FLI1	-0.368368	0.00173428	0.023084
ENSBTAG00000013949|AHCTF1	-0.375856	0.000175025	0.00325811
ENSBTAG00000039453	-0.379213	0.00308721	0.0366293
ENSBTAG00000024815|ANKRD28	-0.382789	0.00435497	0.0477317
ENSBTAG00000006654|TANK	-0.384735	1.52495e-05	0.000355308
ENSBTAG00000014974|GRAMD2B	-0.386936	6.05939e-06	0.000151733
ENSBTAG00000015266|SDHAF2	-0.386983	2.63264e-06	7.13856e-05
ENSBTAG00000020484|ADCK2	-0.387434	1.07177e-05	0.00025739
ENSBTAG00000014799|ARMC7	-0.392698	1.40919e-06	3.9663e-05
ENSBTAG00000006748|DMXL1	-0.393848	0.00370858	0.0422598
ENSBTAG00000004329|RELL1	-0.39585	0.000149911	0.0028318
ENSBTAG00000017639|RPS6KA3	-0.397785	0.000933237	0.0136522
ENSBTAG00000018112|TBL1X	-0.398454	0.00255862	0.0316967
ENSBTAG00000014375|TMCC3	-0.404309	0.00030206	0.00521582
ENSBTAG00000005639	-0.404637	0.00165044	0.0220791
ENSBTAG00000003815|EDEM2	-0.40486	1.1743e-05	0.0002801
ENSBTAG00000019761|MANBA	-0.407312	8.5134e-05	0.00172387
ENSBTAG00000002755|ANKRD12	-0.411609	0.000101784	0.00202245
ENSBTAG00000010355|VPS37A	-0.415643	8.09192e-07	2.36261e-05
ENSBTAG00000044073|CD248	-0.415915	5.14182e-05	0.00109607
ENSBTAG00000007167|ZMYM5	-0.423772	0.000257664	0.00453263
ENSBTAG00000002242|PSME3IP1	-0.424348	1.80257e-08	6.48786e-07
ENSBTAG00000001987|SWAP70	-0.43561	0.00108741	0.0155361
ENSBTAG00000031834	-0.43607	0.0021161	0.0270973
ENSBTAG00000002813|GAB1	-0.440861	4.38072e-05	0.000941219
ENSBTAG00000034269|RCBTB1	-0.448411	9.08714e-05	0.00181911
ENSBTAG00000009110	-0.451823	0.00173544	0.023084
ENSBTAG00000003111|ATM	-0.453701	0.000560888	0.00891907
ENSBTAG00000021019|SLC30A4	-0.457103	0.00143659	0.0196283
ENSBTAG00000002313|ITPR2	-0.457183	0.00100049	0.0144762
ENSBTAG00000002921|RMDN3	-0.461611	3.66316e-06	9.52896e-05
ENSBTAG00000015354|ZDHHC9	-0.466958	0.000105926	0.00209367
ENSBTAG00000019062|FCHSD2	-0.477799	0.00217029	0.0277407
ENSBTAG00000001042|MXD1	-0.486001	0.00260409	0.0321468
ENSBTAG00000020964|STRIP1	-0.486608	6.15809e-07	1.84782e-05
ENSBTAG00000031171|SH3GLB1	-0.489948	4.26273e-07	1.30412e-05
ENSBTAG00000008612|C1R	-0.490716	0.000790182	0.0118553
ENSBTAG00000008411|PLEKHO2	-0.506108	0.000182297	0.00335355
ENSBTAG00000003208|RAB33B	-0.506278	0.000593778	0.0093785
ENSBTAG00000021744|PSMC3	-0.508744	0.000256448	0.00451688
ENSBTAG00000015958|GOSR2	-0.514176	0.00109069	0.0155514
ENSBTAG00000017115|TMEM41A	-0.514475	3.5754e-06	9.31788e-05
ENSBTAG00000049730|TCEAL1	-0.520159	1.44412e-06	4.05652e-05
ENSBTAG00000008931|CREG1	-0.52727	0.000347664	0.00594492
ENSBTAG00000040131|CD58	-0.533727	0.000859618	0.0127074
ENSBTAG00000011761|LRP6	-0.536943	0.000597745	0.00940946
ENSBTAG00000021514|DNPEP	-0.537976	3.77807e-05	0.000825602
ENSBTAG00000000243|HEBP2	-0.547423	0.000752245	0.0113709
ENSBTAG00000014633|ABCD4	-0.552004	0.000695832	0.010644
ENSBTAG00000025494|PAQR8	-0.552955	0.000471481	0.00767957
ENSBTAG00000006063|TMEM230	-0.566092	9.71938e-07	2.81442e-05
ENSBTAG00000001296|TMEM50A	-0.569293	3.32193e-05	0.000737375
ENSBTAG00000020551|ABCD1	-0.572707	0.000215268	0.00388393
ENSBTAG00000002941|FES	-0.572713	1.96541e-06	5.40219e-05
ENSBTAG00000006222|TFDP2	-0.581428	0.000896637	0.013213
ENSBTAG00000027444|SVIL	-0.58212	4.54397e-05	0.000973322
ENSBTAG00000020345|CNN3	-0.585319	1.71847e-06	4.79842e-05
ENSBTAG00000018256|SMC6	-0.588231	0.00150292	0.0204269
ENSBTAG00000007878|ARHGAP22	-0.610716	0.00127754	0.017925
ENSBTAG00000016208|TGM2	-0.611463	1.01295e-05	0.000244515
ENSBTAG00000000087|HSD17B12	-0.621069	0.000482642	0.00781614
ENSBTAG00000015019|STN1	-0.631034	9.45333e-06	0.000229374
ENSBTAG00000003552|MED17	-0.645536	2.25628e-05	0.000512966
ENSBTAG00000002966|DNAJC13	-0.650311	7.31744e-05	0.00149678
ENSBTAG00000021377|S100A14	-0.651567	0.000387525	0.00650792
ENSBTAG00000007520|MAPRE2	-0.655762	0.00232354	0.0293793
ENSBTAG00000000152|RANBP2	-0.665778	0.000903577	0.0132735
ENSBTAG00000021427|HOXB3	-0.680408	0.00162191	0.0218005
ENSBTAG00000003097|DENND4C	-0.69395	0.00129152	0.0180851
ENSBTAG00000010980|ANKMY2	-0.706202	0.000166696	0.00311957
ENSBTAG00000000409|CDC40	-0.709353	0.000836791	0.0124352
ENSBTAG00000046664|TSC22D1	-0.714625	0.000621765	0.00966861
ENSBTAG00000046875|AP5B1	-0.717642	0.000614404	0.00957924
ENSBTAG00000011287|ATXN7	-0.721428	0.00184171	0.0242681
ENSBTAG00000015919|PARM1	-0.72549	0.00037719	0.00638004
ENSBTAG00000002788|RAB27B	-0.743203	2.93259e-05	0.00065822
ENSBTAG00000015828|FKBP11	-0.745554	5.59352e-05	0.00117314
ENSBTAG00000020456|AGPAT3	-0.745646	5.17153e-05	0.00109607
ENSBTAG00000020594|ELF2	-0.746608	6.27746e-06	0.000156636
ENSBTAG00000004777|S100B	-0.761435	0.00166655	0.0222729
ENSBTAG00000005923|ABTB2	-0.771018	0.00136475	0.0189597
ENSBTAG00000011458|CPXM1	-0.772684	0.00226964	0.0288273
ENSBTAG00000045832|PHLPP1	-0.78484	0.00142324	0.019525
ENSBTAG00000006027|USP34	-0.785465	0.000319255	0.00548581
ENSBTAG00000013996|SH3BP2	-0.790516	0.000191059	0.00350101
ENSBTAG00000000342|PLOD3	-0.800841	7.75156e-06	0.000190713
ENSBTAG00000015686|TERF2IP	-0.803651	7.49919e-06	0.000184827
ENSBTAG00000019853|SMURF2	-0.8464	0.000141164	0.00270287
ENSBTAG00000000394|BACE2	-0.857502	0.000277064	0.00481967
ENSBTAG00000005474|CREB1	-0.858028	0.000246607	0.0043654
ENSBTAG00000033669|IL17RC	-0.871964	0.000524152	0.00840136
ENSBTAG00000021980|RASSF8	-0.874511	0.00347176	0.0401133
ENSBTAG00000020149|RNASEH2B	-0.876752	8.68785e-05	0.00175164
ENSBTAG00000004636|PLEKHA1	-0.884884	0.000721931	0.0109716
ENSBTAG00000012010|PANX1	-0.88745	0.00382721	0.0432266
ENSBTAG00000025320|AKAP1	-0.893694	0.00177584	0.0235546
ENSBTAG00000035858|MCC	-0.932182	0.00351423	0.0403271
ENSBTAG00000001782|MRPS12	-0.937808	0.00421824	0.0466326
ENSBTAG00000015240|UBR4	-0.940462	0.000470464	0.00767957
ENSBTAG00000006366|NFATC4	-0.945718	0.00140483	0.0194038
ENSBTAG00000011149|SIGIRR	-0.96384	0.00268297	0.0329759
ENSBTAG00000019267|MMP2	-0.992582	0.00234021	0.0295105
ENSBTAG00000018433|DENND6A	-1.009	0.00281742	0.0341512
ENSBTAG00000007705|COLEC12	-1.01021	0.00115199	0.0163758
ENSBTAG00000038235|NOD1	-1.01615	0.00259615	0.0320769
ENSBTAG00000024407	-1.03011	9.96481e-06	0.000240953
ENSBTAG00000004051|SBDS	-1.04315	0.000238973	0.00426786
ENSBTAG00000033891|MGAT2	-1.04407	0.00385098	0.0433906
ENSBTAG00000000675|PGS1	-1.10743	0.000405212	0.00677023
ENSBTAG00000052374|FBXL14	-1.12005	0.00395129	0.0442374
ENSBTAG00000015939|NECTIN1	-1.12505	0.00178619	0.0236696
ENSBTAG00000006255|MDM4	-1.15977	0.00229286	0.0290435
ENSBTAG00000005115|SLC31A2	-1.46361	0.000348876	0.00595119
ENSBTAG00000016197|PHLDB1	-1.54205	0.00189382	0.0247667
ENSBTAG00000000428|BAK1	-3.97349	0.000455297	0.00747654
ENSBTAG00000021856|R3HCC1L		5.40109e-06	0.000135974
ENSBTAG00000015713|TLK2		9.10485e-07	2.64191e-05
ENSBTAG00000008862|GOLGB1		0.000635344	0.0098363
ENSBTAG00000016918|MYOF		8.11583e-06	0.000198979
ENSBTAG00000001546|MGAT1		1.76354e-06	4.89877e-05
ENSBTAG00000002808|PSMA3		1.51174e-05	0.000352814
ENSBTAG00000010324|GTPBP1		7.16667e-07	2.11883e-05
ENSBTAG00000021051|ZNHIT6		0.00200329	0.0258645
ENSBTAG00000003516|TM2D2		9.51133e-06	0.000230384
ENSBTAG00000007648|NET1		0.00235392	0.0296411
ENSBTAG00000054697		0.00129032	0.0180851
ENSBTAG00000046672|ZDHHC18		0.00013078	0.00253858
ENSBTAG00000008761|TRAFD1		2.82995e-05	0.000637213
ENSBTAG00000016095|PRICKLE3		0.00130191	0.0181955
ENSBTAG00000011028|ABCB7		5.03709e-06	0.000127955
ENSBTAG00000020865|PELI1		0.00305198	0.0363065
ENSBTAG00000046979|LGMN		0.00301737	0.035986
ENSBTAG00000009496|STAT5A		0.00400009	0.0446772
ENSBTAG00000008432|NUP98		0.00257991	0.0319043
ENSBTAG00000019805|RHBDF1		2.87411e-06	7.70426e-05
ENSBTAG00000031299|TTC17		3.60179e-05	0.000789533
ENSBTAG00000005180|RBMS1		8.77316e-05	0.00176318
ENSBTAG00000014310|HEATR5B		0.000607353	0.00951318
ENSBTAG00000009738|MGAT4B		5.67827e-07	1.7222e-05
ENSBTAG00000032518|SPRED1		0.00367156	0.0419058
ENSBTAG00000039731|RND3		0.00322951	0.0379689
ENSBTAG00000008541|MGST1		0.00042435	0.00704232
ENSBTAG00000005905|TOPORS		0.000206429	0.00373883
ENSBTAG00000010663|ADAM15		0.00335728	0.0390873
ENSBTAG00000021675|PJA2		3.94549e-06	0.000102068
ENSBTAG00000007447|NUDT4		0.00274542	0.0335093
ENSBTAG00000023744|YPEL5		7.68124e-05	0.00156437
ENSBTAG00000024803|ENDOD1		0.000503622	0.00809073
ENSBTAG00000019949|DBR1		0.00372444	0.0423754
ENSBTAG00000047939|ZNF75D		0.000331574	0.00568361
ENSBTAG00000000283|CSF1		0.00236687	0.0297401
ENSBTAG00000004349|DAZAP2		6.34113e-07	1.8987e-05
ENSBTAG00000002738|S1PR2		0.00415132	0.0460908
ENSBTAG00000003044|SPIN1		8.07101e-05	0.00164138
ENSBTAG00000010956|SCARB2		0.000861707	0.0127249
ENSBTAG00000000578|ABHD16A		8.57481e-05	0.00173381
ENSBTAG00000014299|RHOC		0.00127144	0.0178784
ENSBTAG00000020136|CASK		0.000140861	0.00270287
ENSBTAG00000020436|KIF27		0.00198399	0.0256727
ENSBTAG00000009048|EFHD2		0.00379128	0.0428896
ENSBTAG00000007112|HSPB11		0.00154132	0.0208768
ENSBTAG00000004211|TNFRSF1A		6.22786e-05	0.0012946
ENSBTAG00000021520|DDX46		0.000702699	0.0107257
ENSBTAG00000032872|THOC7		4.27585e-05	0.000920651
ENSBTAG00000015519|GFM2		0.000144181	0.00274407
ENSBTAG00000011484|ZDHHC3		0.000101891	0.00202245
ENSBTAG00000004283|PPFIBP1		0.00384945	0.0433906
ENSBTAG00000021859|PDSS2		0.00245111	0.0305802
ENSBTAG00000044019|KAT2A		6.09653e-05	0.00127106
ENSBTAG00000016269|ME2		6.85686e-05	0.00141077
ENSBTAG00000005314|MFN2		7.90721e-06	0.000194203
ENSBTAG00000011811|TNPO2		6.72712e-05	0.00139017
ENSBTAG00000001773|CYREN		0.00388436	0.0436967
ENSBTAG00000054680|ST3GAL2		0.00198479	0.0256727
ENSBTAG00000005815|RNF31		0.000672651	0.0103118
ENSBTAG00000014605|ETV6		0.000163917	0.00307165
ENSBTAG00000001932|CRAT		0.00199567	0.0257898
ENSBTAG00000003570|DDX19A		0.000101202	0.00201731
ENSBTAG00000000874|CAST		0.000153401	0.00288997
ENSBTAG00000007788|GRIPAP1		0.000202716	0.00368582
ENSBTAG00000017994|MAX		7.26292e-05	0.00148779
ENSBTAG00000019511|CDC123		3.94459e-05	0.00085667
ENSBTAG00000003423|DDX24		1.35377e-05	0.000318589
ENSBTAG00000014440|PSMA4		0.000150176	0.00283301
ENSBTAG00000030172|PRPSAP1		6.05609e-05	0.0012645
ENSBTAG00000006288|VSTM4		0.00267939	0.0329607
ENSBTAG00000000024|DYM		5.16851e-05	0.00109607
ENSBTAG00000034033|LHFPL6		0.000615337	0.00957924
ENSBTAG00000017992|CD164		0.0017718	0.0235232
ENSBTAG00000015801|EFNB1		0.000218383	0.00393005
ENSBTAG00000006353|TXNL4B		4.20187e-05	0.000906946
ENSBTAG00000019937|WDR3		0.00149394	0.0203723
ENSBTAG00000033731|PRCP		0.00062924	0.00977406
ENSBTAG00000006003|SAP130		0.000742319	0.011233
ENSBTAG00000010381|PRMT9		0.00378563	0.0428717
ENSBTAG00000012658|TMA16		0.000901957	0.0132686
ENSBTAG00000015839|MAP4		0.000982052	0.0142721
ENSBTAG00000021746|ANXA5		0.000175655	0.0032655
ENSBTAG00000004934|NEMF		0.00407195	0.0453562
ENSBTAG00000018851|MYCBP2		0.00248106	0.0308991
ENSBTAG00000002223|POP4		0.000652078	0.0100622
ENSBTAG00000021188|MRPL16		0.00203277	0.0262211
ENSBTAG00000008385|KLHL36		0.000242868	0.00431551
ENSBTAG00000024240|ACADM		0.00407175	0.0453562
ENSBTAG00000005564|PIAS1		0.0015436	0.0208875
ENSBTAG00000039682|MTUS1		0.00349018	0.0402932
ENSBTAG00000001182|SEPTIN7		0.0034479	0.0398705
ENSBTAG00000005412|NEDD4L		0.000191802	0.00351006
ENSBTAG00000050385		8.66538e-05	0.00174961
ENSBTAG00000009683|PSMA6		0.000632937	0.00980983
ENSBTAG00000010992|CTSH		0.00398365	0.044529
ENSBTAG00000009236|DAGLB		0.00304197	0.0362179
ENSBTAG00000011176|TPRKB		0.000708654	0.0107932
ENSBTAG00000018588|TMBIM6		0.000113482	0.00223361
ENSBTAG00000016760|LRRFIP2		0.00014971	0.0028318
ENSBTAG00000009982|IGSF8		0.00453336	0.0491889
ENSBTAG00000003908|MAPRE1		0.00330451	0.0386523
ENSBTAG00000027626|GOLGA7		0.00280323	0.0340378
ENSBTAG00000000296|IMPDH1		0.00138283	0.0191729
ENSBTAG00000008054|ZNF706		0.00126194	0.0177949
ENSBTAG00000020043|ARHGAP17		0.00378665	0.0428717
ENSBTAG00000002690|BLZF1		0.00150375	0.0204269
ENSBTAG00000010502|SERTAD3		0.004463	0.0486596
ENSBTAG00000012702|ZDHHC16		0.001625	0.0218212
ENSBTAG00000007385|EMC7		0.00141165	0.0194195
ENSBTAG00000038181|FOCAD		0.000846844	0.0125713
ENSBTAG00000011395|DNM1L		0.0042612	0.0470336
ENSBTAG00000006209|EXT1		0.000999385	0.0144762
ENSBTAG00000038696|RAB8A		0.000409216	0.00681526
ENSBTAG00000002654|DNAJC7		0.000161675	0.00303771
ENSBTAG00000012355|RNF220		0.000788608	0.0118443
ENSBTAG00000006978|HSD17B4		0.00127142	0.0178784
ENSBTAG00000003757|DNAJA2		0.000183519	0.00337162
ENSBTAG00000055257|RAP2B		0.00278497	0.0338745
ENSBTAG00000018385|DNAJC8		0.000656179	0.0100927
ENSBTAG00000000292|TCIRG1		0.00450238	0.0489893
ENSBTAG00000007614|BBS4		0.000380486	0.00641043
ENSBTAG00000001529|NSD3		0.000408936	0.00681526
ENSBTAG00000011899|USP4		0.00251174	0.0311708
ENSBTAG00000006712|ECPAS		0.00196942	0.0255208
ENSBTAG00000010356|RAB12		0.00350199	0.0403246
ENSBTAG00000019161|NPRL2		0.00140499	0.0194038
ENSBTAG00000003746|SCP2		0.00455846	0.0493851
ENSBTAG00000020664|DNAJC14		0.00351605	0.0403271
ENSBTAG00000000288|UPF2		0.0035086	0.0403271
ENSBTAG00000008136|SNW1		0.00131109	0.0183045
ENSBTAG00000007617|TERF2		0.00397255	0.0444401
ENSBTAG00000021558|LSM14B		0.0044726	0.0487174
ENSBTAG00000020610|ANKZF1		0.00314877	0.0372062
ENSBTAG00000002685|PITRM1		0.00298126	0.035646
ENSBTAG00000009500|KDM1A		0.00109969	0.015664
ENSBTAG00000019645|TFDP1		0.00219346	0.0279861
ENSBTAG00000020115|UBE2O		0.00451517	0.0490294
ENSBTAG00000019215|THOC1		0.000919137	0.013474
ENSBTAG00000005462|FXR2		0.00288588	0.034777
ENSBTAG00000000252|POLE3		0.00365442	0.0417441
ENSBTAG00000038241|REPIN1		0.00373968	0.0424843
ENSBTAG00000018315|PELP1		0.00140731	0.0194082
ENSBTAG00000012622|TRA2A		0.00444044	0.0484797
ENSBTAG00000002277|MLLT1		0.00296114	0.035489
ENSBTAG00000008629|MTFR1		0.00189459	0.0247667
ENSBTAG00000013045|DKC1		0.00140807	0.0194082
ENSBTAG00000020366|TBL3		0.00306475	0.0363968
ENSBTAG00000005780|LDB1		0.0029058	0.0349814
ENSBTAG00000032829|GHITM		0.00265349	0.0326706
ENSBTAG00000046654|CERK		0.00356477	0.0407862
ENSBTAG00000019971|CDC16		0.00228209	0.0289594
ENSBTAG00000001225|RBM14		0.000431573	0.00714533
ENSBTAG00000001016|NAA35		0.00303725	0.0361924
ENSBTAG00000003649|POMK		0.00149913	0.0204036
ENSBTAG00000016954|TMEM39B		0.000804938	0.0120381
ENSBTAG00000025212|HARS2		0.00313242	0.0370441
ENSBTAG00000013624|LMNB2		0.00392873	0.044055
ENSBTAG00000003566|ARFIP2		0.0032281	0.0379689
ENSBTAG00000016589|PRPF40B		0.00431397	0.0474338
ENSBTAG00000030247|NSMF		0.000316712	0.00544876
ENSBTAG00000011849|HDAC2		0.00157134	0.0212018
ENSBTAG00000020079|MAP3K4		0.001004	0.0144768
ENSBTAG00000019121|IFT122		0.00433044	0.0475369
ENSBTAG00000003929|PHF10		0.0021605	0.0276407
ENSBTAG00000019334|KLC2		0.0024872	0.0309208
ENSBTAG00000005753|PARP6		0.00159139	0.0214312
ENSBTAG00000004328|CHST10		0.00211516	0.0270973
ENSBTAG00000054053		0.00130199	0.0181955
ENSBTAG00000022449|SCD5		0.00334743	0.0390617
ENSBTAG00000010096|SLC5A2		0.00372475	0.0423754
ENSBTAG00000048059|TMEM86A		0.00340596	0.0394827
ENSBTAG00000030965|MCM7		0.00156437	0.021128
ENSBTAG00000005592|MCOLN1		0.00082813	0.0123456
ENSBTAG00000010890|PRMT5		0.000659107	0.0101152
ENSBTAG00000009484|TAF6L		0.0037612	0.0426865
ENSBTAG00000006175|KDM5B		1.90542e-05	0.00043959
ENSBTAG00000012365|ANP32A		0.000142705	0.00272125
ENSBTAG00000010138|SEMA3B		0.00218791	0.0279405
ENSBTAG00000009855|FAN1		0.000572737	0.00907671
ENSBTAG00000017325|ATG13		0.00049931	0.00804901
ENSBTAG00000014390|MTMR9		0.00316178	0.0372973
ENSBTAG00000008764|SMYD5		0.00273261	0.033411
ENSBTAG00000016030|HOXD10		0.00419254	0.0464945
ENSBTAG00000008468|AGAP3		0.00143285	0.0195963
ENSBTAG00000013120|ARMH3		0.000614899	0.00957924
ENSBTAG00000010672|PCCA		0.00235896	0.0296672
ENSBTAG00000012878|BMS1		0.000445051	0.00731682
ENSBTAG00000046218|KLF11		0.00446383	0.0486596
ENSBTAG00000014211|FOXP4		0.00441163	0.0482026
ENSBTAG00000031837|IMPDH2		0.000141593	0.00270614
ENSBTAG00000018159|CASP2		6.66806e-05	0.00137999
ENSBTAG00000007364|PMS2		0.00350437	0.0403246
ENSBTAG00000001996|SNRNP70		0.00425305	0.0469806
ENSBTAG00000019094|NLE1		0.00285968	0.0345445
ENSBTAG00000002534|EEF1E1		0.00242662	0.0303015
ENSBTAG00000019358|RNF214		0.00415286	0.0460908
ENSBTAG00000039090|MAGEH1		0.000103435	0.00204731
ENSBTAG00000018289|TMEM150A		0.00160416	0.0215826
ENSBTAG00000016250|AKTIP		0.000245842	0.00435734
ENSBTAG00000021677|TRIM37		0.00327812	0.0383802
ENSBTAG00000013901|PTDSS1		0.000482591	0.00781614
ENSBTAG00000009959|SLC6A8		0.000201181	0.00366263
ENSBTAG00000020933|HCFC2		0.004077	0.0453562
ENSBTAG00000009309|PEX10		0.000508912	0.00816639
ENSBTAG00000020606|ZFAND2B		0.00340176	0.0394827
ENSBTAG00000053951|SPX		0.000982708	0.0142721
ENSBTAG00000048544		0.00450452	0.0489893
ENSBTAG00000005652|ALG3		0.000984697	0.0142862
ENSBTAG00000023106		0.00315792	0.037283
ENSBTAG00000016747|NAT10		0.000117362	0.00229712
ENSBTAG00000018625|ZNF263		0.00184521	0.0242915
ENSBTAG00000008733|MAGED1		0.0032579	0.038207
ENSBTAG00000017339|RUNX1T1		0.00152269	0.0206643
ENSBTAG00000000949|DNAJC9		0.00210051	0.0270205
ENSBTAG00000007835|GPT		0.000630875	0.00978865
ENSBTAG00000011832|ALDH18A1		0.00330685	0.0386523
ENSBTAG00000025129|MNT		0.000791086	0.0118562
ENSBTAG00000019014|MAGEF1		0.00311841	0.0369095
ENSBTAG00000009077|SNRPA		0.00440604	0.0481789
ENSBTAG00000030456|SPATA7		0.00131257	0.0183071
ENSBTAG00000001522|MTERF3		0.000592703	0.00937204
ENSBTAG00000011456|NT5C3B		0.00279924	0.0340187
ENSBTAG00000009874|ZXDC		8.71613e-05	0.00175482
ENSBTAG00000020446|THOP1		0.00226793	0.0288273
ENSBTAG00000017748|RNF44		0.000489436	0.00790797
ENSBTAG00000007512|PLA2G15		0.00188193	0.0247056
ENSBTAG00000000186|FLAD1		0.000107472	0.00212124
ENSBTAG00000018888|DPH2		0.000266431	0.00465775
ENSBTAG00000039015|TMEM145		0.000812031	0.0121313
ENSBTAG00000039341		0.000607713	0.00951318
ENSBTAG00000001069|TP53		0.000139794	0.00269128
ENSBTAG00000004706|SUV39H1		0.00350183	0.0403246
ENSBTAG00000020629|UTP18		5.16399e-05	0.00109607
ENSBTAG00000004781|POLR3B		0.0036887	0.0420673
ENSBTAG00000003178|ATE1		0.000276046	0.0048097
ENSBTAG00000013405|CIBAR1		0.000276148	0.0048097
ENSBTAG00000047524|TMEM200B		0.000935033	0.0136643
ENSBTAG00000014166|POLR1B		6.61256e-05	0.00137052
ENSBTAG00000017211|SERINC4		0.00269293	0.033029
ENSBTAG00000037375		0.000782675	0.0117929
ENSBTAG00000014495|CEP43		0.000243629	0.00432358
ENSBTAG00000011527|NT5C		0.00276954	0.0337452
ENSBTAG00000045744|NKRF		0.00429101	0.0472885
ENSBTAG00000001748|TRIM45		0.00184825	0.0243088
ENSBTAG00000039711|ZFP62		0.00341769	0.0395862
ENSBTAG00000046990|GON7		0.00192489	0.0250592
ENSBTAG00000002764|IGFLR1		0.00043652	0.00721027
ENSBTAG00000055145		0.00138594	0.0191784
ENSBTAG00000013127|LPCAT3		0.00013309	0.00257986
ENSBTAG00000010165|C22H3orf18		0.00239288	0.0299333
ENSBTAG00000004991|ELP1		0.000834579	0.0124155
ENSBTAG00000054656|PAIP2B		0.00104943	0.01507
ENSBTAG00000008192|PLPPR2		0.000207067	0.00374557
ENSBTAG00000009378|E2F5		0.0016271	0.0218286
ENSBTAG00000013548|GABRE		0.00320398	0.0377319
ENSBTAG00000009879|PCGF6		0.00100992	0.0145472
ENSBTAG00000013927|GSTCD		0.00272579	0.0333856
ENSBTAG00000008077|SLC37A4		0.000212955	0.00384713
ENSBTAG00000015595|MCM5		0.00193651	0.0251639
ENSBTAG00000000875|CEP131		0.000234877	0.00420538
ENSBTAG00000000157|CCDC138		3.48918e-05	0.000767238
ENSBTAG00000009641|MTHFD1		2.79586e-06	7.52317e-05
ENSBTAG00000038321|LIPE		0.000852862	0.0126473
ENSBTAG00000019984|GINS1		0.000380808	0.00641043
ENSBTAG00000000317|MAPK8IP1		0.00456404	0.0494075
ENSBTAG00000039117|TOGARAM1		0.000144291	0.00274407
ENSBTAG00000008735|VASH1		3.01239e-06	8.01209e-05
ENSBTAG00000000943|ZNF286A		0.00177123	0.0235232
ENSBTAG00000048774|ALKAL2		0.00451249	0.0490294
ENSBTAG00000013501|DHRS13		0.00107003	0.015319
ENSBTAG00000012991|PRUNE2		0.00434051	0.0476103
ENSBTAG00000003222|ASNS		0.00336074	0.0390873
ENSBTAG00000002179|CDIN1		0.00430737	0.0474317
ENSBTAG00000005761|DEDD2		5.91891e-05	0.00123769
ENSBTAG00000025200|ASIC2		0.00238662	0.0299082
ENSBTAG00000010904|PAGR1		0.00165048	0.0220791
ENSBTAG00000018663|GPRC5C		0.000594939	0.0093863
ENSBTAG00000020800|BEND7		0.000530436	0.00848275
ENSBTAG00000005973|OVGP1		0.00239975	0.0299926
ENSBTAG00000035587|ARRB2		8.35632e-05	0.0016945
ENSBTAG00000020540|TMEM198		0.000529097	0.00847098
ENSBTAG00000036028|BEX2		0.001728	0.0230504
ENSBTAG00000004321|SFXN2		0.00133631	0.0186197
ENSBTAG00000021526|RPRM		0.00317762	0.0374527
ENSBTAG00000021422|PDZD4		6.78326e-05	0.00139972
ENSBTAG00000046701|FRAT2		0.00228644	0.0289884
ENSBTAG00000037404|LRFN4		3.80967e-06	9.87356e-05
ENSBTAG00000012518|PCDH1		0.00275068	0.0335445
ENSBTAG00000038978		0.00431431	0.0474338
ENSBTAG00000000042|PYCR1		3.55195e-06	9.27394e-05
ENSBTAG00000003986|CXXC5		0.00143027	0.0195823
ENSBTAG00000016729|KCNT2		0.00305627	0.0363268
ENSBTAG00000004751|SPTBN4		0.00149094	0.0203511
ENSBTAG00000019574|MAPK12		0.000394368	0.00661494
ENSBTAG00000023147|LINGO1		0.00390902	0.043939
ENSBTAG00000052983|ARMCX4		0.000479461	0.00778253
ENSBTAG00000052428		0.000533178	0.00849764
ENSBTAG00000051573		0.00105066	0.0150724
ENSBTAG00000011917|GPAM		0.00125604	0.0177317
ENSBTAG00000015711|BTG2		0.00222677	0.028334
ENSBTAG00000000648|ADAMTS5		0.00374035	0.0424843
ENSBTAG00000006619|MATK		0.00152545	0.0206818
ENSBTAG00000039719|PHGDH		4.02976e-05	0.000873818
ENSBTAG00000044018		0.00230019	0.0291102
ENSBTAG00000039340|SCN4B		0.00351473	0.0403271
ENSBTAG00000015106|DSP		0.000711019	0.0108175
ENSBTAG00000001455|HOXA7		0.000299548	0.0051788
ENSBTAG00000050097		0.00191119	0.024927
ENSBTAG00000043453|SNORD34		0.00170736	0.0227967
ENSBTAG00000016627|WASF1		0.00108504	0.015518
ENSBTAG00000006326|ALDH1L2		0.000785059	0.0118162
ENSBTAG00000027899		0.000234031	0.00419556
ENSBTAG00000013836		0.00340591	0.0394827
ENSBTAG00000008333|ETV4		0.000786467	0.0118247
ENSBTAG00000002772|GAL3ST3		0.00034957	0.00595581
ENSBTAG00000013492|PRKAG3		0.000615198	0.00957924
ENSBTAG00000033563|ZNF529		0.00327586	0.0383802
ENSBTAG00000007148|F2		0.00010242	0.00203009
ENSBTAG00000003369|SYT12		0.00392438	0.044055
ENSBTAG00000020373|CFAP20DC		0.00287221	0.0346661
ENSBTAG00000013054|MFSD2A		0.000654644	0.0100907
ENSBTAG00000014488|CDH7		0.000259586	0.00455505
ENSBTAG00000033174|TFAP4		2.22685e-07	7.04235e-06
ENSBTAG00000004415		0.00195372	0.0253408
ENSBTAG00000013081|PSPH		0.000759618	0.0114651
ENSBTAG00000002651|PKP2		0.00269336	0.033029
ENSBTAG00000012489|TMEM266		0.000404741	0.00677023
ENSBTAG00000019942|PABPC5		0.00193987	0.0251843
ENSBTAG00000021697|PDGFB		0.000432977	0.00716014
ENSBTAG00000017405|RORC		0.000602072	0.009467
ENSBTAG00000016343|KCNIP2		0.00037931	0.00640052
ENSBTAG00000004676|TMEM184A		0.00143044	0.0195823
ENSBTAG00000021842|FCGR2B		9.69473e-05	0.00193523
ENSBTAG00000011530|CDH15		0.000731647	0.0110838
ENSBTAG00000016002|FAM169A		4.27844e-05	0.000920651
ENSBTAG00000013810|GABBR2		0.00149749	0.020401
ENSBTAG00000018342|TJP3		0.00406974	0.0453562
ENSBTAG00000020737|SOX8		0.000832073	0.0123913
ENSBTAG00000003684|LRFN5		0.000554559	0.00882841
ENSBTAG00000027516|APLNR		1.94164e-05	0.000447213
ENSBTAG00000017642|BMP3		0.00124948	0.0176901
ENSBTAG00000011275|SCUBE1		2.16436e-05	0.000494465
ENSBTAG00000021639|ARC		0.00380106	0.0429657
ENSBTAG00000046768|IGFBP1		0.00387437	0.0436192

## Sheet: HFvsCT
EnsemblID|GeneSymbol	logFC	P Value	FDR
ENSBTAG00000039524	9.9037	2.50156e-20	3.0881e-18
ENSBTAG00000019448|CLDN7	9.64761	1.82305e-05	0.000563863
ENSBTAG00000017233	9.05724	1.86569e-29	3.8052e-27
ENSBTAG00000034918|IFIT2	8.63047	3.96904e-55	2.23425e-52
ENSBTAG00000016061|RSAD2	8.59993	6.42196e-91	1.50627e-87
ENSBTAG00000018122|TKDP1	8.5742	0.00310162	0.0464846
ENSBTAG00000017823|CFAP52	8.36864	3.74062e-07	1.49127e-05
ENSBTAG00000054268	7.87205	9.82033e-08	4.35967e-06
ENSBTAG00000047325|GNGT2	7.70557	1.22574e-09	6.686e-08
ENSBTAG00000008471|MX2	7.4839	1.17535e-38	3.37566e-36
ENSBTAG00000014707|ISG15	7.19334	1.05544e-105	7.42661e-102
ENSBTAG00000030297	7.1438	1.08235e-07	4.75997e-06
ENSBTAG00000007881|IFIT1	6.68599	2.58378e-80	4.04018e-77
ENSBTAG00000012406|ZBP1	6.47955	7.42961e-42	2.48945e-39
ENSBTAG00000009768|IFIT3	6.46499	1.26723e-142	1.78337e-138
ENSBTAG00000045588	6.27109	4.88304e-51	2.0824e-48
ENSBTAG00000004381|TACSTD2	6.1066	1.06939e-29	2.21316e-27
ENSBTAG00000030921|FAM3B	6.0155	7.39129e-32	1.73363e-29
ENSBTAG00000008021	6.01019	6.68385e-75	7.83849e-72
ENSBTAG00000038938|GBP2	5.89643	1.68223e-88	3.382e-85
ENSBTAG00000053050|SAMD9	5.78837	9.36573e-33	2.31235e-30
ENSBTAG00000038233	5.78115	1.46617e-64	1.37556e-61
ENSBTAG00000004560|CLEC4F	5.77489	4.54014e-05	0.00128817
ENSBTAG00000020602|IDO1	5.72316	3.98393e-91	1.12132e-87
ENSBTAG00000034349|IFI44	5.57632	3.87708e-76	5.45621e-73
ENSBTAG00000050417	5.48941	1.10489e-22	1.57062e-20
ENSBTAG00000037800|APOBEC3Z1	5.36542	1.20591e-11	8.04305e-10
ENSBTAG00000037527|OAS1Z	5.34288	2.1377e-98	1.00279e-94
ENSBTAG00000019437|SLFN11	5.28025	2.34432e-52	1.03099e-49
ENSBTAG00000016661|USP18	5.20861	2.02021e-53	9.47679e-51
ENSBTAG00000019979|CMPK2	5.15371	3.7879e-48	1.44073e-45
ENSBTAG00000038625	5.12111	1.11249e-95	3.914e-92
ENSBTAG00000053807|OAS1X	5.02529	2.87306e-57	1.92536e-54
ENSBTAG00000037634	4.94464	5.32119e-76	6.80774e-73
ENSBTAG00000053424	4.86307	1.46836e-33	3.69003e-31
ENSBTAG00000020536|HERC6	4.8588	1.46723e-40	4.48876e-38
ENSBTAG00000001725|CXCL10	4.80025	2.2242e-17	2.20431e-15
ENSBTAG00000030913|MX1	4.72844	1.61057e-34	4.19734e-32
ENSBTAG00000030932|IFI44L	4.69882	2.78111e-34	7.1161e-32
ENSBTAG00000014628|OAS2	4.68371	1.04789e-53	5.08518e-51
ENSBTAG00000023026	4.66889	5.75548e-09	2.92715e-07
ENSBTAG00000008142|IFIH1	4.63247	3.25101e-42	1.11589e-39
ENSBTAG00000012335|UBA7	4.63221	1.35178e-62	1.18898e-59
ENSBTAG00000039861|OAS1Y	4.62538	2.2041e-54	1.1078e-51
ENSBTAG00000013185|TIMD4	4.6089	1.4851e-13	1.12364e-11
ENSBTAG00000020538|HERC5	4.57011	1.55939e-34	4.14063e-32
ENSBTAG00000031186|GBP6	4.52795	1.04562e-27	1.98851e-25
ENSBTAG00000017670	4.52413	5.49617e-82	9.66845e-79
ENSBTAG00000015060|GBP5	4.49463	6.48475e-61	4.56299e-58
ENSBTAG00000016656|PARP14	4.39374	8.97831e-62	7.43246e-59
ENSBTAG00000014113|CCL8	4.3033	9.62122e-29	1.90703e-26
ENSBTAG00000022489	4.29816	1.21994e-48	4.76897e-46
ENSBTAG00000053806	4.15534	3.85432e-31	8.09579e-29
ENSBTAG00000011563|TNFSF13B	4.10118	7.9924e-15	6.6163e-13
ENSBTAG00000032277|KYNU	4.09332	0.000198044	0.00478878
ENSBTAG00000053071	4.07569	4.17572e-57	2.67113e-54
ENSBTAG00000005251	4.06096	2.69905e-16	2.40404e-14
ENSBTAG00000052878	4.05917	1.9666e-49	7.90742e-47
ENSBTAG00000046580|DHX58	3.95825	8.66503e-42	2.83588e-39
ENSBTAG00000017895|CLEC10A	3.90021	6.83878e-06	0.000223819
ENSBTAG00000019577|ACKR4	3.8529	1.21552e-21	1.66078e-19
ENSBTAG00000031750|PLAC8B	3.84364	1.01294e-28	1.97988e-26
ENSBTAG00000003366|DDX58	3.82915	2.33027e-31	4.96877e-29
ENSBTAG00000049137	3.8022	2.1608e-17	2.17207e-15
ENSBTAG00000047680|IRF7	3.78683	2.91543e-61	2.15941e-58
ENSBTAG00000018418|TMEM74B	3.77917	2.61422e-21	3.53749e-19
ENSBTAG00000014529|GBP4	3.7562	1.1366e-19	1.32193e-17
ENSBTAG00000011343|XAF1	3.70696	1.24354e-56	7.60887e-54
ENSBTAG00000032265|RTP4	3.69726	2.70544e-41	8.46083e-39
ENSBTAG00000011734|ANKRD1	3.68746	2.99143e-12	2.12618e-10
ENSBTAG00000020166|ZNFX1	3.67817	2.78835e-67	3.01849e-64
ENSBTAG00000024272	3.64453	5.63737e-55	2.93832e-52
ENSBTAG00000014705|HES4	3.62695	5.83901e-25	1.0021e-22
ENSBTAG00000011467|BATF2	3.6153	3.05491e-43	1.07479e-40
ENSBTAG00000014762|ISG20	3.57561	6.3988e-65	6.43217e-62
ENSBTAG00000004272|ISG12(B)	3.52535	2.52839e-25	4.39284e-23
ENSBTAG00000038737|P2RY6	3.46251	9.44982e-21	1.24287e-18
ENSBTAG00000003152|IFI27	3.44687	1.14412e-24	1.8862e-22
ENSBTAG00000016546|PARP12	3.43483	3.12143e-45	1.12636e-42
ENSBTAG00000018994|TNFSF10	3.40648	4.76665e-17	4.62628e-15
ENSBTAG00000019054|EPSTI1	3.36056	1.19922e-32	2.86046e-30
ENSBTAG00000001143	3.21048	2.70429e-61	2.1143e-58
ENSBTAG00000000095|CD274	3.1691	2.35863e-39	6.91521e-37
ENSBTAG00000012216|MLKL	3.10768	8.23382e-25	1.37946e-22
ENSBTAG00000006360|CD180	3.10466	4.23779e-09	2.20068e-07
ENSBTAG00000009933|DTX3L	3.08397	8.09652e-32	1.86791e-29
ENSBTAG00000015779|PML	3.02711	1.95998e-50	8.11257e-48
ENSBTAG00000037937	3.01105	2.51523e-23	3.80612e-21
ENSBTAG00000049422|TIFA	3.00882	2.62821e-19	2.95894e-17
ENSBTAG00000000892|CGAS	2.93386	3.3454e-40	1.0017e-37
ENSBTAG00000025219	2.89451	1.92638e-20	2.42053e-18
ENSBTAG00000018366|SLC15A3	2.88283	1.41708e-16	1.30344e-14
ENSBTAG00000031214	2.87112	5.11603e-20	6.15366e-18
ENSBTAG00000008703|EIF2AK2	2.86822	3.89465e-26	7.02685e-24
ENSBTAG00000038536	2.83364	1.89354e-26	3.50628e-24
ENSBTAG00000015752|SP110	2.79424	1.15266e-24	1.8862e-22
ENSBTAG00000028421|U1	2.79292	6.72234e-14	5.25575e-12
ENSBTAG00000052606|TRIM5	2.75448	8.16682e-26	1.43665e-23
ENSBTAG00000047225|BCL2L14	2.73629	7.34193e-13	5.38141e-11
ENSBTAG00000005603|CXCL11	2.72567	3.69403e-10	2.13057e-08
ENSBTAG00000019017	2.68874	7.06718e-47	2.61727e-44
ENSBTAG00000022227|PLSCR2	2.6594	2.30971e-26	4.22137e-24
ENSBTAG00000008953|TAP1	2.65794	2.23107e-37	6.27956e-35
ENSBTAG00000015727|IFI47	2.65009	6.57517e-35	1.77947e-32
ENSBTAG00000006256|PTPRO	2.62918	2.54432e-15	2.157e-13
ENSBTAG00000009132|TMPRSS2	2.61785	2.02964e-05	0.000618249
ENSBTAG00000017287|DRAM1	2.57792	7.24466e-22	9.9955e-20
ENSBTAG00000048470|IFITM1	2.5222	4.74355e-55	2.56754e-52
ENSBTAG00000009177|PLEKHA4	2.51736	7.13504e-28	1.3755e-25
ENSBTAG00000005750|TCF15	2.49812	2.61992e-41	8.37957e-39
ENSBTAG00000005816|IRF9	2.46918	3.10766e-55	1.82225e-52
ENSBTAG00000007450|C2	2.43362	3.66927e-06	0.000124129
ENSBTAG00000002271|CDADC1	2.42967	1.24885e-52	5.66936e-50
ENSBTAG00000053766	2.39119	7.04331e-16	6.12302e-14
ENSBTAG00000011511	2.31753	3.47597e-14	2.74709e-12
ENSBTAG00000003743	2.31191	1.42554e-10	8.50069e-09
ENSBTAG00000008909|PNPT1	2.29278	4.38434e-21	5.87626e-19
ENSBTAG00000012673|CDK18	2.29144	1.37389e-15	1.17895e-13
ENSBTAG00000015978|ANXA1	2.28363	2.8279e-18	3.01492e-16
ENSBTAG00000047367|CMTR2	2.27991	4.39577e-19	4.871e-17
ENSBTAG00000017367|IFIT5	2.26987	8.7779e-36	2.42218e-33
ENSBTAG00000007554|IFI6	2.26658	3.20394e-09	1.67617e-07
ENSBTAG00000054774	2.26622	5.73898e-17	5.45707e-15
ENSBTAG00000009664	2.26154	9.98408e-23	1.44852e-20
ENSBTAG00000015685|KIF12	2.25302	7.98889e-08	3.59194e-06
ENSBTAG00000009948|TRIM25	2.24828	9.28064e-32	2.10656e-29
ENSBTAG00000012462|MAP1LC3C	2.23285	5.18834e-08	2.38613e-06
ENSBTAG00000003719|TDRD7	2.22809	9.59231e-32	2.14274e-29
ENSBTAG00000046324	2.20759	1.83915e-19	2.10426e-17
ENSBTAG00000014297|MOV10	2.18314	8.05406e-29	1.61921e-26
ENSBTAG00000005609	2.17567	1.63442e-07	6.90726e-06
ENSBTAG00000046750|B3GNT3	2.1725	2.0605e-18	2.21354e-16
ENSBTAG00000018009	2.16144	1.77325e-09	9.4886e-08
ENSBTAG00000002965|NEURL3	2.14728	4.59815e-15	3.87484e-13
ENSBTAG00000055140	2.13713	2.13109e-14	1.74365e-12
ENSBTAG00000009206|FOXS1	2.13467	1.31384e-20	1.68088e-18
ENSBTAG00000007519|ADAR	2.12825	1.08885e-22	1.56362e-20
ENSBTAG00000047133	2.10561	8.73277e-18	8.97053e-16
ENSBTAG00000013900|TRIM21	2.1045	3.41957e-19	3.81933e-17
ENSBTAG00000009677|PARP10	2.08407	1.40193e-27	2.63059e-25
ENSBTAG00000001576|TMEM140	2.07966	6.6859e-13	4.92622e-11
ENSBTAG00000038619	2.04198	9.45776e-20	1.10916e-17
ENSBTAG00000002416	2.03659	3.40111e-20	4.16207e-18
ENSBTAG00000018125|KIF5C	2.03353	2.78435e-17	2.74015e-15
ENSBTAG00000045929	2.02724	4.61239e-09	2.37766e-07
ENSBTAG00000004679|WARS1	2.00132	5.10842e-17	4.92403e-15
ENSBTAG00000021452|TRANK1	1.9871	7.2958e-19	8.0214e-17
ENSBTAG00000009842|CRYM	1.98362	1.61862e-07	6.86108e-06
ENSBTAG00000027676|IL18BP	1.97114	1.52036e-23	2.32566e-21
ENSBTAG00000004064|BPNT1	1.96665	1.23114e-23	1.90393e-21
ENSBTAG00000020601|ZNF366	1.96613	4.92589e-15	4.12631e-13
ENSBTAG00000050846	1.96486	3.94987e-16	3.47416e-14
ENSBTAG00000003039|PSMB8	1.94591	1.48967e-31	3.27564e-29
ENSBTAG00000049297	1.91572	3.49668e-13	2.58994e-11
ENSBTAG00000005413|NLRC5	1.90619	3.37279e-14	2.68165e-12
ENSBTAG00000009091|RNASEL	1.8784	9.07574e-11	5.52913e-09
ENSBTAG00000017271|MASTL	1.87768	1.61308e-06	5.92711e-05
ENSBTAG00000048899	1.84928	1.80409e-31	3.90599e-29
ENSBTAG00000014228|TFEC	1.84634	7.49213e-06	0.000244066
ENSBTAG00000047914|CDHR5	1.84323	4.52071e-12	3.16517e-10
ENSBTAG00000001308	1.83983	9.07864e-10	5.03007e-08
ENSBTAG00000037465|TRIM34	1.83267	5.24501e-08	2.40433e-06
ENSBTAG00000019315|PLA2G7	1.82711	5.38212e-15	4.48181e-13
ENSBTAG00000037702|SP140L	1.81811	8.33615e-20	9.94192e-18
ENSBTAG00000008954|PSMB9	1.81331	5.59559e-12	3.86013e-10
ENSBTAG00000011936|ATP8B4	1.80078	7.99216e-09	3.98843e-07
ENSBTAG00000016387|GDAP2	1.78897	4.12718e-24	6.52605e-22
ENSBTAG00000012038|TRIM56	1.7683	2.52287e-24	4.03459e-22
ENSBTAG00000016722|PGGHG	1.76634	1.16983e-32	2.83845e-30
ENSBTAG00000000504|GTF2B	1.75194	5.9954e-21	7.95974e-19
ENSBTAG00000003038|TAP2	1.74969	5.2875e-17	5.06198e-15
ENSBTAG00000020884|CASP4	1.74657	1.7558e-06	6.38724e-05
ENSBTAG00000015718|CASP8	1.72958	7.75482e-17	7.26249e-15
ENSBTAG00000004380|STAT2	1.72738	8.48072e-18	8.77568e-16
ENSBTAG00000004305|RGS16	1.72166	8.96691e-12	6.00911e-10
ENSBTAG00000049808	1.70357	1.30552e-10	7.8181e-09
ENSBTAG00000021617|ZC3HAV1	1.70305	9.86703e-21	1.28573e-18
ENSBTAG00000010665|CBLN3	1.69998	4.24772e-11	2.68064e-09
ENSBTAG00000008330|RNF19B	1.67195	2.92577e-14	2.34546e-12
ENSBTAG00000015778|SASS6	1.67008	9.21424e-11	5.58931e-09
ENSBTAG00000014921|IL6	1.66835	2.9233e-07	1.20291e-05
ENSBTAG00000032369|NMI	1.66705	6.55945e-26	1.1685e-23
ENSBTAG00000018015|IL27	1.66301	8.46697e-09	4.19562e-07
ENSBTAG00000000806|ATAD1	1.65799	5.46878e-23	8.10128e-21
ENSBTAG00000000973|KCNJ15	1.65553	4.33587e-09	2.24333e-07
ENSBTAG00000037799	1.63648	1.23333e-13	9.43295e-12
ENSBTAG00000051030	1.63621	1.07384e-06	4.0299e-05
ENSBTAG00000045824|SOX9	1.60097	1.09412e-05	0.000348362
ENSBTAG00000006466|CD53	1.59793	3.70653e-07	1.48188e-05
ENSBTAG00000021791|PARP9	1.56287	1.71204e-18	1.85335e-16
ENSBTAG00000054342|MIC1	1.5546	1.89517e-09	1.01025e-07
ENSBTAG00000052306|IFITM3	1.54981	1.78369e-22	2.51019e-20
ENSBTAG00000019015|IFITM3	1.53023	2.14583e-20	2.67241e-18
ENSBTAG00000019018	1.5206	8.40789e-20	9.94322e-18
ENSBTAG00000008406|TREX1	1.50671	6.98898e-18	7.28562e-16
ENSBTAG00000004558|C10H15orf48	1.50397	1.279e-05	0.000401771
ENSBTAG00000006695|VCPIP1	1.49211	5.96851e-25	1.01199e-22
ENSBTAG00000008143|STK17A	1.49082	7.04846e-16	6.12302e-14
ENSBTAG00000027081|ATP10A	1.48232	1.11229e-07	4.86124e-06
ENSBTAG00000002435|PTPRE	1.47256	5.40307e-08	2.46875e-06
ENSBTAG00000033702|STARD8	1.46533	1.57044e-13	1.18186e-11
ENSBTAG00000016830|DAXX	1.46293	1.61448e-24	2.61156e-22
ENSBTAG00000006615|CASP7	1.461	7.14495e-24	1.11723e-21
ENSBTAG00000019938|N4BP1	1.45746	3.64192e-20	4.41834e-18
ENSBTAG00000048740	1.44857	1.68014e-08	7.98803e-07
ENSBTAG00000009012|PTX3	1.44685	0.000498554	0.0105348
ENSBTAG00000013167|SIGLEC1	1.44584	0.000465084	0.00991686
ENSBTAG00000006846|LGALS9	1.44572	2.71953e-22	3.78931e-20
ENSBTAG00000006078	1.44213	5.13862e-08	2.37101e-06
ENSBTAG00000036401|bta-mir-147	1.43462	4.17126e-06	0.000140773
ENSBTAG00000015163|TM4SF1	1.43228	4.24108e-17	4.14477e-15
ENSBTAG00000050852|CXCL9	1.43174	0.000395205	0.00867663
ENSBTAG00000018731	1.43128	2.10195e-05	0.000638892
ENSBTAG00000019975|IL7R	1.4293	0.00030798	0.00700194
ENSBTAG00000005786|ATXN3	1.39795	1.16798e-20	1.50798e-18
ENSBTAG00000006836|FBXO33	1.39636	1.97795e-14	1.62782e-12
ENSBTAG00000007389|IFI35	1.39228	7.1206e-17	6.72538e-15
ENSBTAG00000020736|CD40	1.39036	8.21585e-06	0.000265187
ENSBTAG00000005728|CDHR4	1.38526	1.05812e-06	3.98153e-05
ENSBTAG00000011146|RAB8B	1.3845	6.69201e-10	3.76706e-08
ENSBTAG00000021396|HEG1	1.37792	1.95621e-13	1.46435e-11
ENSBTAG00000027513|CXCL2	1.37722	0.000138997	0.00353134
ENSBTAG00000006582|SSTR1	1.36961	0.00115432	0.0212628
ENSBTAG00000010785|FAS	1.36668	1.89387e-15	1.6153e-13
ENSBTAG00000014325|C3H1orf109	1.36226	8.14206e-09	4.04888e-07
ENSBTAG00000049851	1.35912	2.1889e-16	1.97464e-14
ENSBTAG00000037558|GRO1	1.3583	0.000542234	0.0113554
ENSBTAG00000008603|TASL	1.35633	0.000158094	0.00395563
ENSBTAG00000024643|VEPH1	1.35518	0.00109	0.0202103
ENSBTAG00000042099	1.34288	1.42753e-05	0.000445448
ENSBTAG00000025257|CCL4	1.33899	1.36154e-05	0.000425798
ENSBTAG00000050786	1.33403	9.23154e-08	4.13743e-06
ENSBTAG00000040078|FLVCR2	1.33348	1.17686e-07	5.11169e-06
ENSBTAG00000015636|SHFL	1.32846	5.19282e-18	5.45363e-16
ENSBTAG00000031913	1.31963	1.70305e-12	1.2166e-10
ENSBTAG00000014172|FGD2	1.3138	1.25598e-07	5.4219e-06
ENSBTAG00000025450|SYNE2	1.31285	2.93328e-14	2.34546e-12
ENSBTAG00000016869|POLD3	1.30716	2.95401e-18	3.12569e-16
ENSBTAG00000012451|BOLA-DMB	1.306	2.26859e-14	1.84543e-12
ENSBTAG00000034626|FBXO16	1.29824	0.000186466	0.00455579
ENSBTAG00000053433	1.29759	2.10537e-09	1.1097e-07
ENSBTAG00000009174|HSD17B14	1.29667	7.03433e-09	3.56094e-07
ENSBTAG00000018774	1.29568	3.56787e-06	0.000121282
ENSBTAG00000052988|bta-mir-12036	1.29534	2.5146e-07	1.04698e-05
ENSBTAG00000025250|CCL3	1.29412	2.30126e-05	0.000694972
ENSBTAG00000018523|TRIM38	1.27735	1.21897e-08	5.89503e-07
ENSBTAG00000010155	1.27727	0.000644293	0.0132174
ENSBTAG00000010423|LIFR	1.27681	3.93565e-10	2.26067e-08
ENSBTAG00000052863	1.27121	6.31969e-06	0.000207312
ENSBTAG00000004048|MCHR1	1.26135	2.68715e-07	1.11224e-05
ENSBTAG00000012694|UHMK1	1.25503	7.3738e-07	2.81223e-05
ENSBTAG00000006792|EHD4	1.24832	2.50325e-10	1.46175e-08
ENSBTAG00000012208	1.24823	2.19488e-13	1.63432e-11
ENSBTAG00000014585|PTGIR	1.24709	0.000334023	0.00744961
ENSBTAG00000005766|IL4I1	1.24289	0.000747966	0.0147839
ENSBTAG00000024851|TRIM14	1.24109	1.34443e-09	7.24913e-08
ENSBTAG00000055302	1.23047	1.12856e-06	4.20164e-05
ENSBTAG00000011304|XRN2	1.22875	1.61808e-20	2.05146e-18
ENSBTAG00000000767|DCP2	1.21629	2.85206e-11	1.82441e-09
ENSBTAG00000017363|SAT1	1.21614	1.96691e-11	1.26974e-09
ENSBTAG00000016698|SLAMF8	1.21321	3.76429e-05	0.00109906
ENSBTAG00000007867|STAT1	1.21105	2.63114e-14	2.12804e-12
ENSBTAG00000043036	1.21088	3.30409e-07	1.34778e-05
ENSBTAG00000019432	1.20558	7.67169e-07	2.91794e-05
ENSBTAG00000004378|IL23A	1.1958	4.22229e-11	2.67659e-09
ENSBTAG00000000990|PSMA2	1.19419	1.57205e-19	1.8134e-17
ENSBTAG00000013275|MAD2L2	1.187	6.77447e-23	9.93095e-21
ENSBTAG00000003329|FST	1.18509	0.000848037	0.016371
ENSBTAG00000017508|CYSLTR2	1.18281	1.5992e-06	5.89151e-05
ENSBTAG00000050466	1.18021	5.32648e-05	0.00149919
ENSBTAG00000021568|VWCE	1.17473	2.08459e-06	7.4458e-05
ENSBTAG00000007395|ALS2	1.17263	8.85827e-13	6.4259e-11
ENSBTAG00000017002|RBCK1	1.17255	1.93456e-19	2.19557e-17
ENSBTAG00000004339	1.16946	1.89669e-05	0.000582798
ENSBTAG00000014596|EFHD1	1.16471	0.00227293	0.0367364
ENSBTAG00000001824|SLC2A6	1.16	3.37798e-05	0.00099245
ENSBTAG00000017135|CTSS	1.15645	2.60893e-07	1.08305e-05
ENSBTAG00000001368|LGALS3BP	1.15489	1.09121e-13	8.43771e-12
ENSBTAG00000017826|SCLY	1.15278	7.44534e-11	4.59554e-09
ENSBTAG00000015509|NAMPT	1.15111	2.73806e-09	1.43779e-07
ENSBTAG00000007593|AIDA	1.1503	1.28483e-09	6.95441e-08
ENSBTAG00000012107|SLC25A28	1.15025	4.22158e-23	6.32024e-21
ENSBTAG00000012989|UBE2L6	1.14968	3.8315e-16	3.39124e-14
ENSBTAG00000005718|PLIN2	1.14634	1.1694e-13	8.99287e-12
ENSBTAG00000000312|GRINA	1.1363	1.46237e-17	1.4913e-15
ENSBTAG00000021245|SPRY1	1.13509	2.18491e-07	9.15125e-06
ENSBTAG00000033304|TCIM	1.13428	3.50807e-08	1.62934e-06
ENSBTAG00000008732|ZC3H12C	1.13191	2.22151e-06	7.87489e-05
ENSBTAG00000004337|PDE1B	1.12381	1.10103e-06	4.12094e-05
ENSBTAG00000002605|TRIM16	1.11271	1.40892e-18	1.53703e-16
ENSBTAG00000001890|RUBCN	1.10923	4.33047e-07	1.71187e-05
ENSBTAG00000001537|TSKU	1.0949	4.8672e-10	2.7844e-08
ENSBTAG00000038770	1.09074	7.97311e-08	3.59194e-06
ENSBTAG00000007239|TNFAIP6	1.08951	0.00195839	0.0329276
ENSBTAG00000033315|DNAJC1	1.08886	4.50683e-08	2.08634e-06
ENSBTAG00000007316|NDST3	1.08871	1.27536e-07	5.47198e-06
ENSBTAG00000007773|VCAM1	1.08657	0.000911889	0.0173654
ENSBTAG00000010166|MIC2	1.08385	0.00022778	0.00540565
ENSBTAG00000006851	1.06436	0.00125534	0.0228248
ENSBTAG00000027317|RNF114	1.05887	2.02433e-16	1.84989e-14
ENSBTAG00000020480|SPTLC2	1.05804	7.79164e-12	5.34887e-10
ENSBTAG00000006751|TENT2	1.05762	5.52683e-10	3.13626e-08
ENSBTAG00000017824|IRF8	1.05282	9.47864e-08	4.22129e-06
ENSBTAG00000015537|RASAL2	1.04577	2.55091e-11	1.63922e-09
ENSBTAG00000031231|IRF1	1.044	4.49806e-11	2.82594e-09
ENSBTAG00000010875|MSX1	1.04371	0.000490745	0.0103853
ENSBTAG00000016121|KRT75	1.03825	0.00156073	0.0272509
ENSBTAG00000000995|TENT5A	1.03795	0.000107631	0.00283119
ENSBTAG00000009441|RBBP6	1.03638	1.47622e-10	8.72894e-09
ENSBTAG00000016650|TIGAR	1.03508	5.3884e-06	0.000178426
ENSBTAG00000001740|HAPLN3	1.03383	0.000313951	0.00709187
ENSBTAG00000049487	1.03031	1.15272e-05	0.000366189
ENSBTAG00000035230|TOR1AIP2	1.02736	1.43855e-13	1.09431e-11
ENSBTAG00000003970|MITD1	1.0239	5.88009e-08	2.66937e-06
ENSBTAG00000013557|ERAP1	1.02387	8.76058e-13	6.38796e-11
ENSBTAG00000001477	1.02371	6.1912e-05	0.00172853
ENSBTAG00000016169|ID1	1.02297	3.98753e-05	0.00115229
ENSBTAG00000000242	1.02266	1.808e-11	1.18344e-09
ENSBTAG00000024918|BIRC3	1.01313	8.03044e-06	0.000259799
ENSBTAG00000020034|LYN	1.0048	0.00150067	0.0264981
ENSBTAG00000053649|CCL5	1.00216	0.0011996	0.0219391
ENSBTAG00000007424|LIF	1.00139	0.000552075	0.0115444
ENSBTAG00000019694|ADAM23	0.998394	0.00243741	0.0386281
ENSBTAG00000010362|NOSTRIN	0.995604	1.06094e-05	0.00033929
ENSBTAG00000016401|OPTN	0.994554	3.49414e-14	2.74709e-12
ENSBTAG00000034501|CFI	0.993387	0.00187213	0.0318194
ENSBTAG00000006633|IRF3	0.98925	2.19185e-17	2.18765e-15
ENSBTAG00000018252|ARRDC4	0.989227	0.000434193	0.00937178
ENSBTAG00000012925|NCAPH	0.986929	0.00020471	0.00492459
ENSBTAG00000040244|APOL3	0.986916	2.07592e-09	1.09829e-07
ENSBTAG00000015893|EPN3	0.986167	0.000874423	0.0167425
ENSBTAG00000016529|SLC25A30	0.984708	9.02531e-16	7.79222e-14
ENSBTAG00000013210|ADAMTS4	0.983724	2.64541e-05	0.000790422
ENSBTAG00000006240|TLR4	0.980543	6.48432e-05	0.00178929
ENSBTAG00000009681|PPP2R3C	0.977494	6.21966e-05	0.00172983
ENSBTAG00000048353	0.977236	1.12077e-08	5.43881e-07
ENSBTAG00000011876|MORC3	0.969225	3.03499e-06	0.000104429
ENSBTAG00000010303|ICAM1	0.967783	0.000228774	0.00542008
ENSBTAG00000054740	0.967733	0.000342577	0.00761439
ENSBTAG00000004347|ADGRF5	0.964484	4.32014e-06	0.000144755
ENSBTAG00000007836|PPA1	0.964453	1.02525e-08	5.0273e-07
ENSBTAG00000019665|IL1RN	0.963606	1.27423e-05	0.000401168
ENSBTAG00000005306|TRH	0.962403	0.000566935	0.0117926
ENSBTAG00000002670|DEPP1	0.961984	1.90103e-10	1.11938e-08
ENSBTAG00000010852	0.958927	8.65077e-05	0.00232777
ENSBTAG00000012322|INKA1	0.956504	9.07825e-13	6.55171e-11
ENSBTAG00000018422|RIPK3	0.956388	2.8134e-05	0.000835294
ENSBTAG00000011986|PLSCR4	0.954754	1.73902e-06	6.36623e-05
ENSBTAG00000008291|PROCR	0.952125	0.00191974	0.0323939
ENSBTAG00000006828|RAPGEF3	0.948555	1.91655e-10	1.12382e-08
ENSBTAG00000000957|CDKN2AIP	0.948532	1.37868e-16	1.27646e-14
ENSBTAG00000007970|C1H3orf38	0.946695	2.39844e-16	2.14989e-14
ENSBTAG00000001395|C1H21orf91	0.938427	1.05258e-08	5.14337e-07
ENSBTAG00000001476	0.936959	3.19509e-06	0.000109137
ENSBTAG00000018744|MGAT5	0.935733	5.02283e-10	2.86179e-08
ENSBTAG00000005989|LAP3	0.935246	8.05181e-12	5.50064e-10
ENSBTAG00000008428|UPP1	0.93383	1.88048e-06	6.80309e-05
ENSBTAG00000048856|C16H1orf115	0.931961	9.43454e-08	4.21499e-06
ENSBTAG00000006697|RICTOR	0.928324	8.22918e-07	3.12154e-05
ENSBTAG00000004515|KCNK1	0.928199	0.00118554	0.0217524
ENSBTAG00000019314|USP25	0.927813	1.28112e-10	7.70481e-09
ENSBTAG00000025398	0.927729	0.00315351	0.047012
ENSBTAG00000009183|SHISA5	0.92474	1.44815e-11	9.61309e-10
ENSBTAG00000002473|ANGPTL4	0.924737	0.000243958	0.00573159
ENSBTAG00000000240|AKAP7	0.921477	3.60373e-06	0.000122206
ENSBTAG00000003381|TENT4A	0.920851	2.0867e-16	1.89459e-14
ENSBTAG00000011543|PDCD1	0.917331	1.90435e-11	1.23749e-09
ENSBTAG00000007075	0.91266	1.26783e-07	5.45634e-06
ENSBTAG00000016217|RBM43	0.912168	5.28351e-07	2.054e-05
ENSBTAG00000019960|TM4SF18	0.91078	2.75518e-07	1.13706e-05
ENSBTAG00000001839|OCIAD2	0.909615	1.70438e-07	7.15991e-06
ENSBTAG00000010998|CFLAR	0.907946	4.26006e-06	0.000143305
ENSBTAG00000012330|B2M	0.907653	2.00536e-17	2.03032e-15
ENSBTAG00000016683|NFKBIA	0.905782	0.000258859	0.00600152
ENSBTAG00000052650	0.901578	5.79521e-08	2.63935e-06
ENSBTAG00000037811|CCL2	0.89906	0.000183893	0.00450075
ENSBTAG00000003532|TLE4	0.895166	1.64145e-08	7.83056e-07
ENSBTAG00000013569|CD38	0.893321	0.0027696	0.0427375
ENSBTAG00000052626	0.891117	0.000221059	0.00525501
ENSBTAG00000048782	0.890367	7.79249e-17	7.26249e-15
ENSBTAG00000047161|ARSH	0.882002	2.24416e-06	7.93519e-05
ENSBTAG00000031718|OGFR	0.88151	1.49562e-11	9.88163e-10
ENSBTAG00000002705|REC8	0.876528	5.67883e-06	0.000187601
ENSBTAG00000004971|GRAMD1C	0.872134	0.000681539	0.0137806
ENSBTAG00000005146	0.871706	1.04767e-12	7.52241e-11
ENSBTAG00000001578|ADPGK	0.870262	1.74163e-06	6.36623e-05
ENSBTAG00000019044|BAIAP2	0.869708	3.53421e-09	1.84211e-07
ENSBTAG00000013736|PROM1	0.864847	0.000281876	0.00650302
ENSBTAG00000049333	0.85832	0.00199793	0.0334326
ENSBTAG00000007516	0.85395	5.91856e-11	3.68548e-09
ENSBTAG00000007181|KIFC3	0.850527	1.01877e-09	5.62242e-08
ENSBTAG00000035995|TNFAIP2	0.849312	0.00292632	0.0445694
ENSBTAG00000006707|ACSL5	0.843389	5.50146e-09	2.81535e-07
ENSBTAG00000051872	0.83805	0.0020746	0.0343885
ENSBTAG00000007356|ELF1	0.837218	5.99015e-07	2.30957e-05
ENSBTAG00000008096|EDN1	0.837033	0.000153743	0.00386362
ENSBTAG00000020035|RCAN1	0.833503	4.43095e-06	0.000148116
ENSBTAG00000003585|CD47	0.832966	7.02254e-06	0.0002293
ENSBTAG00000020116|JSP.1	0.830229	1.15206e-10	6.95831e-09
ENSBTAG00000010928|CSRNP2	0.830156	4.57771e-12	3.18921e-10
ENSBTAG00000000436|TNFAIP3	0.826542	0.000651277	0.0133218
ENSBTAG00000003305|NCF1	0.825634	7.27455e-05	0.00199173
ENSBTAG00000035744|TRIM26	0.825023	1.90817e-11	1.23749e-09
ENSBTAG00000012350|MAT2B	0.824586	5.36282e-12	3.71778e-10
ENSBTAG00000051600	0.822089	6.79436e-11	4.2122e-09
ENSBTAG00000036078|EMP1	0.818864	7.84382e-05	0.002131
ENSBTAG00000051755|ARF3	0.81467	8.3372e-14	6.48228e-12
ENSBTAG00000017901|LAYN	0.814616	2.27674e-05	0.000689045
ENSBTAG00000007778|TRPM3	0.811165	0.000454391	0.00973366
ENSBTAG00000004257|TAF4B	0.811062	4.26666e-06	0.000143305
ENSBTAG00000025762|CNP	0.809098	9.06911e-11	5.52913e-09
ENSBTAG00000021091|ANKFY1	0.808157	1.24704e-06	4.61833e-05
ENSBTAG00000020714|DDX19B	0.807962	8.14061e-12	5.53443e-10
ENSBTAG00000004540|NUB1	0.802144	1.46406e-07	6.2247e-06
ENSBTAG00000002096|FCGR3A	0.801077	0.0033894	0.0498944
ENSBTAG00000010493|SERTAD1	0.798618	1.75646e-06	6.38724e-05
ENSBTAG00000002069|BOLA	0.797655	1.56962e-09	8.431e-08
ENSBTAG00000019614|FAM76A	0.795712	7.11941e-10	3.99169e-08
ENSBTAG00000007449|HS3ST1	0.794814	0.000145641	0.00368634
ENSBTAG00000055156|RASGEF1C	0.794418	0.000197765	0.00478878
ENSBTAG00000018417|PSMF1	0.793986	3.87895e-12	2.72942e-10
ENSBTAG00000033255|DUSP11	0.793487	1.02889e-09	5.65608e-08
ENSBTAG00000018106|SPATA18	0.793278	0.00100652	0.0189007
ENSBTAG00000020355|KLF4	0.790008	1.94944e-06	7.01648e-05
ENSBTAG00000007624|FRMD4B	0.789927	1.89328e-08	8.97109e-07
ENSBTAG00000009292|TMEM100	0.787933	2.12064e-06	7.55537e-05
ENSBTAG00000044083|LIMK1	0.787339	1.45436e-07	6.20221e-06
ENSBTAG00000005947|PLAU	0.786968	0.000520569	0.010967
ENSBTAG00000005814|PSME2	0.786049	3.40285e-10	1.97071e-08
ENSBTAG00000018046|B3GNT2	0.785026	1.17521e-07	5.11169e-06
ENSBTAG00000005029|TAL1	0.784259	2.59929e-05	0.000778294
ENSBTAG00000014661|CHSY3	0.783989	0.0004052	0.00885462
ENSBTAG00000015271|RIPK2	0.783265	5.11128e-11	3.19694e-09
ENSBTAG00000000735|BCL2A1	0.781902	0.00184269	0.0314712
ENSBTAG00000019272|LPCAT2	0.776456	0.000530584	0.0111446
ENSBTAG00000011765|GABARAPL1	0.775656	3.59609e-07	1.44182e-05
ENSBTAG00000020223|CASQ1	0.775591	0.00293885	0.0447118
ENSBTAG00000050848|ZCCHC2	0.772533	8.26013e-07	3.12486e-05
ENSBTAG00000047412|TNFSF18	0.771093	0.00100759	0.0189007
ENSBTAG00000030575|BHLHE41	0.770753	1.57424e-05	0.000489056
ENSBTAG00000000991|MRPL32	0.770484	6.22721e-10	3.5195e-08
ENSBTAG00000034295|LAG3	0.770311	0.000816229	0.0158877
ENSBTAG00000030749|DNAJC6	0.765799	0.00109341	0.0202468
ENSBTAG00000003936|PNKD	0.765505	0.00014968	0.00377498
ENSBTAG00000000575|TNC	0.763732	0.00216654	0.0355357
ENSBTAG00000016709|NT5C3A	0.762725	4.20508e-05	0.00120281
ENSBTAG00000008182|FOSB	0.762227	0.00111085	0.0205427
ENSBTAG00000004208|PLEKHG6	0.761923	0.000484984	0.0102789
ENSBTAG00000010002|IRF2	0.75981	5.00176e-09	2.56897e-07
ENSBTAG00000011595|IP6K1	0.754358	1.02353e-07	4.52962e-06
ENSBTAG00000020963|RASSF1	0.75419	1.06605e-07	4.70298e-06
ENSBTAG00000020641|PSMA5	0.751604	1.54217e-08	7.38197e-07
ENSBTAG00000010987|NFKBIZ	0.751239	0.000107584	0.00283119
ENSBTAG00000013290|DYSF	0.749985	1.93468e-06	6.98123e-05
ENSBTAG00000019386|BOLA-NC1	0.747769	1.09284e-07	4.79112e-06
ENSBTAG00000000204|TMEM268	0.744309	8.70974e-12	5.8647e-10
ENSBTAG00000011187|FAM13A	0.739387	0.000168591	0.00418444
ENSBTAG00000031701|TAGAP	0.737841	1.00989e-05	0.00032374
ENSBTAG00000012383|CHMP5	0.733497	1.75414e-11	1.15355e-09
ENSBTAG00000006015|POLH	0.730732	2.2173e-06	7.87489e-05
ENSBTAG00000016800|SEMA6D	0.728313	0.000219529	0.00524118
ENSBTAG00000052687	0.72754	0.00130158	0.0235136
ENSBTAG00000017704|ABCG2	0.725726	1.21656e-09	6.66175e-08
ENSBTAG00000010120|HERC3	0.724322	0.000166379	0.00413685
ENSBTAG00000019519|PWWP2B	0.724288	2.75063e-05	0.000818384
ENSBTAG00000015241|EPHX2	0.721144	0.00115052	0.0212205
ENSBTAG00000012995|MCUB	0.717903	3.21231e-05	0.000945748
ENSBTAG00000000245|NHSL1	0.712282	0.00282066	0.0433827
ENSBTAG00000011788|CXHXorf38	0.709262	1.20101e-07	5.20058e-06
ENSBTAG00000048771	0.705216	0.00111971	0.0206794
ENSBTAG00000004136|NFE2L3	0.702999	0.00070856	0.0141441
ENSBTAG00000002836|TAF3	0.702205	1.68937e-07	7.1181e-06
ENSBTAG00000005182|BoLA	0.70133	2.02953e-08	9.55236e-07
ENSBTAG00000004964|PCGF5	0.696516	2.47946e-06	8.70159e-05
ENSBTAG00000051151	0.69639	1.37383e-08	6.59862e-07
ENSBTAG00000021713|MAMLD1	0.692938	9.1648e-05	0.00245202
ENSBTAG00000003330|ATL3	0.692254	9.55482e-09	4.71807e-07
ENSBTAG00000016801|RXRG	0.69136	0.000825843	0.0160526
ENSBTAG00000019378|KIAA1755	0.691015	0.000852578	0.0164361
ENSBTAG00000016265|DNAJA1	0.690832	1.455e-10	8.63975e-09
ENSBTAG00000009888|DRAM2	0.68966	0.00289278	0.0442592
ENSBTAG00000051880	0.689299	7.47584e-10	4.1749e-08
ENSBTAG00000038154|HSH2D	0.688097	0.00253974	0.0399349
ENSBTAG00000020814|C2CD4B	0.686915	0.000157939	0.00395563
ENSBTAG00000005997	0.681845	0.000584751	0.0121018
ENSBTAG00000034529|HMGA1	0.681753	2.26095e-05	0.000685741
ENSBTAG00000003436|RHBDF2	0.67889	8.47787e-06	0.000273019
ENSBTAG00000001737|TUT7	0.676943	3.31092e-08	1.54287e-06
ENSBTAG00000004129|CCL11	0.672147	0.00271052	0.0420618
ENSBTAG00000010704|LRRC4	0.671681	0.00273661	0.0423212
ENSBTAG00000004386|SOCS1	0.666939	0.000251034	0.00586843
ENSBTAG00000016839|MTO1	0.663897	3.05535e-06	0.000104873
ENSBTAG00000030424|CLEC1A	0.662455	0.00205013	0.0340631
ENSBTAG00000052577	0.662437	0.00138829	0.0248252
ENSBTAG00000012228|SEMA4A	0.66108	0.00183291	0.0313608
ENSBTAG00000019472|NR3C1	0.660717	0.000298103	0.00683259
ENSBTAG00000048959	0.656377	0.000236807	0.00559159
ENSBTAG00000001165|AIFM2	0.656323	1.93688e-08	9.14691e-07
ENSBTAG00000016828|TAPBP	0.654438	5.0139e-07	1.9699e-05
ENSBTAG00000050172	0.652877	9.87098e-05	0.00261609
ENSBTAG00000049619|GFOD1	0.647804	7.30777e-05	0.00199694
ENSBTAG00000006864	0.644765	0.00157689	0.0274988
ENSBTAG00000012441|SMAD7	0.639644	0.000362107	0.00798736
ENSBTAG00000000202|SLC25A19	0.632581	2.29804e-06	8.10535e-05
ENSBTAG00000019857|OTUD4	0.631235	1.80091e-06	6.532e-05
ENSBTAG00000031998|CXCL16	0.628308	0.00125974	0.0228753
ENSBTAG00000015781|TRMT13	0.628044	0.000198003	0.00478878
ENSBTAG00000016895|NIPA2	0.627956	4.56542e-06	0.000152249
ENSBTAG00000043971|NOTCH3	0.627179	0.0015331	0.0268776
ENSBTAG00000010562|CD34	0.626785	6.91116e-05	0.00189962
ENSBTAG00000020762|HUNK	0.620935	0.00309095	0.0463741
ENSBTAG00000020000|RAP1GAP2	0.620929	0.00212426	0.0350543
ENSBTAG00000000842|UBASH3B	0.620515	0.000342391	0.00761439
ENSBTAG00000009786|SCIN	0.62013	0.00072509	0.0144127
ENSBTAG00000020575|IFITM5	0.614216	8.45546e-05	0.00228395
ENSBTAG00000007935|CALCOCO2	0.613427	1.9063e-09	1.01235e-07
ENSBTAG00000006752|PFKFB4	0.613117	0.000125175	0.00322636
ENSBTAG00000023814|ECT2	0.602771	0.00218102	0.0355682
ENSBTAG00000017846|F11R	0.602482	0.000574985	0.0119348
ENSBTAG00000016598|DYNC1H1	0.602481	6.42486e-07	2.46368e-05
ENSBTAG00000027151|ARHGAP26	0.602111	0.000869298	0.0167126
ENSBTAG00000037533|C4A	0.600385	6.30484e-05	0.00175006
ENSBTAG00000017655|PALMD	0.599856	0.00251451	0.0396267
ENSBTAG00000020704|RAMP3	0.59966	0.000427131	0.00924772
ENSBTAG00000038920|VPS13C	0.595699	3.10803e-07	1.2752e-05
ENSBTAG00000021687|JADE2	0.595622	9.22119e-06	0.000296278
ENSBTAG00000016092|SPATS2L	0.594231	3.01998e-12	2.13569e-10
ENSBTAG00000013477|GCHFR	0.59309	0.000920317	0.0175022
ENSBTAG00000011640|PLPP3	0.592013	6.14128e-07	2.36137e-05
ENSBTAG00000015318|NECTIN2	0.588822	5.11291e-07	1.99872e-05
ENSBTAG00000020399|RNF139	0.588715	2.02612e-05	0.000618249
ENSBTAG00000003639|ELMO2	0.587438	7.54539e-10	4.19708e-08
ENSBTAG00000007117|CTC1	0.5862	0.000176424	0.00435581
ENSBTAG00000017091|CMTR1	0.585515	7.29174e-09	3.67802e-07
ENSBTAG00000019061|ELF4	0.584967	0.00106107	0.0196997
ENSBTAG00000020688|ARHGEF15	0.582015	0.000982932	0.0185388
ENSBTAG00000003189|CCDC6	0.580637	3.06228e-11	1.95002e-09
ENSBTAG00000014554|SNAI1	0.580309	0.00066995	0.0136441
ENSBTAG00000007758|PDE10A	0.574444	0.00199243	0.03342
ENSBTAG00000020164|BAZ1A	0.572065	4.02004e-05	0.00115913
ENSBTAG00000005443|MIER1	0.569892	0.000134552	0.00343658
ENSBTAG00000014685|HPRT1	0.567727	0.000313105	0.00708413
ENSBTAG00000021231|KCTD2	0.566765	0.000716024	0.0142728
ENSBTAG00000005827|FIG4	0.566255	1.18537e-06	4.40149e-05
ENSBTAG00000004066|PARP8	0.564789	2.7957e-10	1.62578e-08
ENSBTAG00000011798|STK38L	0.564719	0.000311835	0.00706675
ENSBTAG00000046503|NCOA7	0.564287	0.00143853	0.0255289
ENSBTAG00000006638|BCL2L12	0.56407	2.64121e-08	1.23899e-06
ENSBTAG00000019888|HIRA	0.56183	9.55774e-07	3.60606e-05
ENSBTAG00000000458|DYNC1LI2	0.559974	1.35135e-05	0.000423554
ENSBTAG00000005475|TCAF2	0.559016	0.00314873	0.0469906
ENSBTAG00000013988|BID	0.558088	2.39327e-07	9.9942e-06
ENSBTAG00000017639|RPS6KA3	0.553555	0.000129035	0.00331975
ENSBTAG00000009232|PIK3CA	0.550511	0.000638801	0.0131431
ENSBTAG00000032548|SYBU	0.549616	0.00123984	0.0226307
ENSBTAG00000015772|STOML1	0.547959	5.74159e-05	0.00160639
ENSBTAG00000020286|GAREM1	0.545801	0.000665332	0.0135699
ENSBTAG00000021827|TCF21	0.545303	0.00235461	0.037655
ENSBTAG00000001579|AGO2	0.544465	5.08211e-05	0.00143534
ENSBTAG00000008600|TRAF3IP2	0.543654	2.99664e-06	0.000103433
ENSBTAG00000021026|PJA1	0.543117	5.4187e-05	0.0015221
ENSBTAG00000011578|CD44	0.542769	0.00139297	0.0248772
ENSBTAG00000015527|MYO1D	0.541536	0.000360547	0.00796542
ENSBTAG00000018447|RABGGTB	0.539193	1.06322e-05	0.00033929
ENSBTAG00000005923|ABTB2	0.539077	4.25021e-05	0.00121325
ENSBTAG00000001042|MXD1	0.535564	0.000483534	0.0102636
ENSBTAG00000040584|DSC2	0.535546	0.000785458	0.0153738
ENSBTAG00000009578|PTK2	0.535377	3.68803e-05	0.00107904
ENSBTAG00000001193|UNC93B1	0.532345	0.000365773	0.00805559
ENSBTAG00000038034|ZNF628	0.530964	4.22895e-07	1.67645e-05
ENSBTAG00000005275|PKIG	0.53063	0.000150598	0.00379136
ENSBTAG00000007636|IRAK3	0.529473	0.000675405	0.0136959
ENSBTAG00000008115|TNFAIP1	0.526549	0.000645967	0.0132325
ENSBTAG00000017873|USF1	0.523328	1.02327e-08	5.0273e-07
ENSBTAG00000023607|HACD2	0.52324	0.0010572	0.0196799
ENSBTAG00000051913|UST	0.521358	0.00164296	0.0284746
ENSBTAG00000054746|NBDY	0.519256	3.54436e-07	1.42908e-05
ENSBTAG00000005990|S1PR1	0.519158	0.00290662	0.0443173
ENSBTAG00000016572|USP37	0.516675	0.00226506	0.0367238
ENSBTAG00000012626|B4GALT5	0.515011	0.000296483	0.00681766
ENSBTAG00000013533|CLIC1	0.512881	0.00253768	0.0399349
ENSBTAG00000019853|SMURF2	0.509322	2.99137e-06	0.000103433
ENSBTAG00000034519	0.507522	0.00137557	0.0247234
ENSBTAG00000003807|CNOT9	0.506598	5.24982e-07	2.04656e-05
ENSBTAG00000018823|GRN	0.505829	2.89806e-06	0.000100952
ENSBTAG00000017527|CRYBG1	0.505367	0.00153553	0.0268776
ENSBTAG00000040350|XIAP	0.498468	0.000993959	0.0187005
ENSBTAG00000002010|PI4K2A	0.498169	4.02817e-05	0.00115913
ENSBTAG00000021395|PSME1	0.498015	1.4837e-06	5.48033e-05
ENSBTAG00000004329|RELL1	0.497411	7.90422e-05	0.00214328
ENSBTAG00000001017|SLK	0.496292	0.000114556	0.00299654
ENSBTAG00000011600|MAP3K8	0.496112	0.000460455	0.00983306
ENSBTAG00000035858|MCC	0.494647	0.000359463	0.00795396
ENSBTAG00000013544|LGALS8	0.494472	0.000139015	0.00353134
ENSBTAG00000013191|AGRN	0.491172	0.000131278	0.00337131
ENSBTAG00000018291|C11H2orf68	0.490253	0.000328229	0.00734367
ENSBTAG00000001983|SMAGP	0.488467	0.000557408	0.0116213
ENSBTAG00000011310|FAM155B	0.488195	0.000117198	0.00305431
ENSBTAG00000012047|JAK2	0.486058	0.00116166	0.0213701
ENSBTAG00000017258|ACSL3	0.482884	0.000117882	0.00306646
ENSBTAG00000006974|PLEKHA7	0.482517	0.001897	0.0321258
ENSBTAG00000010693|LMO7	0.482471	0.00247514	0.0390939
ENSBTAG00000012552|FMR1	0.481949	0.000271107	0.00627515
ENSBTAG00000009214|ETS2	0.481329	0.000320229	0.00719901
ENSBTAG00000015602|MRNIP	0.479283	2.56078e-05	0.000770039
ENSBTAG00000013159|PHF11	0.479159	2.31294e-05	0.000697002
ENSBTAG00000011761|LRP6	0.477943	0.000271807	0.00628102
ENSBTAG00000010945|SEC24B	0.476634	0.000231723	0.00548073
ENSBTAG00000021980|RASSF8	0.47583	0.000706005	0.0141131
ENSBTAG00000011258|ACOT9	0.475539	3.12001e-07	1.27639e-05
ENSBTAG00000021535|CROT	0.473693	0.000300522	0.00685453
ENSBTAG00000006581|CCDC82	0.472723	0.000208765	0.00501357
ENSBTAG00000035735|BIRC2	0.468664	0.000193694	0.00471601
ENSBTAG00000015212|IFNAR2	0.46854	0.00042132	0.00916271
ENSBTAG00000051039	0.468185	0.00137742	0.024725
ENSBTAG00000003632|CYP39A1	0.466274	0.00212713	0.0350543
ENSBTAG00000000152|RANBP2	0.463631	0.000343034	0.00761439
ENSBTAG00000004177|TANC1	0.463222	0.00160075	0.0278804
ENSBTAG00000013824|WWC3	0.462714	3.62123e-05	0.0010617
ENSBTAG00000001637|FUNDC1	0.460757	1.11856e-08	5.43881e-07
ENSBTAG00000018706|PCTP	0.460527	0.00260291	0.0407915
ENSBTAG00000003069|MAN1C1	0.455489	0.000256361	0.00597234
ENSBTAG00000007942|TENT4B	0.455076	9.7794e-05	0.00260162
ENSBTAG00000012252|MOCOS	0.454812	3.20491e-05	0.000945549
ENSBTAG00000002187|SERINC3	0.454619	0.000257536	0.00598071
ENSBTAG00000016527|FAM241B	0.454092	0.00104726	0.0195724
ENSBTAG00000013727|UMPS	0.45189	4.43644e-05	0.00126385
ENSBTAG00000021201|FAM126B	0.451626	0.00104972	0.0195752
ENSBTAG00000040151|GCH1	0.44914	0.000623731	0.0128706
ENSBTAG00000002813|GAB1	0.446976	9.53035e-05	0.00254498
ENSBTAG00000003525|STXBP1	0.445243	0.000678824	0.0137455
ENSBTAG00000021506|ARL6IP5	0.444034	0.000215433	0.0051583
ENSBTAG00000049516|ARL6IP1	0.443817	0.00278212	0.0428836
ENSBTAG00000018436|UBE2J1	0.442181	0.000413272	0.00901702
ENSBTAG00000006616|PTPN1	0.441164	0.000444922	0.009574
ENSBTAG00000001294|PPP1R15A	0.440752	0.000554417	0.0115761
ENSBTAG00000049730|TCEAL1	0.440749	2.45547e-06	8.63894e-05
ENSBTAG00000016378|LRP10	0.438773	0.000201305	0.00485098
ENSBTAG00000021427|HOXB3	0.438467	0.00125347	0.0228248
ENSBTAG00000013949|AHCTF1	0.437691	0.000674917	0.0136959
ENSBTAG00000031396	0.434917	0.000835642	0.0161983
ENSBTAG00000011143|KPNA1	0.431902	0.00273421	0.0423212
ENSBTAG00000015582|HMOX1	0.429168	0.00010836	0.00284507
ENSBTAG00000013254|XPO1	0.427098	0.00100863	0.0189007
ENSBTAG00000032518|SPRED1	0.426986	0.000699782	0.0140285
ENSBTAG00000017830|RBMS2	0.426743	4.20804e-07	1.67287e-05
ENSBTAG00000010666|KHNYN	0.423302	0.000435893	0.00939406
ENSBTAG00000014974|GRAMD2B	0.422181	7.02377e-05	0.00192681
ENSBTAG00000020964|STRIP1	0.419144	5.31095e-06	0.000176276
ENSBTAG00000006027|USP34	0.418126	0.000316267	0.00713273
ENSBTAG00000002755|ANKRD12	0.414572	0.000642197	0.0131936
ENSBTAG00000011332|TRIM68	0.413999	0.00287139	0.0440666
ENSBTAG00000025320|AKAP1	0.411932	0.00149331	0.0264012
ENSBTAG00000001774|SPRY2	0.41103	0.000256752	0.00597234
ENSBTAG00000007399|LAMP2	0.410981	0.000164006	0.00409229
ENSBTAG00000004549|UPRT	0.41086	0.000181201	0.00445498
ENSBTAG00000016355|UVRAG	0.409973	0.000688049	0.0138724
ENSBTAG00000010355|VPS37A	0.409271	1.87405e-05	0.000577099
ENSBTAG00000021474|GSDMD	0.408283	0.00120039	0.0219391
ENSBTAG00000008432|NUP98	0.40823	0.000900252	0.0171903
ENSBTAG00000011149|SIGIRR	0.404576	0.00236668	0.0377623
ENSBTAG00000011287|ATXN7	0.40242	0.00302242	0.0456869
ENSBTAG00000004117|AZI2	0.4018	7.48132e-09	3.76016e-07
ENSBTAG00000014099|YTHDC2	0.401688	0.00323273	0.0479391
ENSBTAG00000006721|POLR1F	0.400189	0.000749715	0.0147977
ENSBTAG00000005379|SLC41A1	0.399119	0.00217894	0.0355682
ENSBTAG00000020594|ELF2	0.397532	1.80188e-05	0.000558543
ENSBTAG00000005412|NEDD4L	0.396824	4.92784e-07	1.94256e-05
ENSBTAG00000014650|NFATC2IP	0.394196	0.00138324	0.0247663
ENSBTAG00000021102|GALM	0.394161	0.000723957	0.0144105
ENSBTAG00000020345|CNN3	0.393037	1.84969e-05	0.00057085
ENSBTAG00000021602|CTTNBP2NL	0.38798	0.000933995	0.0176668
ENSBTAG00000000283|CSF1	0.38767	0.000876552	0.0167605
ENSBTAG00000000505|KYAT3	0.385647	2.96622e-06	0.000103071
ENSBTAG00000014006|TOR3A	0.384394	0.000766367	0.015063
ENSBTAG00000052382|H2BC4	0.383723	0.00303541	0.0457465
ENSBTAG00000021780|SCO1	0.381869	0.0015344	0.0268776
ENSBTAG00000016760|LRRFIP2	0.380915	5.53688e-07	2.14657e-05
ENSBTAG00000026429|DECR2	0.377697	1.97193e-05	0.000604597
ENSBTAG00000015919|PARM1	0.377533	0.00146497	0.0259327
ENSBTAG00000005905|TOPORS	0.376326	0.000123704	0.00320016
ENSBTAG00000021521|BFAR	0.374232	3.82107e-05	0.00111333
ENSBTAG00000017845|BAG1	0.373742	2.52065e-06	8.82415e-05
ENSBTAG00000013996|SH3BP2	0.371583	0.000838029	0.0162223
ENSBTAG00000005474|CREB1	0.371334	0.000931521	0.0176581
ENSBTAG00000020865|PELI1	0.371194	0.00303263	0.0457465
ENSBTAG00000001468|SAMD4A	0.368761	0.000807212	0.0157339
ENSBTAG00000024407	0.367831	3.92424e-05	0.00113633
ENSBTAG00000034269|RCBTB1	0.367294	0.00196868	0.0330612
ENSBTAG00000017919|CNOT4	0.366734	0.00125497	0.0228248
ENSBTAG00000027626|GOLGA7	0.366474	0.000103108	0.00272752
ENSBTAG00000014912|FMOD	0.366405	0.00067091	0.0136441
ENSBTAG00000031171|SH3GLB1	0.364669	5.56906e-05	0.00156122
ENSBTAG00000014728|TAPBPL	0.361805	0.000246262	0.00576647
ENSBTAG00000004051|SBDS	0.355628	0.000935748	0.0176762
ENSBTAG00000006654|TANK	0.35357	0.00141962	0.0252377
ENSBTAG00000012873|SNX6	0.352653	0.00192614	0.032463
ENSBTAG00000020911|FNBP4	0.352303	0.00135767	0.0244329
ENSBTAG00000054697	0.350133	0.0026841	0.0417385
ENSBTAG00000003570|DDX19A	0.348179	3.83746e-05	0.0011158
ENSBTAG00000002767|GNB4	0.346985	0.00319574	0.047527
ENSBTAG00000015240|UBR4	0.346488	0.00249624	0.0393829
ENSBTAG00000006378|RIPK1	0.345896	0.000310497	0.00704778
ENSBTAG00000002959|LRCH1	0.344009	0.000254242	0.00593357
ENSBTAG00000010980|ANKMY2	0.343943	0.00226927	0.0367364
ENSBTAG00000016095|PRICKLE3	0.343805	0.00301809	0.0456706
ENSBTAG00000021520|DDX46	0.343527	0.000689044	0.0138726
ENSBTAG00000016208|TGM2	0.342955	0.000471611	0.0100384
ENSBTAG00000000925|GLT8D2	0.34192	0.0021805	0.0355682
ENSBTAG00000027444|SVIL	0.340299	0.00154198	0.0269569
ENSBTAG00000015931|TTC4	0.338671	0.000366963	0.00806918
ENSBTAG00000002966|DNAJC13	0.337	0.00186162	0.031679
ENSBTAG00000002921|RMDN3	0.3356	0.000732859	0.0145466
ENSBTAG00000015801|EFNB1	0.331789	0.000131969	0.00338287
ENSBTAG00000008321|RNF8	0.330982	0.000137718	0.00351107
ENSBTAG00000017994|MAX	0.329258	6.3694e-05	0.00176103
ENSBTAG00000015713|TLK2	0.325133	3.00027e-05	0.000887033
ENSBTAG00000021514|DNPEP	0.324927	0.00263382	0.0411385
ENSBTAG00000031435|SELENOT	0.323596	0.000777714	0.0152647
ENSBTAG00000005564|PIAS1	0.321115	0.000586207	0.0121141
ENSBTAG00000000742|AMOTL2	0.317327	0.00204687	0.0340491
ENSBTAG00000014605|ETV6	0.315979	0.000299045	0.00684301
ENSBTAG00000044019|KAT2A	0.310264	0.000243226	0.00572393
ENSBTAG00000010324|GTPBP1	0.30331	6.62865e-05	0.00182554
ENSBTAG00000009982|IGSF8	0.301398	0.00259396	0.0406965
ENSBTAG00000022000|CACNB2	0.300432	0.000781861	0.0153247
ENSBTAG00000011028|ABCB7	0.298369	0.000244908	0.00574431
ENSBTAG00000002788|RAB27B	0.297758	0.00312511	0.0467371
ENSBTAG00000003044|SPIN1	0.296341	0.000797586	0.0155679
ENSBTAG00000046672|ZDHHC18	0.293021	0.00271087	0.0420618
ENSBTAG00000008761|TRAFD1	0.291632	0.00105019	0.0195752
ENSBTAG00000003423|DDX24	0.290899	9.64469e-05	0.00257064
ENSBTAG00000006209|EXT1	0.288359	0.000287925	0.0066317
ENSBTAG00000000024|DYM	0.285176	0.000326663	0.00732027
ENSBTAG00000005661|SNAP23	0.283494	0.00226163	0.0367104
ENSBTAG00000023744|YPEL5	0.28272	0.00182174	0.031227
ENSBTAG00000000139|KMT5A	0.279486	0.00236046	0.0377057
ENSBTAG00000020043|ARHGAP17	0.276122	0.00338807	0.0498944
ENSBTAG00000019805|RHBDF1	0.275187	0.000456491	0.00976322
ENSBTAG00000031299|TTC17	0.272483	0.00215769	0.0354319
ENSBTAG00000030172|PRPSAP1	0.27235	0.000683808	0.0138066
ENSBTAG00000001529|NSD3	0.256521	8.97307e-05	0.0024053
ENSBTAG00000016918|MYOF	0.254395	0.00273142	0.0423212
ENSBTAG00000001848|KATNB1	0.246127	0.00233751	0.0374318
ENSBTAG00000044173|EHBP1	0.233184	0.00202273	0.0337274
ENSBTAG00000005314|MFN2	0.22818	0.00217698	0.0355682
ENSBTAG00000007614|BBS4	0.200314	0.00213176	0.035088
ENSBTAG00000016675|ANAPC7	-0.164793	0.00289652	0.0442592
ENSBTAG00000020759|NCLN	-0.199187	0.00187769	0.0318754
ENSBTAG00000009715|PDCD11	-0.200554	0.00128655	0.0233319
ENSBTAG00000001189|AP1B1	-0.202465	0.000219733	0.00524118
ENSBTAG00000002590|EXOSC10	-0.204382	0.000984049	0.0185388
ENSBTAG00000008629|MTFR1	-0.20815	0.00218115	0.0355682
ENSBTAG00000013111|RRM1	-0.214513	0.00285751	0.0439015
ENSBTAG00000018812|NOP56	-0.216517	0.00280946	0.0432578
ENSBTAG00000003421|RNF40	-0.2208	0.00312935	0.0467509
ENSBTAG00000003410|EFL1	-0.221885	0.00168354	0.0291062
ENSBTAG00000006611|NUP93	-0.222137	0.00142033	0.0252377
ENSBTAG00000018372|STARD7	-0.222472	0.00245867	0.0388774
ENSBTAG00000009855|FAN1	-0.223968	0.00326623	0.048334
ENSBTAG00000010934|RAE1	-0.22499	0.000583672	0.0120972
ENSBTAG00000012365|ANP32A	-0.225796	0.000872826	0.0167347
ENSBTAG00000006500|RBM15B	-0.227095	0.00129772	0.0235043
ENSBTAG00000002209|JPT2	-0.227301	0.00243161	0.0385795
ENSBTAG00000006175|KDM5B	-0.229635	0.000133053	0.00340446
ENSBTAG00000009636|SLC7A6OS	-0.229964	0.00211202	0.0349266
ENSBTAG00000002716|NOL10	-0.231989	0.00137934	0.0247279
ENSBTAG00000001016|NAA35	-0.234068	0.00191085	0.0323046
ENSBTAG00000018847|HARS1	-0.235576	0.00319818	0.047527
ENSBTAG00000019220|SMARCA4	-0.235576	0.00152797	0.0268453
ENSBTAG00000016763|MEPCE	-0.251603	0.00229586	0.0369253
ENSBTAG00000039246|TRIM11	-0.253517	0.00133862	0.0241518
ENSBTAG00000015796|DNAJC5	-0.260147	0.00208915	0.034589
ENSBTAG00000010890|PRMT5	-0.263881	0.000454417	0.00973366
ENSBTAG00000016658|ABHD4	-0.265204	0.00228645	0.0368582
ENSBTAG00000001844|MOGS	-0.266951	0.00227471	0.0367364
ENSBTAG00000019971|CDC16	-0.268625	0.000200414	0.00483777
ENSBTAG00000054053	-0.272051	0.000421903	0.00916271
ENSBTAG00000039793|HDGF	-0.27377	0.00120006	0.0219391
ENSBTAG00000021484|TSPAN18	-0.276143	0.00101128	0.0189252
ENSBTAG00000007269|EIF2B1	-0.280091	0.00304042	0.0457624
ENSBTAG00000000157|CCDC138	-0.282328	0.00212722	0.0350543
ENSBTAG00000014371|CHPF2	-0.283536	0.00265394	0.0413334
ENSBTAG00000018159|CASP2	-0.286405	6.20272e-05	0.00172853
ENSBTAG00000015097|CACFD1	-0.286766	0.002044	0.0340416
ENSBTAG00000001781|TOMM40	-0.291337	0.0017888	0.0307373
ENSBTAG00000026962|XPOT	-0.293427	0.00238303	0.0378943
ENSBTAG00000008764|SMYD5	-0.29455	0.000929723	0.0176572
ENSBTAG00000002058|ASF1A	-0.299442	0.000174385	0.0043135
ENSBTAG00000014159|TTL	-0.299707	0.00303612	0.0457465
ENSBTAG00000020381|FCF1	-0.303705	0.00290107	0.0442806
ENSBTAG00000019869|DGCR8	-0.305773	4.46412e-05	0.00126916
ENSBTAG00000046031|C14H8orf82	-0.306396	0.00189657	0.0321258
ENSBTAG00000016747|NAT10	-0.311114	0.000112549	0.00294954
ENSBTAG00000030584|SLC35A4	-0.312905	0.00019349	0.00471601
ENSBTAG00000013405|CIBAR1	-0.313845	0.000761441	0.0149871
ENSBTAG00000027464|FGFRL1	-0.31407	0.00311909	0.0466968
ENSBTAG00000014102|WDR77	-0.315136	0.000523138	0.0110047
ENSBTAG00000009874|ZXDC	-0.315274	0.000119852	0.00310622
ENSBTAG00000021671|METTL18	-0.317254	0.00298554	0.0453241
ENSBTAG00000013127|LPCAT3	-0.317799	0.000743343	0.0147132
ENSBTAG00000005631|VARS1	-0.317838	2.02274e-05	0.000618249
ENSBTAG00000012878|BMS1	-0.317944	6.36635e-05	0.00176103
ENSBTAG00000000974|IARS1	-0.320477	0.00321066	0.047662
ENSBTAG00000014797|SEC22A	-0.322301	0.00275406	0.0425443
ENSBTAG00000001069|TP53	-0.32452	0.000239378	0.00564282
ENSBTAG00000000879|C14H8orf33	-0.324972	0.000304615	0.00693665
ENSBTAG00000020629|UTP18	-0.325559	8.92988e-05	0.00239829
ENSBTAG00000000321|TBL2	-0.325837	0.001834	0.0313608
ENSBTAG00000050549|KLHL11	-0.32673	0.00173432	0.0299474
ENSBTAG00000015980|FASN	-0.329407	0.00233799	0.0374318
ENSBTAG00000009188|GART	-0.331397	5.08944e-05	0.00143534
ENSBTAG00000018482|KBTBD4	-0.331437	0.000197257	0.00478878
ENSBTAG00000000406|GPATCH4	-0.332835	0.000736948	0.0146071
ENSBTAG00000013624|LMNB2	-0.334257	2.73458e-05	0.000815332
ENSBTAG00000003323|NOL6	-0.337124	0.00242342	0.038493
ENSBTAG00000009077|SNRPA	-0.337553	0.00254709	0.0400058
ENSBTAG00000039090|MAGEH1	-0.337798	6.29569e-06	0.000207008
ENSBTAG00000009879|PCGF6	-0.339244	0.00229067	0.036884
ENSBTAG00000018888|DPH2	-0.341307	0.000182917	0.00448466
ENSBTAG00000008302|RINT1	-0.341547	0.000454062	0.00973366
ENSBTAG00000012432|FDFT1	-0.341675	0.00233041	0.0374193
ENSBTAG00000000064|FEN1	-0.343893	0.00194588	0.0327564
ENSBTAG00000010196|NUP43	-0.344338	0.00145187	0.0257333
ENSBTAG00000005652|ALG3	-0.344782	0.000215525	0.0051583
ENSBTAG00000025632|NOP10	-0.345134	0.00261124	0.0408765
ENSBTAG00000020446|THOP1	-0.345967	0.0010587	0.0196818
ENSBTAG00000037938	-0.346062	0.00161488	0.0280571
ENSBTAG00000012920|TMEM70	-0.347971	0.00226073	0.0367104
ENSBTAG00000008192|PLPPR2	-0.348437	0.000356011	0.00788998
ENSBTAG00000007619|PUSL1	-0.348924	0.00265511	0.0413334
ENSBTAG00000007115|GSR	-0.350185	0.00206653	0.0342952
ENSBTAG00000047673|THUMPD1	-0.351912	0.00167148	0.0289333
ENSBTAG00000015521|GEMIN6	-0.35405	0.002154	0.0354126
ENSBTAG00000008548|FAM98A	-0.356888	0.00301677	0.0456706
ENSBTAG00000020179|AAAS	-0.359886	0.000432602	0.00935177
ENSBTAG00000025372|RIOX1	-0.360948	0.000158248	0.00395563
ENSBTAG00000037765|TNFAIP8L1	-0.361256	0.00174722	0.0300962
ENSBTAG00000010465|C29H11orf98	-0.361882	0.000321964	0.00722648
ENSBTAG00000010180|URB2	-0.361898	0.000297528	0.00683053
ENSBTAG00000008579|RCC2	-0.364559	1.12639e-06	4.20164e-05
ENSBTAG00000037404|LRFN4	-0.368368	0.000220309	0.00524603
ENSBTAG00000024162|SLC19A1	-0.375856	0.000425649	0.00922983
ENSBTAG00000022242|DPP3	-0.379213	0.000299832	0.00684989
ENSBTAG00000008372|PEX11B	-0.382789	0.00152109	0.0267579
ENSBTAG00000043994|GRK6	-0.384735	0.00018139	0.00445498
ENSBTAG00000025129|MNT	-0.386936	4.0359e-05	0.00115913
ENSBTAG00000008109|TMEM97	-0.386983	4.99925e-05	0.00141558
ENSBTAG00000014166|POLR1B	-0.387434	6.20542e-06	0.000204517
ENSBTAG00000004243|LYPLA1	-0.392698	0.00178393	0.030691
ENSBTAG00000010601|DOLK	-0.393848	0.00324589	0.0480836
ENSBTAG00000007512|PLA2G15	-0.39585	0.000180557	0.00445004
ENSBTAG00000025130|HIC1	-0.397785	0.00328159	0.0485103
ENSBTAG00000015911|RWDD2A	-0.398454	0.00306167	0.0460329
ENSBTAG00000003232|RAB29	-0.404309	9.80028e-05	0.00260225
ENSBTAG00000038321|LIPE	-0.404637	0.000420774	0.00916271
ENSBTAG00000032288|GCK	-0.40486	0.00130006	0.0235136
ENSBTAG00000011832|ALDH18A1	-0.407312	0.00014818	0.00374386
ENSBTAG00000037523|B3GALT6	-0.411609	0.00141501	0.0252377
ENSBTAG00000019984|GINS1	-0.415643	0.000116867	0.00305134
ENSBTAG00000009641|MTHFD1	-0.415915	3.43147e-07	1.38917e-05
ENSBTAG00000008815|WDR89	-0.423772	0.00200488	0.0335091
ENSBTAG00000000451|TMEM126A	-0.424348	1.97786e-06	7.10063e-05
ENSBTAG00000031686|ZNF566	-0.43561	0.00261844	0.0409436
ENSBTAG00000016034|EXOSC5	-0.43607	0.00016482	0.00410532
ENSBTAG00000012818|PDLIM5	-0.440861	0.00289643	0.0442592
ENSBTAG00000021210|HES2	-0.448411	0.000401364	0.00879813
ENSBTAG00000020030|FITM2	-0.451823	0.0022144	0.0360686
ENSBTAG00000047265	-0.453701	0.000107257	0.00283119
ENSBTAG00000003826|SCN1B	-0.457103	0.00287484	0.0440714
ENSBTAG00000003222|ASNS	-0.457183	0.00135457	0.0244083
ENSBTAG00000004290|DDX28	-0.461611	0.000332877	0.00743583
ENSBTAG00000040190|CCDC88B	-0.466958	0.00141695	0.0252377
ENSBTAG00000046919|ADPRM	-0.477799	1.20424e-05	0.000379983
ENSBTAG00000003191|FSCN1	-0.486001	1.33077e-07	5.69236e-06
ENSBTAG00000016721|ZNF791	-0.486608	0.000140311	0.00355783
ENSBTAG00000019722|GUCY2C	-0.489948	0.00185805	0.0316567
ENSBTAG00000000042|PYCR1	-0.490716	7.96041e-06	0.000258126
ENSBTAG00000007763|SLC1A4	-0.506108	0.00151784	0.0267579
ENSBTAG00000015037|GAREM2	-0.506278	5.94689e-07	2.29919e-05
ENSBTAG00000001711|BORCS6	-0.508744	3.89997e-05	0.00113163
ENSBTAG00000038888|ZBTB9	-0.514176	0.000870513	0.0167131
ENSBTAG00000004394|PKIB	-0.514475	0.00296339	0.0450365
ENSBTAG00000002309|CSPG5	-0.520159	0.00307508	0.0461852
ENSBTAG00000006619|MATK	-0.52727	0.00264564	0.0412773
ENSBTAG00000023784|TMEM88B	-0.533727	0.00244154	0.0386499
ENSBTAG00000047827|RENBP	-0.536943	2.95984e-05	0.000876924
ENSBTAG00000006606|RFLNB	-0.537976	0.00227628	0.0367364
ENSBTAG00000011079|C18H19orf48	-0.547423	3.43518e-07	1.38917e-05
ENSBTAG00000011839|HMGCS1	-0.552004	0.00238248	0.0378943
ENSBTAG00000051586|ECE2	-0.552955	0.0003176	0.00715135
ENSBTAG00000025146	-0.566092	0.00185559	0.031653
ENSBTAG00000007661|MYO1F	-0.569293	0.000827826	0.016069
ENSBTAG00000008631|CORO1A	-0.572707	0.00051523	0.0108708
ENSBTAG00000016627|WASF1	-0.572713	0.00191215	0.0323046
ENSBTAG00000008735|VASH1	-0.581428	8.58954e-12	5.81157e-10
ENSBTAG00000000648|ADAMTS5	-0.58212	0.00225629	0.0367084
ENSBTAG00000012771|CSF1R	-0.585319	0.0017374	0.0299637
ENSBTAG00000011482|SLC43A2	-0.588231	7.49463e-05	0.00204403
ENSBTAG00000014472|LCMT2	-0.610716	0.00199515	0.0334259
ENSBTAG00000015510|EPHB6	-0.611463	0.00181195	0.0310971
ENSBTAG00000007253|TSPAN33	-0.621069	0.000903886	0.0172363
ENSBTAG00000012489|TMEM266	-0.631034	0.00238067	0.0378943
ENSBTAG00000014417	-0.645536	0.000789538	0.0154322
ENSBTAG00000003312|CHST15	-0.650311	0.00233189	0.0374193
ENSBTAG00000012087|NHLRC1	-0.651567	0.000932279	0.0176581
ENSBTAG00000012035|EXOC3L1	-0.655762	0.000868815	0.0167126
ENSBTAG00000017681|RIN1	-0.665778	5.02518e-07	1.9699e-05
ENSBTAG00000012409|POSTN	-0.680408	0.00116694	0.0214391
ENSBTAG00000021422|PDZD4	-0.69395	1.23557e-09	6.71359e-08
ENSBTAG00000016002|FAM169A	-0.706202	0.000404993	0.00885462
ENSBTAG00000006326|ALDH1L2	-0.709353	8.32507e-05	0.00225305
ENSBTAG00000006368|N4BP3	-0.714625	8.54725e-05	0.00230432
ENSBTAG00000013501|DHRS13	-0.717642	1.25446e-08	6.04587e-07
ENSBTAG00000020674|LTB	-0.721428	2.63657e-06	9.20706e-05
ENSBTAG00000021842|FCGR2B	-0.72549	0.000472209	0.0100384
ENSBTAG00000003369|SYT12	-0.743203	0.0016284	0.028257
ENSBTAG00000033563|ZNF529	-0.745554	0.00084474	0.0163297
ENSBTAG00000008583|PALD1	-0.745646	3.42184e-07	1.38917e-05
ENSBTAG00000002178|PPL	-0.746608	0.000118884	0.00308681
ENSBTAG00000033174|TFAP4	-0.761435	3.2997e-08	1.54274e-06
ENSBTAG00000005700|MAP3K9	-0.771018	0.00334862	0.0493974
ENSBTAG00000029857|bta-mir-145	-0.772684	0.00152102	0.0267579
ENSBTAG00000003741|NEURL1	-0.78484	0.00318996	0.0475051
ENSBTAG00000039719|PHGDH	-0.785465	5.76154e-09	2.92715e-07
ENSBTAG00000012526|APBB1IP	-0.790516	0.00201313	0.033607
ENSBTAG00000030114|bta-mir-143	-0.800841	0.000626805	0.0129151
ENSBTAG00000017875|ARHGAP30	-0.803651	0.000698728	0.0140274
ENSBTAG00000038337|MZB1	-0.8464	0.00331988	0.0490249
ENSBTAG00000053635	-0.857502	0.00299656	0.0454424
ENSBTAG00000011275|SCUBE1	-0.858028	0.000541108	0.0113488
ENSBTAG00000007268|F13A1	-0.871964	0.00160796	0.0279713
ENSBTAG00000012518|PCDH1	-0.874511	7.67353e-09	3.84304e-07
ENSBTAG00000010175|COL8A2	-0.876752	7.77311e-05	0.00211588
ENSBTAG00000013054|MFSD2A	-0.884884	1.15783e-05	0.000366986
ENSBTAG00000008197|EPOR	-0.88745	2.99868e-06	0.000103433
ENSBTAG00000019948|AFAP1L1	-0.893694	1.16596e-05	0.000368731
ENSBTAG00000049782	-0.932182	0.000751148	0.0148052
ENSBTAG00000026326|SPN	-0.937808	4.15977e-05	0.00119227
ENSBTAG00000043578|DIO3	-0.940462	0.00070556	0.0141131
ENSBTAG00000013081|PSPH	-0.945718	7.88572e-06	0.000256295
ENSBTAG00000017060|ITGB2	-0.96384	1.43891e-05	0.000448003
ENSBTAG00000012066|PECAM1	-0.992582	5.18963e-06	0.000172657
ENSBTAG00000003684|LRFN5	-1.009	0.000174403	0.0043135
ENSBTAG00000017328|PTI	-1.01021	0.000694845	0.0139694
ENSBTAG00000008437|PCDH12	-1.01615	3.2716e-06	0.00011148
ENSBTAG00000011662|SOX18	-1.03011	2.06596e-06	7.39802e-05
ENSBTAG00000020872|C5AR1	-1.04315	0.000656125	0.0134015
ENSBTAG00000017664|HGF	-1.04407	0.000124809	0.00322283
ENSBTAG00000007079|LCP1	-1.10743	3.1634e-06	0.000108317
ENSBTAG00000021697|PDGFB	-1.12005	3.55418e-07	1.42908e-05
ENSBTAG00000009868|VGF	-1.12505	0.000567298	0.0117926
ENSBTAG00000027080|SLC8A3	-1.15977	6.67615e-07	2.55308e-05
ENSBTAG00000027516|APLNR	-1.46361	8.9576e-11	5.50482e-09
ENSBTAG00000051461|SERTM1	-1.54205	2.58191e-05	0.000774738
ENSBTAG00000046768|IGFBP1	-3.97349	7.62452e-08	3.45016e-06

## Sheet: LFvsCT
EnsemblID|GeneSymbol	logFC	P Value	FDR
ENSBTAG00000018122|TKDP1	11.2966	0.000583239	0.0117592
ENSBTAG00000019448|CLDN7	9.50839	2.16739e-05	0.000675363
ENSBTAG00000039524	9.32978	2.44619e-18	2.7988e-16
ENSBTAG00000017233	9.02444	3.25058e-29	6.93112e-27
ENSBTAG00000034918|IFIT2	8.60429	6.39635e-55	3.91373e-52
ENSBTAG00000030297	8.55033	4.98119e-10	2.98299e-08
ENSBTAG00000016061|RSAD2	8.5373	4.09171e-90	1.15165e-86
ENSBTAG00000017823|CFAP52	8.05234	7.95777e-07	3.17251e-05
ENSBTAG00000054268	7.47792	3.2584e-07	1.37704e-05
ENSBTAG00000008471|MX2	7.3532	7.89101e-38	2.221e-35
ENSBTAG00000047325|GNGT2	7.31237	7.30819e-09	3.86647e-07
ENSBTAG00000014707|ISG15	7.07874	1.42914e-103	1.00561e-99
ENSBTAG00000007881|IFIT1	6.70032	1.54883e-80	2.72458e-77
ENSBTAG00000009768|IFIT3	6.38284	3.0458e-140	4.28636e-136
ENSBTAG00000012406|ZBP1	6.34974	8.98458e-41	2.87364e-38
ENSBTAG00000004560|CLEC4F	6.29794	1.42418e-05	0.000460747
ENSBTAG00000045588	6.19699	2.93879e-50	1.29243e-47
ENSBTAG00000004381|TACSTD2	6.00523	5.07453e-29	1.03498e-26
ENSBTAG00000008021	5.94832	7.27796e-74	8.53523e-71
ENSBTAG00000038938|GBP2	5.89418	1.87437e-88	3.76829e-85
ENSBTAG00000030921|FAM3B	5.87265	2.45979e-30	5.58334e-28
ENSBTAG00000038233	5.78051	1.49828e-64	1.5061e-61
ENSBTAG00000053050|SAMD9	5.7576	1.58373e-32	3.97996e-30
ENSBTAG00000020602|IDO1	5.60173	1.5625e-88	3.66485e-85
ENSBTAG00000050417	5.5392	5.12331e-23	7.837e-21
ENSBTAG00000034349|IFI44	5.50223	1.06672e-74	1.36472e-71
ENSBTAG00000037527|OAS1Z	5.23407	1.66332e-95	7.80264e-92
ENSBTAG00000016661|USP18	5.16525	8.09091e-53	4.21716e-50
ENSBTAG00000019437|SLFN11	5.11059	6.16227e-50	2.62793e-47
ENSBTAG00000038625	5.05872	5.18281e-94	1.82344e-90
ENSBTAG00000037634	5.00547	2.45026e-77	3.44826e-74
ENSBTAG00000019979|CMPK2	5.0008	3.31963e-46	1.29004e-43
ENSBTAG00000053807|OAS1X	4.93567	7.2333e-56	4.84735e-53
ENSBTAG00000020536|HERC6	4.81963	4.10377e-40	1.28338e-37
ENSBTAG00000030932|IFI44L	4.66716	5.78312e-34	1.53558e-31
ENSBTAG00000053424	4.6457	2.17019e-31	5.26571e-29
ENSBTAG00000008142|IFIH1	4.63402	3.10712e-42	1.09316e-39
ENSBTAG00000020538|HERC5	4.60496	6.75257e-35	1.82748e-32
ENSBTAG00000039861|OAS1Y	4.59097	8.07789e-54	4.54721e-51
ENSBTAG00000031186|GBP6	4.57071	2.70075e-28	5.3532e-26
ENSBTAG00000030913|MX1	4.56404	6.85857e-33	1.75492e-30
ENSBTAG00000014628|OAS2	4.53464	3.05229e-51	1.38564e-48
ENSBTAG00000001725|CXCL10	4.51944	4.657e-16	4.28353e-14
ENSBTAG00000012335|UBA7	4.51068	2.6754e-60	2.35318e-57
ENSBTAG00000037800|APOBEC3Z1	4.47452	5.91641e-09	3.16584e-07
ENSBTAG00000015060|GBP5	4.4021	3.90296e-59	3.05146e-56
ENSBTAG00000017670	4.39298	1.36706e-78	2.13762e-75
ENSBTAG00000016656|PARP14	4.36351	3.61029e-61	3.38717e-58
ENSBTAG00000013185|TIMD4	4.33564	2.07338e-12	1.51972e-10
ENSBTAG00000032277|KYNU	4.22165	0.000135734	0.00333948
ENSBTAG00000005251	4.163	5.0985e-17	5.27583e-15
ENSBTAG00000014113|CCL8	4.15896	2.14819e-27	4.19881e-25
ENSBTAG00000022489	4.14527	3.39171e-46	1.29004e-43
ENSBTAG00000011563|TNFSF13B	4.05508	1.35776e-14	1.12399e-12
ENSBTAG00000053806	4.03214	7.73084e-30	1.67379e-27
ENSBTAG00000017895|CLEC10A	4.02232	3.92218e-06	0.000138338
ENSBTAG00000019577|ACKR4	4.02064	4.72509e-23	7.30728e-21
ENSBTAG00000052878	4.00578	2.07713e-48	8.5975e-46
ENSBTAG00000053071	3.88836	3.38368e-53	1.83148e-50
ENSBTAG00000031750|PLAC8B	3.85514	7.57417e-29	1.52273e-26
ENSBTAG00000003366|DDX58	3.78711	7.25972e-31	1.67485e-28
ENSBTAG00000018418|TMEM74B	3.76915	3.21436e-21	4.56926e-19
ENSBTAG00000046580|DHX58	3.7303	2.46678e-38	7.08468e-36
ENSBTAG00000023026	3.70762	1.03771e-06	4.001e-05
ENSBTAG00000047680|IRF7	3.68253	8.85702e-59	6.56026e-56
ENSBTAG00000049137	3.61133	3.66973e-16	3.46605e-14
ENSBTAG00000024272	3.60897	3.87935e-54	2.27476e-51
ENSBTAG00000014529|GBP4	3.58265	2.22092e-18	2.60459e-16
ENSBTAG00000020166|ZNFX1	3.57777	1.45651e-64	1.5061e-61
ENSBTAG00000032265|RTP4	3.55755	5.23391e-39	1.56717e-36
ENSBTAG00000011343|XAF1	3.51167	4.31424e-52	2.02381e-49
ENSBTAG00000014705|HES4	3.4937	1.2109e-23	2.00483e-21
ENSBTAG00000011467|BATF2	3.49041	5.07498e-41	1.70048e-38
ENSBTAG00000018994|TNFSF10	3.45625	2.0666e-17	2.18671e-15
ENSBTAG00000014762|ISG20	3.37668	2.11763e-59	1.75303e-56
ENSBTAG00000016546|PARP12	3.34553	1.76053e-43	6.35282e-41
ENSBTAG00000004272|ISG12(B)	3.33917	2.37577e-23	3.75665e-21
ENSBTAG00000038737|P2RY6	3.32382	1.55661e-19	1.97353e-17
ENSBTAG00000019054|EPSTI1	3.29428	1.08048e-31	2.66764e-29
ENSBTAG00000000095|CD274	3.25258	5.65657e-41	1.85128e-38
ENSBTAG00000003152|IFI27	3.23083	1.90127e-22	2.84644e-20
ENSBTAG00000011734|ANKRD1	3.12356	1.70932e-09	9.6997e-08
ENSBTAG00000001143	3.09959	4.69474e-58	3.30345e-55
ENSBTAG00000037937	3.08402	3.27807e-24	5.62589e-22
ENSBTAG00000009933|DTX3L	3.03644	4.45523e-31	1.04498e-28
ENSBTAG00000012216|MLKL	3.0344	6.64788e-24	1.11376e-21
ENSBTAG00000000892|CGAS	2.97336	4.79927e-41	1.64732e-38
ENSBTAG00000025219	2.95394	4.14232e-21	5.82948e-19
ENSBTAG00000049422|TIFA	2.93636	1.28016e-18	1.52676e-16
ENSBTAG00000008703|EIF2AK2	2.9065	1.13784e-26	2.19353e-24
ENSBTAG00000015779|PML	2.8789	1.17061e-46	4.70687e-44
ENSBTAG00000006360|CD180	2.81615	9.35967e-08	4.29051e-06
ENSBTAG00000038536	2.81066	4.02698e-26	7.45681e-24
ENSBTAG00000052606|TRIM5	2.77639	3.93904e-26	7.39122e-24
ENSBTAG00000005603|CXCL11	2.77511	1.99864e-10	1.27599e-08
ENSBTAG00000018366|SLC15A3	2.75782	1.59103e-15	1.40821e-13
ENSBTAG00000031214	2.71011	2.35952e-18	2.72994e-16
ENSBTAG00000006256|PTPRO	2.6648	1.0516e-15	9.48668e-14
ENSBTAG00000015752|SP110	2.65145	9.48832e-23	1.4358e-20
ENSBTAG00000019017	2.6407	1.4731e-45	5.45552e-43
ENSBTAG00000022227|PLSCR2	2.62166	8.70835e-26	1.59159e-23
ENSBTAG00000028421|U1	2.62048	1.89747e-12	1.42038e-10
ENSBTAG00000015727|IFI47	2.58403	1.81202e-33	4.72232e-31
ENSBTAG00000008953|TAP1	2.5825	1.00784e-35	2.78105e-33
ENSBTAG00000047225|BCL2L14	2.5557	1.58763e-11	1.06903e-09
ENSBTAG00000007450|C2	2.50299	2.12848e-06	7.82092e-05
ENSBTAG00000017287|DRAM1	2.47401	1.61477e-20	2.20628e-18
ENSBTAG00000005816|IRF9	2.46677	3.79271e-55	2.42613e-52
ENSBTAG00000048470|IFITM1	2.45414	1.11781e-52	5.61818e-50
ENSBTAG00000017367|IFIT5	2.42804	7.14497e-40	2.1859e-37
ENSBTAG00000005750|TCF15	2.42323	5.58715e-39	1.63808e-36
ENSBTAG00000002271|CDADC1	2.41722	3.41523e-52	1.65733e-49
ENSBTAG00000009177|PLEKHA4	2.37644	1.81644e-25	3.27728e-23
ENSBTAG00000047367|CMTR2	2.3745	2.43398e-20	3.2936e-18
ENSBTAG00000009132|TMPRSS2	2.3612	9.66026e-05	0.00251757
ENSBTAG00000055140	2.34519	8.55361e-17	8.53723e-15
ENSBTAG00000053766	2.31663	3.98073e-15	3.3952e-13
ENSBTAG00000015978|ANXA1	2.28988	2.36661e-18	2.72994e-16
ENSBTAG00000008909|PNPT1	2.28911	4.94796e-21	6.89432e-19
ENSBTAG00000003743	2.28627	2.21946e-10	1.39439e-08
ENSBTAG00000012673|CDK18	2.26266	2.73654e-15	2.37725e-13
ENSBTAG00000009948|TRIM25	2.22108	3.83555e-31	9.14875e-29
ENSBTAG00000054774	2.21914	1.99237e-16	1.94713e-14
ENSBTAG00000011511	2.19332	4.72623e-13	3.61479e-11
ENSBTAG00000012462|MAP1LC3C	2.18391	9.17923e-08	4.23539e-06
ENSBTAG00000046750|B3GNT3	2.17687	1.77104e-18	2.09444e-16
ENSBTAG00000015685|KIF12	2.17595	1.93063e-07	8.35994e-06
ENSBTAG00000009664	2.12359	1.444e-20	1.99229e-18
ENSBTAG00000003719|TDRD7	2.11064	4.48509e-29	9.4207e-27
ENSBTAG00000046324	2.09323	6.70064e-18	7.42504e-16
ENSBTAG00000017271|MASTL	2.09026	1.04437e-07	4.75643e-06
ENSBTAG00000005609	2.06169	6.52161e-07	2.64235e-05
ENSBTAG00000014297|MOV10	2.05907	3.16615e-26	6.02124e-24
ENSBTAG00000007519|ADAR	2.05636	1.76078e-21	2.52851e-19
ENSBTAG00000009842|CRYM	2.05505	6.29307e-08	2.97189e-06
ENSBTAG00000007554|IFI6	2.0369	6.50448e-08	3.05125e-06
ENSBTAG00000013900|TRIM21	2.02491	4.72795e-18	5.32291e-16
ENSBTAG00000002416	2.01343	7.97292e-20	1.03892e-17
ENSBTAG00000047133	1.99075	2.82291e-16	2.68424e-14
ENSBTAG00000020601|ZNF366	1.98424	2.95138e-15	2.53261e-13
ENSBTAG00000009677|PARP10	1.96209	5.1952e-25	9.25468e-23
ENSBTAG00000004064|BPNT1	1.95407	2.15983e-23	3.48349e-21
ENSBTAG00000009206|FOXS1	1.95049	7.40535e-18	8.14184e-16
ENSBTAG00000001576|TMEM140	1.93187	1.58236e-11	1.06903e-09
ENSBTAG00000019315|PLA2G7	1.92629	2.50596e-16	2.39907e-14
ENSBTAG00000001308	1.90329	2.3035e-10	1.43439e-08
ENSBTAG00000004679|WARS1	1.88725	1.61295e-15	1.41869e-13
ENSBTAG00000018009	1.88325	1.42482e-07	6.30548e-06
ENSBTAG00000003039|PSMB8	1.85138	4.64416e-29	9.61135e-27
ENSBTAG00000038619	1.85131	6.84898e-17	6.93422e-15
ENSBTAG00000021452|TRANK1	1.82705	1.65076e-16	1.62455e-14
ENSBTAG00000015778|SASS6	1.81991	2.59257e-12	1.87104e-10
ENSBTAG00000005413|NLRC5	1.81296	3.94766e-13	3.03581e-11
ENSBTAG00000048899	1.80385	4.10277e-30	9.02161e-28
ENSBTAG00000002965|NEURL3	1.79758	2.11459e-11	1.41036e-09
ENSBTAG00000037702|SP140L	1.7958	2.07364e-19	2.60557e-17
ENSBTAG00000012038|TRIM56	1.78009	1.35642e-24	2.35665e-22
ENSBTAG00000018125|KIF5C	1.76447	9.43456e-14	7.54389e-12
ENSBTAG00000027676|IL18BP	1.76127	1.29473e-19	1.65642e-17
ENSBTAG00000050846	1.75942	1.56974e-13	1.23413e-11
ENSBTAG00000021617|ZC3HAV1	1.75337	9.54601e-22	1.38496e-19
ENSBTAG00000016387|GDAP2	1.74792	3.37687e-23	5.28029e-21
ENSBTAG00000004380|STAT2	1.72962	7.77726e-18	8.48445e-16
ENSBTAG00000049297	1.72641	3.52251e-11	2.33831e-09
ENSBTAG00000011936|ATP8B4	1.72424	2.90039e-08	1.4222e-06
ENSBTAG00000009091|RNASEL	1.71925	2.05136e-09	1.15475e-07
ENSBTAG00000018015|IL27	1.71688	2.75923e-09	1.52876e-07
ENSBTAG00000045929	1.70751	6.53406e-07	2.64235e-05
ENSBTAG00000006582|SSTR1	1.6986	6.92682e-05	0.00187464
ENSBTAG00000000504|GTF2B	1.6981	6.60162e-20	8.68267e-18
ENSBTAG00000016722|PGGHG	1.68634	3.24356e-30	7.24551e-28
ENSBTAG00000000806|ATAD1	1.6787	1.82164e-23	2.98093e-21
ENSBTAG00000049413	1.67401	0.00193789	0.0312752
ENSBTAG00000003038|TAP2	1.66639	1.00845e-15	9.1561e-14
ENSBTAG00000037465|TRIM34	1.66417	5.94506e-07	2.43212e-05
ENSBTAG00000015718|CASP8	1.65496	1.10929e-15	9.94332e-14
ENSBTAG00000020884|CASP4	1.65312	5.30303e-06	0.000183365
ENSBTAG00000008954|PSMB9	1.63039	3.78405e-10	2.30532e-08
ENSBTAG00000047914|CDHR5	1.62602	8.69947e-10	5.10115e-08
ENSBTAG00000032369|NMI	1.59758	3.92364e-24	6.6527e-22
ENSBTAG00000051030	1.59317	2.03459e-06	7.51518e-05
ENSBTAG00000015163|TM4SF1	1.57471	5.41661e-20	7.25981e-18
ENSBTAG00000031913	1.55907	1.1461e-16	1.13585e-14
ENSBTAG00000049808	1.549	3.64752e-09	1.98959e-07
ENSBTAG00000048740	1.54882	1.89167e-09	1.06913e-07
ENSBTAG00000019975|IL7R	1.54385	0.000109277	0.0027961
ENSBTAG00000006466|CD53	1.54001	8.80633e-07	3.48122e-05
ENSBTAG00000011146|RAB8B	1.51647	2.03933e-11	1.36664e-09
ENSBTAG00000010665|CBLN3	1.514	2.79169e-09	1.54068e-07
ENSBTAG00000021791|PARP9	1.50173	2.57181e-17	2.70098e-15
ENSBTAG00000006615|CASP7	1.49337	8.88298e-25	1.56263e-22
ENSBTAG00000004558|C10H15orf48	1.48906	1.52569e-05	0.000490206
ENSBTAG00000042099	1.48411	1.84469e-06	6.86782e-05
ENSBTAG00000037799	1.47755	1.4708e-11	1.00968e-09
ENSBTAG00000004305|RGS16	1.47367	2.91856e-09	1.60173e-07
ENSBTAG00000008330|RNF19B	1.46595	1.39773e-11	9.68976e-10
ENSBTAG00000006695|VCPIP1	1.43647	2.17826e-23	3.48349e-21
ENSBTAG00000052306|IFITM3	1.43622	8.40636e-20	1.08535e-17
ENSBTAG00000019938|N4BP1	1.42341	2.18784e-19	2.72473e-17
ENSBTAG00000014228|TFEC	1.4198	0.000452356	0.00940327
ENSBTAG00000006836|FBXO33	1.413	1.03105e-14	8.58576e-13
ENSBTAG00000002435|PTPRE	1.4129	1.62495e-07	7.07986e-06
ENSBTAG00000054342|MIC1	1.40732	4.07753e-08	1.94519e-06
ENSBTAG00000045824|SOX9	1.40411	9.89238e-05	0.00256382
ENSBTAG00000013167|SIGLEC1	1.39675	0.000697414	0.0136695
ENSBTAG00000019015|IFITM3	1.39549	1.64856e-17	1.771e-15
ENSBTAG00000000973|KCNJ15	1.3937	5.88862e-07	2.42311e-05
ENSBTAG00000018731	1.39017	3.49637e-05	0.00103371
ENSBTAG00000027081|ATP10A	1.3901	5.51032e-07	2.28752e-05
ENSBTAG00000008143|STK17A	1.38972	3.72383e-14	3.0118e-12
ENSBTAG00000019018	1.38566	5.55548e-17	5.70673e-15
ENSBTAG00000033702|STARD8	1.38266	2.52457e-12	1.83135e-10
ENSBTAG00000049851	1.3808	7.84095e-17	7.88183e-15
ENSBTAG00000021396|HEG1	1.37997	1.80725e-13	1.41297e-11
ENSBTAG00000016830|DAXX	1.37691	3.89402e-22	5.7084e-20
ENSBTAG00000008406|TREX1	1.37153	2.59516e-15	2.26843e-13
ENSBTAG00000010785|FAS	1.37072	1.58794e-15	1.40821e-13
ENSBTAG00000014325|C3H1orf109	1.36978	6.84556e-09	3.63538e-07
ENSBTAG00000016869|POLD3	1.35118	2.64754e-19	3.26832e-17
ENSBTAG00000007389|IFI35	1.34986	4.96786e-16	4.53979e-14
ENSBTAG00000050852|CXCL9	1.3442	0.00082595	0.0158221
ENSBTAG00000010423|LIFR	1.34319	5.43777e-11	3.59276e-09
ENSBTAG00000043036	1.34097	1.94931e-08	9.83644e-07
ENSBTAG00000005786|ATXN3	1.33661	4.03983e-19	4.90108e-17
ENSBTAG00000036401|bta-mir-147	1.33369	1.87987e-05	0.000595842
ENSBTAG00000014921|IL6	1.31779	3.37551e-05	0.00100643
ENSBTAG00000017508|CYSLTR2	1.31113	1.22939e-07	5.56307e-06
ENSBTAG00000025450|SYNE2	1.30171	4.61563e-14	3.71176e-12
ENSBTAG00000050466	1.28937	1.11784e-05	0.000366699
ENSBTAG00000015636|SHFL	1.27948	6.49886e-17	6.62742e-15
ENSBTAG00000004048|MCHR1	1.27638	1.97468e-07	8.52444e-06
ENSBTAG00000006846|LGALS9	1.27353	5.2009e-18	5.8089e-16
ENSBTAG00000017363|SAT1	1.26278	3.80934e-12	2.72126e-10
ENSBTAG00000034626|FBXO16	1.25843	0.000287799	0.00643909
ENSBTAG00000018523|TRIM38	1.25531	2.06227e-08	1.03651e-06
ENSBTAG00000012451|BOLA-DMB	1.24685	2.61302e-13	2.03166e-11
ENSBTAG00000000767|DCP2	1.24253	1.11134e-11	7.74249e-10
ENSBTAG00000005728|CDHR4	1.22117	1.737e-05	0.00055305
ENSBTAG00000050786	1.21814	8.92587e-07	3.50876e-05
ENSBTAG00000009012|PTX3	1.21356	0.00301617	0.0435796
ENSBTAG00000006078	1.20651	3.68429e-06	0.000130932
ENSBTAG00000015509|NAMPT	1.20494	5.54498e-10	3.30655e-08
ENSBTAG00000009174|HSD17B14	1.20128	7.30575e-08	3.40443e-06
ENSBTAG00000007395|ALS2	1.19912	2.91284e-13	2.25233e-11
ENSBTAG00000008603|TASL	1.19849	0.000834517	0.0159228
ENSBTAG00000052863	1.1966	2.1548e-05	0.000673878
ENSBTAG00000040078|FLVCR2	1.19558	1.66401e-06	6.24468e-05
ENSBTAG00000021568|VWCE	1.19418	1.44523e-06	5.43818e-05
ENSBTAG00000007867|STAT1	1.17798	1.14029e-13	9.01535e-12
ENSBTAG00000011304|XRN2	1.17181	6.24819e-19	7.51546e-17
ENSBTAG00000013275|MAD2L2	1.16942	2.58066e-22	3.82291e-20
ENSBTAG00000018774	1.1671	2.55992e-05	0.00078147
ENSBTAG00000007593|AIDA	1.15857	9.97914e-10	5.77928e-08
ENSBTAG00000005766|IL4I1	1.15227	0.00168208	0.0280812
ENSBTAG00000052988|bta-mir-12036	1.15222	4.26445e-06	0.000150034
ENSBTAG00000012989|UBE2L6	1.14849	4.07354e-16	3.79649e-14
ENSBTAG00000038770	1.14656	1.8105e-08	9.19825e-07
ENSBTAG00000000990|PSMA2	1.14645	3.17175e-18	3.59968e-16
ENSBTAG00000004378|IL23A	1.1464	2.2647e-10	1.41649e-08
ENSBTAG00000006792|EHD4	1.14507	5.14229e-09	2.7727e-07
ENSBTAG00000012694|UHMK1	1.14475	6.11837e-06	0.00020899
ENSBTAG00000010155	1.13943	0.00213834	0.0337079
ENSBTAG00000024851|TRIM14	1.13176	2.81784e-08	1.39142e-06
ENSBTAG00000004339	1.12849	3.52552e-05	0.00103796
ENSBTAG00000016121|KRT75	1.12709	0.00063868	0.0126761
ENSBTAG00000021245|SPRY1	1.12079	3.01639e-07	1.27861e-05
ENSBTAG00000000995|TENT5A	1.10448	4.06793e-05	0.00117071
ENSBTAG00000005718|PLIN2	1.10357	7.87338e-13	5.9571e-11
ENSBTAG00000017824|IRF8	1.10102	2.60496e-08	1.29083e-06
ENSBTAG00000053433	1.1	2.88425e-07	1.22629e-05
ENSBTAG00000010362|NOSTRIN	1.09858	1.28711e-06	4.88235e-05
ENSBTAG00000001890|RUBCN	1.09609	5.78431e-07	2.39419e-05
ENSBTAG00000009441|RBBP6	1.09432	1.57666e-11	1.06903e-09
ENSBTAG00000009681|PPP2R3C	1.0915	8.97885e-06	0.000300141
ENSBTAG00000006751|TENT2	1.07941	2.56102e-10	1.58772e-08
ENSBTAG00000008732|ZC3H12C	1.07128	7.08093e-06	0.00024012
ENSBTAG00000000242	1.07128	2.00559e-12	1.48551e-10
ENSBTAG00000001477	1.06304	3.10872e-05	0.00093681
ENSBTAG00000003329|FST	1.06193	0.00258015	0.0388347
ENSBTAG00000017002|RBCK1	1.06139	2.02281e-16	1.96324e-14
ENSBTAG00000012107|SLC25A28	1.05733	5.49788e-20	7.29921e-18
ENSBTAG00000006697|RICTOR	1.05165	2.98725e-08	1.45971e-06
ENSBTAG00000012208	1.05152	3.90779e-10	2.37045e-08
ENSBTAG00000011986|PLSCR4	1.04991	1.73284e-07	7.52664e-06
ENSBTAG00000000312|GRINA	1.04638	2.76619e-15	2.38825e-13
ENSBTAG00000014585|PTGIR	1.04619	0.00232978	0.036109
ENSBTAG00000033315|DNAJC1	1.04518	1.40234e-07	6.24528e-06
ENSBTAG00000001368|LGALS3BP	1.04245	1.4393e-11	9.92905e-10
ENSBTAG00000016698|SLAMF8	1.03577	0.000389577	0.00831944
ENSBTAG00000006851	1.03574	0.00167179	0.0279751
ENSBTAG00000035230|TOR1AIP2	1.03239	1.10752e-13	8.80571e-12
ENSBTAG00000000957|CDKN2AIP	1.03207	3.62693e-19	4.43842e-17
ENSBTAG00000012322|INKA1	1.03157	1.61247e-14	1.32704e-12
ENSBTAG00000016217|RBM43	1.02869	1.95009e-08	9.83644e-07
ENSBTAG00000004515|KCNK1	1.02697	0.000357532	0.0077171
ENSBTAG00000049487	1.02346	1.30371e-05	0.000423721
ENSBTAG00000002605|TRIM16	1.02218	4.47078e-16	4.1393e-14
ENSBTAG00000017826|SCLY	1.02195	5.95184e-09	3.17273e-07
ENSBTAG00000020736|CD40	1.02068	0.000798708	0.0153765
ENSBTAG00000033304|TCIM	1.02002	5.85533e-07	2.41648e-05
ENSBTAG00000005306|TRH	1.01773	0.000279228	0.00628732
ENSBTAG00000019741|C3AR1	1.01206	0.00128588	0.0226485
ENSBTAG00000007316|NDST3	1.00988	9.86922e-07	3.84735e-05
ENSBTAG00000051872	1.00923	0.000238848	0.00550131
ENSBTAG00000016529|SLC25A30	1.00777	2.07729e-16	2.0023e-14
ENSBTAG00000052650	1.00513	1.62043e-09	9.2325e-08
ENSBTAG00000031231|IRF1	1.00425	2.11806e-10	1.34268e-08
ENSBTAG00000052626	0.99967	3.69278e-05	0.00107818
ENSBTAG00000027317|RNF114	0.998523	7.10853e-15	6.02641e-13
ENSBTAG00000040244|APOL3	0.997045	1.43103e-09	8.18656e-08
ENSBTAG00000010852	0.989082	4.90853e-05	0.00139551
ENSBTAG00000014172|FGD2	0.986495	6.1386e-05	0.00168399
ENSBTAG00000018252|ARRDC4	0.986483	0.000449352	0.00938819
ENSBTAG00000006240|TLR4	0.976772	6.88394e-05	0.00186662
ENSBTAG00000019314|USP25	0.975528	1.57505e-11	1.06903e-09
ENSBTAG00000019432	0.971671	5.24877e-05	0.00148325
ENSBTAG00000014162|ACKR2	0.971382	0.00053573	0.0109738
ENSBTAG00000007970|C1H3orf38	0.970473	4.59309e-17	4.78805e-15
ENSBTAG00000003970|MITD1	0.967416	2.75881e-07	1.17651e-05
ENSBTAG00000007836|PPA1	0.963713	1.04953e-08	5.4704e-07
ENSBTAG00000011876|MORC3	0.952333	4.38832e-06	0.000153657
ENSBTAG00000000240|AKAP7	0.951985	1.71561e-06	6.42124e-05
ENSBTAG00000020480|SPTLC2	0.947122	7.01655e-10	4.16641e-08
ENSBTAG00000002705|REC8	0.941681	1.10127e-06	4.21147e-05
ENSBTAG00000034501|CFI	0.941561	0.00311195	0.0445519
ENSBTAG00000048856|C16H1orf115	0.932352	9.25041e-08	4.25428e-06
ENSBTAG00000016709|NT5C3A	0.929368	7.39583e-07	2.98228e-05
ENSBTAG00000018744|MGAT5	0.926912	7.11462e-10	4.18929e-08
ENSBTAG00000016401|OPTN	0.924985	1.44459e-12	1.08715e-10
ENSBTAG00000017135|CTSS	0.921068	3.12785e-05	0.00094056
ENSBTAG00000012330|B2M	0.918164	9.00246e-18	9.74551e-16
ENSBTAG00000005063|THEM6	0.916413	0.000110258	0.00281609
ENSBTAG00000004337|PDE1B	0.912698	6.03314e-05	0.00165829
ENSBTAG00000001395|C1H21orf91	0.90909	2.83007e-08	1.39257e-06
ENSBTAG00000024918|BIRC3	0.908775	5.53021e-05	0.00155033
ENSBTAG00000048782	0.908451	2.00127e-17	2.13363e-15
ENSBTAG00000019665|IL1RN	0.906702	3.76285e-05	0.0010941
ENSBTAG00000055302	0.904492	0.000275719	0.00624829
ENSBTAG00000006633|IRF3	0.9017	7.49455e-15	6.31562e-13
ENSBTAG00000012925|NCAPH	0.900471	0.000673493	0.0132932
ENSBTAG00000054740	0.899884	0.000845237	0.0160744
ENSBTAG00000013557|ERAP1	0.892863	3.31266e-10	2.02691e-08
ENSBTAG00000004136|NFE2L3	0.891226	2.04241e-05	0.00064446
ENSBTAG00000004347|ADGRF5	0.888023	2.12201e-05	0.0006651
ENSBTAG00000036078|EMP1	0.879153	2.40526e-05	0.000739065
ENSBTAG00000010420|PCDH17	0.879148	0.00265704	0.0396949
ENSBTAG00000001839|OCIAD2	0.878829	4.15985e-07	1.74231e-05
ENSBTAG00000047161|ARSH	0.873686	2.75287e-06	9.90823e-05
ENSBTAG00000015537|RASAL2	0.870546	2.07425e-08	1.03882e-06
ENSBTAG00000009183|SHISA5	0.86797	2.00379e-10	1.27599e-08
ENSBTAG00000018046|B3GNT2	0.866833	5.82369e-09	3.12812e-07
ENSBTAG00000004971|GRAMD1C	0.866825	0.000731014	0.0142487
ENSBTAG00000019272|LPCAT2	0.866389	0.00011784	0.00298787
ENSBTAG00000018422|RIPK3	0.859854	0.000152938	0.00372369
ENSBTAG00000011543|PDCD1	0.85888	2.8329e-10	1.74093e-08
ENSBTAG00000037552	0.858414	8.16517e-05	0.00215993
ENSBTAG00000013210|ADAMTS4	0.856595	0.00022463	0.00522515
ENSBTAG00000003381|TENT4A	0.853302	2.06576e-14	1.6902e-12
ENSBTAG00000001537|TSKU	0.851408	8.87849e-07	3.49991e-05
ENSBTAG00000000991|MRPL32	0.850301	9.97445e-12	6.9836e-10
ENSBTAG00000020399|RNF139	0.84919	1.41505e-09	8.12816e-08
ENSBTAG00000017704|ABCG2	0.844968	2.02176e-12	1.48965e-10
ENSBTAG00000014661|CHSY3	0.844111	0.0001395	0.00342019
ENSBTAG00000010928|CSRNP2	0.843983	2.09793e-12	1.52975e-10
ENSBTAG00000016650|TIGAR	0.842437	0.000195947	0.00468176
ENSBTAG00000018106|SPATA18	0.84237	0.000474073	0.00981122
ENSBTAG00000007516	0.833953	1.55954e-10	1.01091e-08
ENSBTAG00000003585|CD47	0.833207	6.97958e-06	0.000237255
ENSBTAG00000002473|ANGPTL4	0.831698	0.000903	0.0170576
ENSBTAG00000016768|SCN3B	0.830165	0.00180131	0.029649
ENSBTAG00000012350|MAT2B	0.829984	3.95369e-12	2.81011e-10
ENSBTAG00000011765|GABARAPL1	0.825077	6.80185e-08	3.18015e-06
ENSBTAG00000031718|OGFR	0.821404	2.7608e-10	1.70407e-08
ENSBTAG00000006828|RAPGEF3	0.816183	3.34968e-08	1.61993e-06
ENSBTAG00000019960|TM4SF18	0.814232	3.89158e-06	0.000137603
ENSBTAG00000033255|DUSP11	0.810464	4.67342e-10	2.81064e-08
ENSBTAG00000048353	0.802954	2.17894e-06	7.98547e-05
ENSBTAG00000003532|TLE4	0.802177	3.62088e-07	1.52565e-05
ENSBTAG00000020035|RCAN1	0.801911	9.63849e-06	0.00031841
ENSBTAG00000007356|ELF1	0.799744	1.76053e-06	6.57187e-05
ENSBTAG00000002670|DEPP1	0.795997	1.00684e-07	4.6004e-06
ENSBTAG00000006707|ACSL5	0.794613	3.57361e-08	1.72231e-06
ENSBTAG00000001578|ADPGK	0.793608	1.18295e-05	0.000386256
ENSBTAG00000048959	0.793429	1.00787e-05	0.000331397
ENSBTAG00000011651|HECTD2	0.788532	0.000105374	0.00271102
ENSBTAG00000001864|NR4A3	0.782923	0.0010981	0.020022
ENSBTAG00000005989|LAP3	0.782883	7.51024e-09	3.94371e-07
ENSBTAG00000001476	0.782138	8.87689e-05	0.00233068
ENSBTAG00000051600	0.776225	7.09419e-10	4.18929e-08
ENSBTAG00000020355|KLF4	0.776053	2.88659e-06	0.00010363
ENSBTAG00000055156|RASGEF1C	0.775869	0.000274369	0.00622773
ENSBTAG00000046699|STAT4	0.773494	0.000195532	0.0046798
ENSBTAG00000030749|DNAJC6	0.772316	0.000982748	0.0182698
ENSBTAG00000019044|BAIAP2	0.771285	1.36931e-07	6.11754e-06
ENSBTAG00000004257|TAF4B	0.77083	1.18789e-05	0.00038697
ENSBTAG00000020223|CASQ1	0.770445	0.00310376	0.0445252
ENSBTAG00000051151	0.770005	4.16422e-10	2.51515e-08
ENSBTAG00000013736|PROM1	0.765388	0.00123004	0.0219328
ENSBTAG00000019614|FAM76A	0.765019	2.92507e-09	1.60173e-07
ENSBTAG00000012383|CHMP5	0.764326	2.64243e-12	1.89729e-10
ENSBTAG00000015271|RIPK2	0.763425	1.46229e-10	9.5272e-09
ENSBTAG00000010998|CFLAR	0.762807	9.69697e-05	0.00252247
ENSBTAG00000015781|TRMT13	0.75837	8.20628e-06	0.000275625
ENSBTAG00000020641|PSMA5	0.757113	1.22163e-08	6.32058e-07
ENSBTAG00000025762|CNP	0.757065	1.16408e-09	6.71397e-08
ENSBTAG00000044083|LIMK1	0.754385	4.47181e-07	1.86189e-05
ENSBTAG00000021091|ANKFY1	0.752269	5.9377e-06	0.000203312
ENSBTAG00000020714|DDX19B	0.750811	1.83223e-10	1.1774e-08
ENSBTAG00000016169|ID1	0.750748	0.00215709	0.0338803
ENSBTAG00000017901|LAYN	0.7476	9.58416e-05	0.00250237
ENSBTAG00000010002|IRF2	0.746197	9.06289e-09	4.74134e-07
ENSBTAG00000051755|ARF3	0.741109	9.03704e-12	6.39087e-10
ENSBTAG00000037811|CCL2	0.73805	0.00191855	0.0311057
ENSBTAG00000009888|DRAM2	0.737975	0.00148009	0.025309
ENSBTAG00000008100|GOLGA7B	0.737938	0.00105712	0.0194214
ENSBTAG00000008096|EDN1	0.733509	0.000858358	0.0163019
ENSBTAG00000001737|TUT7	0.733063	2.45968e-09	1.36818e-07
ENSBTAG00000005814|PSME2	0.731231	4.59419e-09	2.49629e-07
ENSBTAG00000052687	0.730067	0.00123267	0.0219328
ENSBTAG00000016895|NIPA2	0.724392	1.45011e-07	6.39731e-06
ENSBTAG00000048771	0.723001	0.000837158	0.0159422
ENSBTAG00000007449|HS3ST1	0.722253	0.000529102	0.0108701
ENSBTAG00000011788|CXHXorf38	0.718902	8.03131e-08	3.73019e-06
ENSBTAG00000047412|TNFSF18	0.716597	0.0022039	0.0344234
ENSBTAG00000035744|TRIM26	0.715682	4.61264e-09	2.49668e-07
ENSBTAG00000012995|MCUB	0.71537	3.41043e-05	0.00101469
ENSBTAG00000009979|HOXB2	0.707504	0.00303535	0.0438118
ENSBTAG00000007624|FRMD4B	0.707371	4.21783e-07	1.76135e-05
ENSBTAG00000000204|TMEM268	0.70668	8.25946e-11	5.4063e-09
ENSBTAG00000016265|DNAJA1	0.704547	6.50087e-11	4.27508e-09
ENSBTAG00000019857|OTUD4	0.701264	1.27734e-07	5.72483e-06
ENSBTAG00000007075	0.700619	3.9522e-05	0.00114443
ENSBTAG00000010493|SERTAD1	0.69728	2.66994e-05	0.000809787
ENSBTAG00000018417|PSMF1	0.696575	9.09014e-10	5.28618e-08
ENSBTAG00000015241|EPHX2	0.693732	0.00173271	0.0287473
ENSBTAG00000016147|CETN4	0.693514	0.00345972	0.0482119
ENSBTAG00000010120|HERC3	0.691349	0.000316565	0.00698279
ENSBTAG00000005146	0.690108	1.17343e-08	6.09362e-07
ENSBTAG00000009232|PIK3CA	0.690027	2.16915e-05	0.000675363
ENSBTAG00000051199	0.68703	0.000818773	0.0157198
ENSBTAG00000007181|KIFC3	0.686688	6.32967e-07	2.57449e-05
ENSBTAG00000008182|FOSB	0.683512	0.00329388	0.0464477
ENSBTAG00000019434|PDCD4	0.682767	0.000128018	0.00318868
ENSBTAG00000008428|UPP1	0.682335	0.000409671	0.00866962
ENSBTAG00000011595|IP6K1	0.682003	1.33768e-06	5.06054e-05
ENSBTAG00000004836|NRK	0.680324	0.00308658	0.0444145
ENSBTAG00000016800|SEMA6D	0.679977	0.00054063	0.0110105
ENSBTAG00000009786|SCIN	0.678075	0.000227908	0.00527524
ENSBTAG00000016839|MTO1	0.677346	1.93497e-06	7.16601e-05
ENSBTAG00000021713|MAMLD1	0.677123	0.000130198	0.00323153
ENSBTAG00000005029|TAL1	0.676848	0.000259406	0.00592634
ENSBTAG00000020116|JSP.1	0.673961	1.25757e-07	5.67236e-06
ENSBTAG00000004540|NUB1	0.673623	8.59487e-06	0.00028799
ENSBTAG00000013290|DYSF	0.669557	1.95387e-05	0.000617906
ENSBTAG00000051880	0.667964	2.3364e-09	1.30477e-07
ENSBTAG00000003936|PNKD	0.663824	0.000938873	0.0175702
ENSBTAG00000002069|BOLA	0.663073	4.15243e-07	1.74231e-05
ENSBTAG00000013254|XPO1	0.657784	5.94168e-07	2.43212e-05
ENSBTAG00000030424|CLEC1A	0.649376	0.00248842	0.0378299
ENSBTAG00000002836|TAF3	0.648654	1.25648e-06	4.77902e-05
ENSBTAG00000010693|LMO7	0.648143	5.68842e-05	0.00158836
ENSBTAG00000050848|ZCCHC2	0.646031	3.32705e-05	0.000994089
ENSBTAG00000023814|ECT2	0.642906	0.00110398	0.0200468
ENSBTAG00000004964|PCGF5	0.639258	1.46224e-05	0.000470895
ENSBTAG00000052577	0.637455	0.00206053	0.032877
ENSBTAG00000011187|FAM13A	0.634884	0.00114851	0.0206687
ENSBTAG00000049619|GFOD1	0.631874	0.000107717	0.00276625
ENSBTAG00000009292|TMEM100	0.631786	0.000124442	0.00312171
ENSBTAG00000000773|TTC9C	0.622809	5.4441e-05	0.0015323
ENSBTAG00000006015|POLH	0.619923	5.32637e-05	0.00150216
ENSBTAG00000016092|SPATS2L	0.616508	4.85571e-13	3.69375e-11
ENSBTAG00000003189|CCDC6	0.616047	1.93521e-12	1.44097e-10
ENSBTAG00000011640|PLPP3	0.612116	2.61018e-07	1.11991e-05
ENSBTAG00000020963|RASSF1	0.61179	1.36277e-05	0.000441894
ENSBTAG00000001165|AIFM2	0.611169	1.57689e-07	6.91327e-06
ENSBTAG00000042741	0.611114	0.0028542	0.0417105
ENSBTAG00000004386|SOCS1	0.611062	0.000765136	0.014776
ENSBTAG00000019472|NR3C1	0.608922	0.000826352	0.0158221
ENSBTAG00000005997	0.607401	0.00210422	0.0333476
ENSBTAG00000021026|PJA1	0.602268	8.16338e-06	0.00027484
ENSBTAG00000038920|VPS13C	0.598546	2.72569e-07	1.16592e-05
ENSBTAG00000015563|PDE12	0.597107	0.00133982	0.0234227
ENSBTAG00000014685|HPRT1	0.596461	0.000156544	0.00380491
ENSBTAG00000027151|ARHGAP26	0.593162	0.00102965	0.0190411
ENSBTAG00000005443|MIER1	0.59305	7.23688e-05	0.0019399
ENSBTAG00000023607|HACD2	0.592193	0.000221387	0.00518398
ENSBTAG00000019386|BOLA-NC1	0.590408	2.28975e-05	0.000706658
ENSBTAG00000016874|DNAJB1	0.583791	0.00114649	0.0206588
ENSBTAG00000007399|LAMP2	0.582031	1.27695e-07	5.72483e-06
ENSBTAG00000020704|RAMP3	0.580647	0.000638108	0.0126761
ENSBTAG00000018447|RABGGTB	0.578618	2.41523e-06	8.80556e-05
ENSBTAG00000018569|CUL4B	0.573651	3.36378e-06	0.000119844
ENSBTAG00000021687|JADE2	0.56765	2.29826e-05	0.000707734
ENSBTAG00000005501|COBLL1	0.566678	0.00264478	0.0395536
ENSBTAG00000020688|ARHGEF15	0.56635	0.00132817	0.0232768
ENSBTAG00000005299|EDNRB	0.561772	0.0024522	0.0374371
ENSBTAG00000010987|NFKBIZ	0.560081	0.00347638	0.0483908
ENSBTAG00000020164|BAZ1A	0.559885	5.76947e-05	0.0016078
ENSBTAG00000012047|JAK2	0.559514	0.000196484	0.00468665
ENSBTAG00000017091|CMTR1	0.558633	3.24602e-08	1.57521e-06
ENSBTAG00000012552|FMR1	0.55849	2.64993e-05	0.000805453
ENSBTAG00000003330|ATL3	0.557365	3.24044e-06	0.000115743
ENSBTAG00000017846|F11R	0.557051	0.00141055	0.0243268
ENSBTAG00000016572|USP37	0.555419	0.00105851	0.0194216
ENSBTAG00000015772|STOML1	0.55445	4.6477e-05	0.00132941
ENSBTAG00000046503|NCOA7	0.554217	0.00173632	0.0287473
ENSBTAG00000017683|LYSMD2	0.554168	0.000321815	0.0070792
ENSBTAG00000007935|CALCOCO2	0.552656	5.60473e-08	2.65574e-06
ENSBTAG00000006581|CCDC82	0.550766	1.67639e-05	0.000536178
ENSBTAG00000013949|AHCTF1	0.54997	2.19348e-05	0.000681431
ENSBTAG00000002972|CFAP94	0.549564	0.00289369	0.0422178
ENSBTAG00000013477|GCHFR	0.547635	0.00217762	0.0341645
ENSBTAG00000010945|SEC24B	0.547622	2.52668e-05	0.000772998
ENSBTAG00000013225|NBN	0.545781	9.51122e-05	0.00248794
ENSBTAG00000001579|AGO2	0.54508	4.98115e-05	0.00141296
ENSBTAG00000017375|FAM241A	0.54209	0.00219102	0.0343366
ENSBTAG00000003639|ELMO2	0.541893	1.24938e-08	6.44047e-07
ENSBTAG00000020814|C2CD4B	0.540764	0.00268976	0.0400138
ENSBTAG00000021980|RASSF8	0.540736	0.000124909	0.00312227
ENSBTAG00000003436|RHBDF2	0.540352	0.000352966	0.00763291
ENSBTAG00000005905|TOPORS	0.538052	5.35405e-08	2.54553e-06
ENSBTAG00000012252|MOCOS	0.537517	9.91603e-07	3.85492e-05
ENSBTAG00000001017|SLK	0.535596	3.21988e-05	0.000964114
ENSBTAG00000019345|RFK	0.535472	0.00244797	0.0374371
ENSBTAG00000017258|ACSL3	0.535156	2.09673e-05	0.000658646
ENSBTAG00000037533|C4A	0.534585	0.000347116	0.00755018
ENSBTAG00000019519|PWWP2B	0.534249	0.00184916	0.0302936
ENSBTAG00000013988|BID	0.533656	7.53384e-07	3.02925e-05
ENSBTAG00000050172	0.533357	0.00136657	0.0238016
ENSBTAG00000030575|BHLHE41	0.531909	0.0024892	0.0378299
ENSBTAG00000016828|TAPBP	0.531338	3.9233e-05	0.0011384
ENSBTAG00000011798|STK38L	0.530419	0.000690271	0.0135673
ENSBTAG00000031701|TAGAP	0.530263	0.00146852	0.0252337
ENSBTAG00000040584|DSC2	0.528468	0.000913781	0.017192
ENSBTAG00000016598|DYNC1H1	0.528447	1.15088e-05	0.00037666
ENSBTAG00000009578|PTK2	0.528367	4.62124e-05	0.00132453
ENSBTAG00000007863|GLS	0.528145	0.000411871	0.00870308
ENSBTAG00000001983|SMAGP	0.526715	0.000200478	0.00475771
ENSBTAG00000007117|CTC1	0.523961	0.000765416	0.014776
ENSBTAG00000000900|LRRC8C	0.523436	0.0017132	0.0284986
ENSBTAG00000006027|USP34	0.523381	7.45461e-06	0.000252185
ENSBTAG00000017639|RPS6KA3	0.521152	0.000305617	0.00677314
ENSBTAG00000000842|UBASH3B	0.520786	0.00257175	0.0387498
ENSBTAG00000015602|MRNIP	0.518263	5.23334e-06	0.000181401
ENSBTAG00000015318|NECTIN2	0.518001	9.10629e-06	0.00030368
ENSBTAG00000004549|UPRT	0.517744	2.65616e-06	9.58466e-05
ENSBTAG00000030435|PNRC2	0.517507	0.000568017	0.0115183
ENSBTAG00000011310|FAM155B	0.517383	4.58137e-05	0.00131579
ENSBTAG00000043243	0.516956	0.00253201	0.0383151
ENSBTAG00000003632|CYP39A1	0.514341	0.000705649	0.0138117
ENSBTAG00000014069|PDK4	0.512775	0.0014323	0.0246716
ENSBTAG00000011143|KPNA1	0.51256	0.000402578	0.00855813
ENSBTAG00000011761|LRP6	0.512163	9.84948e-05	0.00255741
ENSBTAG00000035735|BIRC2	0.511305	4.98999e-05	0.00141296
ENSBTAG00000000202|SLC25A19	0.511224	0.000121504	0.00306438
ENSBTAG00000011524|XRN1	0.510152	0.000282871	0.00635916
ENSBTAG00000034529|HMGA1	0.509359	0.00137234	0.0238725
ENSBTAG00000032518|SPRED1	0.508259	5.91347e-05	0.00163595
ENSBTAG00000000505|KYAT3	0.507914	8.84588e-10	5.16548e-08
ENSBTAG00000049516|ARL6IP1	0.506844	0.000667246	0.0131884
ENSBTAG00000001042|MXD1	0.504468	0.000990572	0.0183909
ENSBTAG00000010763|DUSP16	0.502106	0.00150332	0.0256128
ENSBTAG00000009685|ERI1	0.501919	0.000220653	0.00517541
ENSBTAG00000006974|PLEKHA7	0.501234	0.00126832	0.02248
ENSBTAG00000020575|IFITM5	0.499499	0.0013054	0.022935
ENSBTAG00000010562|CD34	0.499139	0.00140494	0.0242599
ENSBTAG00000015310|SLC25A36	0.499093	0.00187045	0.0305369
ENSBTAG00000013824|WWC3	0.497284	9.39757e-06	0.000311915
ENSBTAG00000005275|PKIG	0.496916	0.000375499	0.00805548
ENSBTAG00000005182|BoLA	0.494545	6.1843e-05	0.00169322
ENSBTAG00000006638|BCL2L12	0.493362	1.02971e-06	3.99203e-05
ENSBTAG00000044062|RBMS3	0.491683	0.0032569	0.046111
ENSBTAG00000020345|CNN3	0.489534	1.14259e-07	5.187e-06
ENSBTAG00000004329|RELL1	0.486549	0.000111615	0.00284308
ENSBTAG00000003064|PAXBP1	0.485641	0.000626951	0.0125506
ENSBTAG00000026624|ETFRF1	0.484877	0.00225099	0.0350423
ENSBTAG00000007942|TENT4B	0.483671	3.5183e-05	0.00103796
ENSBTAG00000006752|PFKFB4	0.48268	0.00235125	0.0363218
ENSBTAG00000011258|ACOT9	0.482092	2.14759e-07	9.24252e-06
ENSBTAG00000038034|ZNF628	0.480712	4.38927e-06	0.000153657
ENSBTAG00000017527|CRYBG1	0.480394	0.00256308	0.038702
ENSBTAG00000021201|FAM126B	0.479629	0.000508715	0.0104973
ENSBTAG00000003807|CNOT9	0.478383	2.08008e-06	7.6631e-05
ENSBTAG00000017873|USF1	0.47795	1.56968e-07	6.90317e-06
ENSBTAG00000021506|ARL6IP5	0.474896	7.80659e-05	0.00208072
ENSBTAG00000015527|MYO1D	0.4733	0.00174338	0.0288303
ENSBTAG00000000458|DYNC1LI2	0.47214	0.000225984	0.00524797
ENSBTAG00000019888|HIRA	0.471951	3.49125e-05	0.00103371
ENSBTAG00000002767|GNB4	0.471793	6.64346e-05	0.00181189
ENSBTAG00000020681|FNDC3A	0.470386	0.00229229	0.0356458
ENSBTAG00000010355|VPS37A	0.469441	9.83152e-07	3.84331e-05
ENSBTAG00000021395|PSME1	0.469233	5.54089e-06	0.00019112
ENSBTAG00000000152|RANBP2	0.467946	0.00030281	0.00672152
ENSBTAG00000021830|ENPP1	0.467463	0.000149741	0.00365217
ENSBTAG00000013544|LGALS8	0.46287	0.000353089	0.00763291
ENSBTAG00000014650|NFATC2IP	0.459723	0.000200422	0.00475771
ENSBTAG00000009214|ETS2	0.457559	0.000613259	0.0123115
ENSBTAG00000049730|TCEAL1	0.456083	1.0902e-06	4.19189e-05
ENSBTAG00000040350|XIAP	0.454488	0.00264043	0.0395536
ENSBTAG00000002755|ANKRD12	0.454181	0.000190442	0.00457352
ENSBTAG00000002813|GAB1	0.452282	7.89346e-05	0.00209759
ENSBTAG00000051039	0.450596	0.00205386	0.0328102
ENSBTAG00000013191|AGRN	0.449465	0.000450964	0.00938819
ENSBTAG00000015630|RLIM	0.449029	0.00329294	0.0464477
ENSBTAG00000001294|PPP1R15A	0.448395	0.000446047	0.0093411
ENSBTAG00000020964|STRIP1	0.444707	1.40291e-06	5.29307e-05
ENSBTAG00000008600|TRAF3IP2	0.444666	0.000121878	0.00306832
ENSBTAG00000011600|MAP3K8	0.444553	0.00164302	0.0275921
ENSBTAG00000001637|FUNDC1	0.442901	3.87697e-08	1.86214e-06
ENSBTAG00000021535|CROT	0.440416	0.000759266	0.0146976
ENSBTAG00000020594|ELF2	0.439693	2.22725e-06	8.14131e-05
ENSBTAG00000019853|SMURF2	0.438159	5.4681e-05	0.00153598
ENSBTAG00000002187|SERINC3	0.437691	0.000427875	0.00902609
ENSBTAG00000018823|GRN	0.43726	4.89307e-05	0.00139393
ENSBTAG00000000655|MIPOL1	0.437155	0.00230969	0.0358371
ENSBTAG00000003525|STXBP1	0.435095	0.000891639	0.0168656
ENSBTAG00000020436|KIF27	0.434894	0.000109138	0.0027961
ENSBTAG00000004066|PARP8	0.433981	1.11619e-06	4.25696e-05
ENSBTAG00000003044|SPIN1	0.433776	1.10091e-06	4.21147e-05
ENSBTAG00000006222|TFDP2	0.429897	0.00122855	0.0219328
ENSBTAG00000039731|RND3	0.425362	0.000618567	0.0124004
ENSBTAG00000002357|TICAM2	0.424642	0.00108821	0.0199147
ENSBTAG00000004237|BTC	0.424393	0.000712622	0.0139095
ENSBTAG00000022681|EOGT	0.423744	0.00320017	0.045491
ENSBTAG00000024407	0.422999	2.42547e-06	8.82008e-05
ENSBTAG00000018688|CBR3	0.422245	0.00258459	0.03886
ENSBTAG00000014974|GRAMD2B	0.422032	7.03796e-05	0.001901
ENSBTAG00000012873|SNX6	0.421646	0.000219486	0.00516527
ENSBTAG00000016142|CYB5R2	0.421558	0.00267298	0.0398518
ENSBTAG00000012626|B4GALT5	0.421451	0.00290637	0.0422535
ENSBTAG00000014099|YTHDC2	0.420542	0.00206284	0.032877
ENSBTAG00000016527|FAM241B	0.420465	0.00236115	0.0364348
ENSBTAG00000005827|FIG4	0.419973	0.000285479	0.00640619
ENSBTAG00000021410|C1GALT1C1	0.417531	0.000218659	0.00515442
ENSBTAG00000021602|CTTNBP2NL	0.415172	0.000405467	0.00860653
ENSBTAG00000004051|SBDS	0.413695	0.000124872	0.00312227
ENSBTAG00000002010|PI4K2A	0.412234	0.000638254	0.0126761
ENSBTAG00000012225|KPNA2	0.411943	0.00306189	0.0441496
ENSBTAG00000003069|MAN1C1	0.411695	0.000923916	0.0173364
ENSBTAG00000002313|ITPR2	0.410943	0.00344329	0.0481206
ENSBTAG00000010980|ANKMY2	0.406331	0.000324724	0.00711813
ENSBTAG00000013159|PHF11	0.406281	0.000313302	0.00692167
ENSBTAG00000016355|UVRAG	0.40537	0.000786175	0.0151559
ENSBTAG00000052382|H2BC4	0.402754	0.00185124	0.0302936
ENSBTAG00000004283|PPFIBP1	0.402172	0.000697145	0.0136695
ENSBTAG00000017830|RBMS2	0.401341	1.88588e-06	7.00262e-05
ENSBTAG00000004953|ELK4	0.40009	0.00182854	0.0300269
ENSBTAG00000000409|CDC40	0.400076	0.00166308	0.0278625
ENSBTAG00000020865|PELI1	0.399038	0.00146303	0.0251702
ENSBTAG00000000243|HEBP2	0.396887	0.00276675	0.0408567
ENSBTAG00000012120|TIPARP	0.395712	0.00355603	0.0491591
ENSBTAG00000002966|DNAJC13	0.395559	0.000271868	0.00619094
ENSBTAG00000016014|NUP42	0.394794	0.0013811	0.023956
ENSBTAG00000004117|AZI2	0.394578	1.3549e-08	6.93363e-07
ENSBTAG00000015582|HMOX1	0.391777	0.000397441	0.00846171
ENSBTAG00000040151|GCH1	0.3893	0.00293436	0.0425286
ENSBTAG00000010381|PRMT9	0.389029	0.000337008	0.00736446
ENSBTAG00000006721|POLR1F	0.387098	0.00110144	0.0200362
ENSBTAG00000013727|UMPS	0.386969	0.000450523	0.00938819
ENSBTAG00000008541|MGST1	0.386298	0.000185965	0.00447364
ENSBTAG00000004126|MLF1	0.385745	0.00139288	0.0241108
ENSBTAG00000020996|CLDND1	0.384406	0.00023539	0.00543057
ENSBTAG00000020060|TXNIP	0.383586	0.0033858	0.0473641
ENSBTAG00000046239|LCOR	0.383055	0.00323816	0.0459381
ENSBTAG00000031435|SELENOT	0.382474	7.49633e-05	0.00200563
ENSBTAG00000004636|PLEKHA1	0.381476	0.00148783	0.0253796
ENSBTAG00000021780|SCO1	0.381223	0.00156107	0.0264368
ENSBTAG00000026429|DECR2	0.3805	1.70463e-05	0.000543975
ENSBTAG00000025320|AKAP1	0.379511	0.00336966	0.0472794
ENSBTAG00000006255|MDM4	0.377159	0.0031559	0.0450894
ENSBTAG00000007112|HSPB11	0.37472	0.000580801	0.0117271
ENSBTAG00000050479	0.37442	0.0027406	0.0405984
ENSBTAG00000012247|MXRA8	0.373706	0.00198488	0.0318145
ENSBTAG00000008432|NUP98	0.371831	0.00244033	0.0374371
ENSBTAG00000000925|GLT8D2	0.370079	0.000923224	0.0173364
ENSBTAG00000021102|GALM	0.368875	0.00153786	0.0261065
ENSBTAG00000054746|NBDY	0.364814	0.000326722	0.00715079
ENSBTAG00000013996|SH3BP2	0.364554	0.00104407	0.019232
ENSBTAG00000016378|LRP10	0.363585	0.00197176	0.0317127
ENSBTAG00000031171|SH3GLB1	0.363322	5.90653e-05	0.00163595
ENSBTAG00000034269|RCBTB1	0.360999	0.00233724	0.0361848
ENSBTAG00000021859|PDSS2	0.354708	0.00157342	0.0265819
ENSBTAG00000017919|CNOT4	0.353485	0.00185762	0.0303628
ENSBTAG00000005474|CREB1	0.352466	0.00165945	0.0278348
ENSBTAG00000026234|STK3	0.351582	0.00182126	0.0299423
ENSBTAG00000015354|ZDHHC9	0.348468	0.00321603	0.0456702
ENSBTAG00000016760|LRRFIP2	0.346814	4.9449e-06	0.000171826
ENSBTAG00000017255|ATAD2B	0.346319	0.00207361	0.032974
ENSBTAG00000011383|SNX4	0.34506	0.00111895	0.0202724
ENSBTAG00000002788|RAB27B	0.344172	0.000629949	0.0125927
ENSBTAG00000002959|LRCH1	0.340831	0.000288954	0.00645469
ENSBTAG00000017845|BAG1	0.340345	1.7517e-05	0.00055647
ENSBTAG00000005412|NEDD4L	0.339335	1.61821e-05	0.000518749
ENSBTAG00000015801|EFNB1	0.337897	9.92569e-05	0.00256773
ENSBTAG00000001182|SEPTIN7	0.33485	0.000883794	0.0167398
ENSBTAG00000006654|TANK	0.329603	0.00289802	0.0422193
ENSBTAG00000000024|DYM	0.32654	4.01327e-05	0.00115973
ENSBTAG00000015713|TLK2	0.32647	2.77449e-05	0.000839686
ENSBTAG00000047450|SFR1	0.326	0.00139466	0.0241118
ENSBTAG00000001468|SAMD4A	0.324381	0.00312783	0.0447336
ENSBTAG00000021520|DDX46	0.324366	0.00133527	0.0233722
ENSBTAG00000014912|FMOD	0.321212	0.0027909	0.041127
ENSBTAG00000025005|METTL7A	0.320735	0.00100833	0.018696
ENSBTAG00000011028|ABCB7	0.319738	8.54343e-05	0.00224732
ENSBTAG00000039732|BLOC1S5	0.315893	0.000510511	0.0105189
ENSBTAG00000021521|BFAR	0.313547	0.000536485	0.0109738
ENSBTAG00000010956|SCARB2	0.311813	0.00281427	0.0412678
ENSBTAG00000003570|DDX19A	0.311087	0.000227601	0.00527524
ENSBTAG00000016282|EIF5	0.306745	0.00279424	0.0411332
ENSBTAG00000008761|TRAFD1	0.306489	0.000579956	0.0117271
ENSBTAG00000008321|RNF8	0.304659	0.000441299	0.00926926
ENSBTAG00000002921|RMDN3	0.303802	0.00219927	0.0344234
ENSBTAG00000022000|CACNB2	0.301274	0.000751672	0.0145706
ENSBTAG00000007632|FAM151B	0.301003	0.00117914	0.0211929
ENSBTAG00000027626|GOLGA7	0.300739	0.0013805	0.023956
ENSBTAG00000016208|TGM2	0.299183	0.00222601	0.0346918
ENSBTAG00000017994|MAX	0.298832	0.000277683	0.0062687
ENSBTAG00000018851|MYCBP2	0.297912	0.0033342	0.0469221
ENSBTAG00000012683|SRRM2	0.297352	0.00317321	0.045218
ENSBTAG00000015931|TTC4	0.297216	0.00172569	0.0286725
ENSBTAG00000003514|HSF4	0.296281	0.00354846	0.0491027
ENSBTAG00000006378|RIPK1	0.293582	0.00214133	0.0337079
ENSBTAG00000017416|KPNA4	0.291954	0.00291813	0.042337
ENSBTAG00000021263|CYP4V2	0.289714	0.00250817	0.0380361
ENSBTAG00000005564|PIAS1	0.289574	0.0019013	0.0308846
ENSBTAG00000023744|YPEL5	0.286439	0.00158484	0.0267108
ENSBTAG00000002689|NME7	0.286017	0.00173586	0.0287473
ENSBTAG00000020136|CASK	0.281657	0.0019263	0.0311954
ENSBTAG00000005661|SNAP23	0.279519	0.00259674	0.039001
ENSBTAG00000006209|EXT1	0.278892	0.000449787	0.00938819
ENSBTAG00000015519|GFM2	0.277807	0.00193556	0.0312734
ENSBTAG00000003423|DDX24	0.277406	0.000197967	0.00471403
ENSBTAG00000016918|MYOF	0.277386	0.00110197	0.0200362
ENSBTAG00000018644|PDZRN3	0.276453	0.00153318	0.0260585
ENSBTAG00000031299|TTC17	0.2747	0.00198259	0.0318145
ENSBTAG00000012128|AASS	0.274406	0.000371305	0.00800211
ENSBTAG00000015230|PLA2G12A	0.2723	0.00147808	0.0253055
ENSBTAG00000017727|KIFAP3	0.270416	0.00242667	0.037323
ENSBTAG00000002808|PSMA3	0.268729	0.0021149	0.0334793
ENSBTAG00000038181|FOCAD	0.267502	0.000711286	0.0139027
ENSBTAG00000010324|GTPBP1	0.266719	0.000439275	0.00924054
ENSBTAG00000011484|ZDHHC3	0.26607	0.0023828	0.0366883
ENSBTAG00000006063|TMEM230	0.264197	0.0034601	0.0482119
ENSBTAG00000012789|PRKD1	0.258215	0.00276344	0.0408508
ENSBTAG00000054085|SELENOP	0.257839	0.000740305	0.0143701
ENSBTAG00000006353|TXNL4B	0.256501	0.000970048	0.0180575
ENSBTAG00000044019|KAT2A	0.253022	0.00268572	0.0399958
ENSBTAG00000001529|NSD3	0.252214	0.000116922	0.00297011
ENSBTAG00000008054|ZNF706	0.248565	0.00344775	0.0481351
ENSBTAG00000030172|PRPSAP1	0.248145	0.00194472	0.0313494
ENSBTAG00000019606|IFT52	0.245402	0.00255314	0.0385933
ENSBTAG00000007614|BBS4	0.239292	0.000248328	0.00568248
ENSBTAG00000019805|RHBDF1	0.238883	0.00229955	0.0357192
ENSBTAG00000050385	0.221019	0.00291463	0.0423298
ENSBTAG00000003757|DNAJA2	0.220797	0.000688329	0.013548
ENSBTAG00000002654|DNAJC7	0.193625	0.00295638	0.0428037
ENSBTAG00000001931|TRABD	-0.187485	0.00358005	0.0493942
ENSBTAG00000000871|TRIM27	-0.194156	0.00220176	0.0344234
ENSBTAG00000009715|PDCD11	-0.198024	0.00147747	0.0253055
ENSBTAG00000001189|AP1B1	-0.20074	0.000247802	0.00567968
ENSBTAG00000053873|RRP36	-0.20096	0.00276167	0.0408508
ENSBTAG00000020759|NCLN	-0.205821	0.00130771	0.0229468
ENSBTAG00000018405|MARS1	-0.20609	0.00202629	0.0324414
ENSBTAG00000013708|SNX8	-0.206282	0.00158359	0.0267108
ENSBTAG00000015721|RAVER1	-0.211386	0.000301083	0.00669375
ENSBTAG00000012365|ANP32A	-0.222862	0.00101716	0.0188349
ENSBTAG00000009435|SMG5	-0.22466	0.000224064	0.00522062
ENSBTAG00000017851|RXRA	-0.226198	0.00338362	0.0473641
ENSBTAG00000002209|JPT2	-0.226841	0.002474	0.0376803
ENSBTAG00000015976|PHF12	-0.227543	0.00348721	0.0484457
ENSBTAG00000003421|RNF40	-0.231507	0.0019337	0.0312734
ENSBTAG00000006481|POLR1A	-0.233197	0.00351898	0.0487907
ENSBTAG00000006227|IDH3A	-0.233661	0.00306719	0.0441807
ENSBTAG00000018372|STARD7	-0.237689	0.00120173	0.0215439
ENSBTAG00000016995|HDHD5	-0.241413	0.00169764	0.0282732
ENSBTAG00000006175|KDM5B	-0.241802	5.67192e-05	0.0015869
ENSBTAG00000008267|CNOT11	-0.24409	0.00317455	0.045218
ENSBTAG00000011846|TUT1	-0.244851	0.00175283	0.0289526
ENSBTAG00000020629|UTP18	-0.249475	0.0027293	0.0404736
ENSBTAG00000006500|RBM15B	-0.249935	0.000393586	0.00839233
ENSBTAG00000001199|DAP3	-0.250916	0.00221704	0.0345902
ENSBTAG00000021595|HIP1R	-0.256507	0.00334908	0.0470375
ENSBTAG00000002866|RPIA	-0.258472	0.00249842	0.0379292
ENSBTAG00000023417|RUVBL2	-0.260267	0.00280817	0.041252
ENSBTAG00000040575|KCTD5	-0.260319	0.00114088	0.0205842
ENSBTAG00000011889|NOC4L	-0.260375	0.00130018	0.0228718
ENSBTAG00000013901|PTDSS1	-0.260548	0.00213986	0.0337079
ENSBTAG00000016658|ABHD4	-0.261112	0.00267321	0.0398518
ENSBTAG00000010890|PRMT5	-0.261799	0.000503343	0.0104017
ENSBTAG00000038409|MBD3	-0.26272	0.00118979	0.021357
ENSBTAG00000012678|COLGALT1	-0.263815	3.56562e-05	0.00104758
ENSBTAG00000019220|SMARCA4	-0.265615	0.000344709	0.00750942
ENSBTAG00000021894|PPOX	-0.266891	0.000540322	0.0110105
ENSBTAG00000052681|SMIM10L1	-0.267924	0.00244904	0.0374371
ENSBTAG00000000157|CCDC138	-0.268377	0.00348275	0.0484315
ENSBTAG00000018482|KBTBD4	-0.269543	0.00247373	0.0376803
ENSBTAG00000038241|REPIN1	-0.26995	8.96408e-05	0.00234919
ENSBTAG00000010613|NUP188	-0.270703	0.000835006	0.0159228
ENSBTAG00000046654|CERK	-0.270809	0.000321942	0.0070792
ENSBTAG00000018887|IPO13	-0.277857	0.00111928	0.0202724
ENSBTAG00000000330|ALDH16A1	-0.280572	0.000734929	0.0143052
ENSBTAG00000018159|CASP2	-0.281837	8.06214e-05	0.0021367
ENSBTAG00000039793|HDGF	-0.285112	0.000737632	0.014338
ENSBTAG00000015804|SIGMAR1	-0.285118	0.00356309	0.0492084
ENSBTAG00000002219|ATAD3A	-0.28699	0.00271445	0.0403385
ENSBTAG00000012878|BMS1	-0.289294	0.000277956	0.0062687
ENSBTAG00000018969|POLR1C	-0.289671	0.00108697	0.0199147
ENSBTAG00000008192|PLPPR2	-0.291835	0.00280589	0.041252
ENSBTAG00000022022|GUCD1	-0.296155	0.00318239	0.0452839
ENSBTAG00000016747|NAT10	-0.296614	0.000232901	0.00538196
ENSBTAG00000046031|C14H8orf82	-0.298648	0.00245271	0.0374371
ENSBTAG00000049889|ZBED4	-0.29979	0.0034991	0.048563
ENSBTAG00000003788|RCC1	-0.301066	0.000349364	0.00758735
ENSBTAG00000016510|RRP7	-0.303938	0.00138224	0.023956
ENSBTAG00000000879|C14H8orf33	-0.306065	0.000666699	0.0131884
ENSBTAG00000003476|FEM1A	-0.306355	0.000243635	0.00559555
ENSBTAG00000049203|FBXO17	-0.307577	0.00310854	0.0445484
ENSBTAG00000013127|LPCAT3	-0.307584	0.00109834	0.020022
ENSBTAG00000019869|DGCR8	-0.308824	3.71891e-05	0.00108357
ENSBTAG00000009188|GART	-0.30901	0.000159277	0.00386466
ENSBTAG00000039246|TRIM11	-0.30974	8.53485e-05	0.00224732
ENSBTAG00000001844|MOGS	-0.310162	0.000381171	0.00816471
ENSBTAG00000014211|FOXP4	-0.310204	0.00187707	0.0306095
ENSBTAG00000011556|MED22	-0.310367	0.0033763	0.0473253
ENSBTAG00000014278|TBX2	-0.310372	0.00358816	0.0494576
ENSBTAG00000000186|FLAD1	-0.310623	0.000285873	0.00640619
ENSBTAG00000021512|ZBTB7B	-0.314769	0.000905203	0.0170763
ENSBTAG00000015097|CACFD1	-0.317092	0.00063779	0.0126761
ENSBTAG00000015796|DNAJC5	-0.317184	0.000168228	0.00407482
ENSBTAG00000022242|DPP3	-0.317385	0.00253119	0.0383151
ENSBTAG00000008764|SMYD5	-0.319424	0.000324306	0.00711813
ENSBTAG00000014371|CHPF2	-0.321604	0.000639522	0.0126761
ENSBTAG00000005652|ALG3	-0.322277	0.000539526	0.0110105
ENSBTAG00000001781|TOMM40	-0.322904	0.000526044	0.0108231
ENSBTAG00000000484|HYAL2	-0.324385	0.00208151	0.033025
ENSBTAG00000046273|TLCD3A	-0.325399	0.000952399	0.017776
ENSBTAG00000007269|EIF2B1	-0.326625	0.000536408	0.0109738
ENSBTAG00000009641|MTHFD1	-0.326847	6.50327e-05	0.0017771
ENSBTAG00000048059|TMEM86A	-0.328291	0.000141051	0.00345218
ENSBTAG00000039090|MAGEH1	-0.330625	9.66185e-06	0.000318434
ENSBTAG00000027464|FGFRL1	-0.331524	0.00178912	0.0294828
ENSBTAG00000020179|AAAS	-0.332671	0.00113999	0.0205842
ENSBTAG00000000727|RNF169	-0.335853	0.00125808	0.0223265
ENSBTAG00000009077|SNRPA	-0.33724	0.00256671	0.0387152
ENSBTAG00000025372|RIOX1	-0.337503	0.000407788	0.00864277
ENSBTAG00000005986|SFT2D3	-0.337592	0.0023408	0.0362
ENSBTAG00000006941|ATAT1	-0.338148	0.00352402	0.0488125
ENSBTAG00000003446|EPHB4	-0.347354	0.000443836	0.00930866
ENSBTAG00000020760|SNAP29	-0.348951	0.000119214	0.00301202
ENSBTAG00000045791|ZNF623	-0.349808	0.00127288	0.0225041
ENSBTAG00000012289|AKR7A2	-0.350124	0.00150731	0.0256498
ENSBTAG00000015980|FASN	-0.352877	0.00109644	0.020022
ENSBTAG00000016904|MARCHF9	-0.353256	0.000294978	0.0065684
ENSBTAG00000014166|POLR1B	-0.354147	3.66029e-05	0.00107092
ENSBTAG00000030584|SLC35A4	-0.355166	2.25029e-05	0.000696008
ENSBTAG00000048286|E2F6	-0.356051	0.00328372	0.0463974
ENSBTAG00000035587|ARRB2	-0.356351	0.00148563	0.025373
ENSBTAG00000000064|FEN1	-0.357051	0.00127764	0.0225598
ENSBTAG00000000451|TMEM126A	-0.358528	5.92852e-05	0.00163595
ENSBTAG00000013624|LMNB2	-0.361157	5.68128e-06	0.000195006
ENSBTAG00000025129|MNT	-0.361483	0.000127628	0.0031846
ENSBTAG00000021484|TSPAN18	-0.362612	1.45525e-05	0.000469717
ENSBTAG00000016933|IL27RA	-0.36366	6.79204e-05	0.00184526
ENSBTAG00000008154|LIMD2	-0.36418	0.00289492	0.0422178
ENSBTAG00000043994|GRK6	-0.365512	0.000375282	0.00805548
ENSBTAG00000049864|PPP1R9B	-0.366979	0.000101653	0.00262007
ENSBTAG00000005631|VARS1	-0.367542	7.766e-07	3.1137e-05
ENSBTAG00000018937|HMOX2	-0.367645	0.00333034	0.0469148
ENSBTAG00000012847|NIBAN2	-0.368873	0.000111719	0.00284308
ENSBTAG00000001069|TP53	-0.37097	2.56894e-05	0.000782525
ENSBTAG00000007619|PUSL1	-0.371429	0.00136121	0.0237377
ENSBTAG00000015595|MCM5	-0.373668	0.00189849	0.0308846
ENSBTAG00000026307|ZNF629	-0.378477	0.00301257	0.0435723
ENSBTAG00000018888|DPH2	-0.378891	3.1796e-05	0.000954083
ENSBTAG00000012752|MRPL2	-0.379198	0.00281511	0.0412678
ENSBTAG00000009874|ZXDC	-0.381315	3.11517e-06	0.000111551
ENSBTAG00000008109|TMEM97	-0.383365	5.83721e-05	0.00162346
ENSBTAG00000021912|DUSP7	-0.385778	0.0002909	0.00648786
ENSBTAG00000004290|DDX28	-0.38692	0.00261603	0.0392487
ENSBTAG00000015511|FADS3	-0.387855	0.00277728	0.0409692
ENSBTAG00000011832|ALDH18A1	-0.394052	0.000243734	0.00559555
ENSBTAG00000031327|TRMT61A	-0.403702	0.00309276	0.0444494
ENSBTAG00000017086|GRB10	-0.406109	0.00315952	0.0450953
ENSBTAG00000008579|RCC2	-0.410201	4.02921e-08	1.92867e-06
ENSBTAG00000017706|SLC39A3	-0.410805	0.00123278	0.0219328
ENSBTAG00000010601|DOLK	-0.411911	0.00205399	0.0328102
ENSBTAG00000015911|RWDD2A	-0.4137	0.00207632	0.0329798
ENSBTAG00000010304|CHKA	-0.41665	0.00103254	0.0190694
ENSBTAG00000008933|MFSD5	-0.417484	3.43047e-05	0.0010185
ENSBTAG00000010465|C29H11orf98	-0.420251	2.83386e-05	0.000855813
ENSBTAG00000000417|MRPL12	-0.427859	0.00215602	0.0338803
ENSBTAG00000037523|B3GALT6	-0.431465	0.000811826	0.0156077
ENSBTAG00000019382|PKDCC	-0.434997	0.00156304	0.0264383
ENSBTAG00000009965|ECI1	-0.435135	0.00147247	0.0252709
ENSBTAG00000037765|TNFAIP8L1	-0.442839	0.000118045	0.00298787
ENSBTAG00000021029|PRR5L	-0.449733	0.00196863	0.0316986
ENSBTAG00000015037|GAREM2	-0.451464	7.80449e-06	0.000263387
ENSBTAG00000020030|FITM2	-0.453206	0.00212859	0.0336581
ENSBTAG00000020800|BEND7	-0.453316	0.000273904	0.00622722
ENSBTAG00000025401|DOK3	-0.457138	0.00327635	0.0463398
ENSBTAG00000001711|BORCS6	-0.45723	0.000220533	0.00517541
ENSBTAG00000017404|SEC14L2	-0.457372	0.000565572	0.0115019
ENSBTAG00000016034|EXOSC5	-0.464153	5.92864e-05	0.00163595
ENSBTAG00000012818|PDLIM5	-0.466714	0.00159055	0.0267749
ENSBTAG00000052762	-0.467928	0.000101112	0.00261092
ENSBTAG00000047265	-0.469675	5.97907e-05	0.00164664
ENSBTAG00000015232|RAPGEFL1	-0.470221	0.000428439	0.00902609
ENSBTAG00000016711|PPIF	-0.470231	0.00188812	0.030754
ENSBTAG00000005304|SRM	-0.478751	0.00168618	0.0281156
ENSBTAG00000025130|HIC1	-0.479484	0.000372975	0.0080258
ENSBTAG00000037404|LRFN4	-0.485385	1.03554e-06	4.001e-05
ENSBTAG00000033334|SPATA2L	-0.491382	0.00168212	0.0280812
ENSBTAG00000021294|VWA1	-0.496262	0.0013472	0.0235225
ENSBTAG00000021210|HES2	-0.498117	8.18268e-05	0.0021605
ENSBTAG00000018248|MGLL	-0.499068	2.22754e-05	0.000690489
ENSBTAG00000050313	-0.507992	0.000960025	0.0178946
ENSBTAG00000004243|LYPLA1	-0.50928	4.70903e-05	0.00134422
ENSBTAG00000040190|CCDC88B	-0.512178	0.000456268	0.0094706
ENSBTAG00000020590|FZD2	-0.512546	0.00282473	0.0413657
ENSBTAG00000003986|CXXC5	-0.515494	0.00125466	0.0222939
ENSBTAG00000003191|FSCN1	-0.520185	1.55731e-08	7.94057e-07
ENSBTAG00000009951|PGP	-0.521084	0.00127117	0.0225021
ENSBTAG00000038321|LIPE	-0.539029	2.59435e-06	9.38567e-05
ENSBTAG00000021173|CCDC134	-0.540888	0.00238264	0.0366883
ENSBTAG00000003222|ASNS	-0.542255	0.000135381	0.00333683
ENSBTAG00000011482|SLC43A2	-0.54969	0.000218536	0.00515442
ENSBTAG00000006731|SLC7A5	-0.549742	0.000829832	0.0158672
ENSBTAG00000021904|KIF26A	-0.549998	0.000171816	0.00415458
ENSBTAG00000017739|TNK1	-0.550784	0.000907937	0.0171049
ENSBTAG00000006619|MATK	-0.55208	0.00162356	0.0272979
ENSBTAG00000008507|SPHK1	-0.554259	0.000130857	0.00324217
ENSBTAG00000011079|C18H19orf48	-0.564787	1.40699e-07	6.24626e-06
ENSBTAG00000007253|TSPAN33	-0.566107	0.00243156	0.0373574
ENSBTAG00000018845|DND1	-0.569036	0.000128326	0.00319069
ENSBTAG00000033174|TFAP4	-0.572173	3.6113e-05	0.00105879
ENSBTAG00000002039|FRMD8	-0.580785	7.8997e-05	0.00209759
ENSBTAG00000004394|PKIB	-0.586831	0.000678286	0.0133691
ENSBTAG00000038888|ZBTB9	-0.588002	0.000135389	0.00333683
ENSBTAG00000017041|PTGER1	-0.593114	0.00190271	0.0308846
ENSBTAG00000025424|NOTCH4	-0.597456	0.00290436	0.0422535
ENSBTAG00000002309|CSPG5	-0.598562	0.000632369	0.0126232
ENSBTAG00000003826|SCN1B	-0.603624	7.6537e-05	0.00204384
ENSBTAG00000000042|PYCR1	-0.604284	3.21512e-08	1.56562e-06
ENSBTAG00000014472|LCMT2	-0.606014	0.00213698	0.0337079
ENSBTAG00000005978|PIK3R5	-0.608358	0.00183387	0.0300793
ENSBTAG00000012695|LCK	-0.608615	0.00105017	0.0193191
ENSBTAG00000022020|CLDN5	-0.611812	0.000124209	0.00312142
ENSBTAG00000015043|MFNG	-0.614241	0.001787	0.0294823
ENSBTAG00000008631|CORO1A	-0.627782	0.000136364	0.00334912
ENSBTAG00000007763|SLC1A4	-0.629875	7.17743e-05	0.00192763
ENSBTAG00000006998|RASGRP4	-0.634485	0.00120333	0.0215452
ENSBTAG00000021422|PDZD4	-0.638539	2.19088e-08	1.09334e-06
ENSBTAG00000007031|OXSM	-0.640663	0.000184096	0.00444388
ENSBTAG00000008735|VASH1	-0.64458	3.21403e-14	2.61451e-12
ENSBTAG00000017681|RIN1	-0.653847	7.85296e-07	3.13962e-05
ENSBTAG00000051341|FZD9	-0.660669	0.000878163	0.0166555
ENSBTAG00000014417	-0.660775	0.00058503	0.0117784
ENSBTAG00000002699|KIT	-0.662012	0.00283857	0.0415251
ENSBTAG00000020839|MEGF6	-0.665184	0.000949516	0.0177457
ENSBTAG00000008197|EPOR	-0.683982	0.000313298	0.00692167
ENSBTAG00000002178|PPL	-0.694615	0.000352288	0.00763291
ENSBTAG00000000648|ADAMTS5	-0.699532	0.000224049	0.00522062
ENSBTAG00000000958|ZSWIM3	-0.699573	0.00334902	0.0470375
ENSBTAG00000007531|NCF4	-0.705944	0.00325384	0.046111
ENSBTAG00000023369|GRIN2D	-0.710371	9.24126e-06	0.000307452
ENSBTAG00000015618|GDF15	-0.713642	0.000184791	0.00445303
ENSBTAG00000003312|CHST15	-0.73123	0.000592151	0.0119048
ENSBTAG00000012035|EXOC3L1	-0.732914	0.000190995	0.004579
ENSBTAG00000029857|bta-mir-145	-0.737766	0.00245154	0.0374371
ENSBTAG00000048540	-0.742242	0.00264357	0.0395536
ENSBTAG00000013501|DHRS13	-0.753942	2.11729e-09	1.18712e-07
ENSBTAG00000012771|CSF1R	-0.761577	4.02279e-05	0.0011601
ENSBTAG00000020674|LTB	-0.764762	6.20544e-07	2.53128e-05
ENSBTAG00000045862|FERMT3	-0.765388	0.000580814	0.0117271
ENSBTAG00000007661|MYO1F	-0.784577	3.7632e-06	0.000133399
ENSBTAG00000006326|ALDH1L2	-0.795144	9.54696e-06	0.000316128
ENSBTAG00000012526|APBB1IP	-0.845823	0.000928856	0.0174059
ENSBTAG00000021957|LTBP2	-0.850992	6.69038e-05	0.00182115
ENSBTAG00000002041|SASH3	-0.854271	0.0010395	0.0191729
ENSBTAG00000013054|MFSD2A	-0.857489	2.09225e-05	0.000658646
ENSBTAG00000043578|DIO3	-0.85997	0.00198458	0.0318145
ENSBTAG00000003665|NUP210	-0.863216	0.000566763	0.0115095
ENSBTAG00000003369|SYT12	-0.870943	0.000223128	0.00521607
ENSBTAG00000006368|N4BP3	-0.88797	9.82585e-07	3.84331e-05
ENSBTAG00000020737|SOX8	-0.902152	0.000384886	0.00823176
ENSBTAG00000007153|C1QA	-0.903414	0.00113482	0.0205274
ENSBTAG00000039719|PHGDH	-0.915227	9.22624e-12	6.49204e-10
ENSBTAG00000019948|AFAP1L1	-0.924291	5.63946e-06	0.000194044
ENSBTAG00000008583|PALD1	-0.92944	1.56597e-10	1.01091e-08
ENSBTAG00000007348|STRA6	-0.946039	0.00272405	0.0404383
ENSBTAG00000011275|SCUBE1	-0.946298	0.000131145	0.00324359
ENSBTAG00000054623|HOXB9	-0.950827	0.00206804	0.0329225
ENSBTAG00000006939|FGD3	-0.951444	0.00155825	0.0264208
ENSBTAG00000006606|RFLNB	-0.967832	2.43228e-08	1.20952e-06
ENSBTAG00000027051|PTAFR	-0.976243	6.29489e-06	0.000214499
ENSBTAG00000017664|HGF	-0.976824	0.000341428	0.00744947
ENSBTAG00000027080|SLC8A3	-0.983177	2.48385e-05	0.000761551
ENSBTAG00000007932|HCK	-0.998647	0.000270784	0.00617624
ENSBTAG00000017060|ITGB2	-1.01463	4.78865e-06	0.000166809
ENSBTAG00000007268|F13A1	-1.01741	0.000216278	0.00511544
ENSBTAG00000012066|PECAM1	-1.02493	2.45267e-06	8.89598e-05
ENSBTAG00000018342|TJP3	-1.05951	0.00027767	0.0062687
ENSBTAG00000017875|ARHGAP30	-1.07804	4.61004e-06	0.000160985
ENSBTAG00000010175|COL8A2	-1.08838	8.20827e-07	3.26314e-05
ENSBTAG00000021842|FCGR2B	-1.11289	8.10969e-08	3.7542e-06
ENSBTAG00000017007|TRIB3	-1.13159	7.10595e-05	0.00191208
ENSBTAG00000013081|PSPH	-1.13631	6.42947e-08	3.02615e-06
ENSBTAG00000009868|VGF	-1.14153	0.000466462	0.00966792
ENSBTAG00000004207|CD93	-1.14381	0.00122115	0.0218365
ENSBTAG00000020872|C5AR1	-1.16084	0.000142191	0.00347406
ENSBTAG00000012518|PCDH1	-1.1621	8.86107e-15	7.42273e-13
ENSBTAG00000007079|LCP1	-1.16715	8.55554e-07	3.39161e-05
ENSBTAG00000051461|SERTM1	-1.18617	0.00128398	0.0226434
ENSBTAG00000026326|SPN	-1.20356	1.60562e-07	7.01737e-06
ENSBTAG00000011662|SOX18	-1.22423	1.33819e-08	6.87314e-07
ENSBTAG00000021697|PDGFB	-1.26635	7.41448e-09	3.90801e-07
ENSBTAG00000017346|RASSF2	-1.32139	0.00309532	0.0444494
ENSBTAG00000008437|PCDH12	-1.37179	2.17152e-10	1.3704e-08
ENSBTAG00000027516|APLNR	-1.82907	3.8009e-16	3.566e-14
ENSBTAG00000015520|SLC11A1	-2.17473	0.000209034	0.00495242
ENSBTAG00000046768|IGFBP1	-2.92179	7.05125e-05	0.001901

## Sheet: HFvsLF
EnsemblID|GeneSymbol	logFC	P Value
ENSBTAG00000021462|CSF3	1.09405	0.0138419
ENSBTAG00000012684|CCL19	1.03584	0.00372525
ENSBTAG00000023026	0.97981	0.0128467
ENSBTAG00000021957|LTBP2	0.744155	3.18339e-06
ENSBTAG00000001321|IL1B	0.720495	0.000680701
ENSBTAG00000037558|GRO1	0.647661	0.00735497
ENSBTAG00000025257|CCL4	0.589246	0.00397029
ENSBTAG00000008102|CRTAC1	0.584916	0.00705502
ENSBTAG00000011734|ANKRD1	0.577959	0.0180469
ENSBTAG00000037778|CXCL3	0.568734	0.0051755
ENSBTAG00000046266|TNFSF9	0.545693	0.00107201
ENSBTAG00000053649|CCL5	0.53847	0.00956436
ENSBTAG00000027513|CXCL2	0.521684	0.00885469
ENSBTAG00000035995|TNFAIP2	0.521479	0.00691961
ENSBTAG00000049333	0.5119	0.00767517
ENSBTAG00000010704|LRRC4	0.511426	0.000359695
ENSBTAG00000018775|TPX2	0.495343	0.0030356
ENSBTAG00000025250|CCL3	0.493485	0.00927834
ENSBTAG00000038797	0.487874	0.0385088
ENSBTAG00000001824|SLC2A6	0.474624	0.0074048
ENSBTAG00000006894|NOS2	0.469697	0.0325824
ENSBTAG00000007693|SLC45A3	0.4677	0.00404277
ENSBTAG00000003921	0.467138	0.00540024
ENSBTAG00000004043	0.467024	0.0186473
ENSBTAG00000049178	0.452165	0.00564263
ENSBTAG00000024340|TRIL	0.448036	0.00734418
ENSBTAG00000008832|CCL1	0.444378	0.00108488
ENSBTAG00000016944|ADORA2A	0.434189	0.0464323
ENSBTAG00000008942|NGEF	0.434181	0.0485529
ENSBTAG00000006606|RFLNB	0.432353	0.000548258
ENSBTAG00000050297	0.430533	0.010625
ENSBTAG00000021050|ECEL1	0.422131	0.0430475
ENSBTAG00000000436|TNFAIP3	0.412371	0.0077712
ENSBTAG00000006377|MYO1G	0.398532	0.0312195
ENSBTAG00000019066|FAM167A	0.389735	0.0467252
ENSBTAG00000021842|FCGR2B	0.386797	0.0128647
ENSBTAG00000017567|ACACA	0.384163	0.00772577
ENSBTAG00000019554|FBP2	0.383659	0.0483853
ENSBTAG00000003806|ECM1	0.383505	0.0400324
ENSBTAG00000054003	0.38089	0.00478203
ENSBTAG00000007932|HCK	0.378878	0.0363753
ENSBTAG00000012671|TNIP1	0.378573	0.012813
ENSBTAG00000017007|TRIB3	0.372118	0.0410239
ENSBTAG00000026813|AQP5	0.370022	0.0215055
ENSBTAG00000027516|APLNR	0.363265	0.0172206
ENSBTAG00000053940	0.361783	0.0239795
ENSBTAG00000008437|PCDH12	0.358418	0.0125798
ENSBTAG00000002965|NEURL3	0.354312	0.0388643
ENSBTAG00000004356|ROBO4	0.351223	0.0119319
ENSBTAG00000020000|RAP1GAP2	0.34994	0.0113044
ENSBTAG00000027051|PTAFR	0.349271	0.0410157
ENSBTAG00000006001|STAP2	0.349097	0.0134536
ENSBTAG00000019378|KIAA1755	0.346435	0.0174541
ENSBTAG00000013705|NFKBIE	0.345337	0.000547383
ENSBTAG00000045767|LAT2	0.343819	0.0229136
ENSBTAG00000016279|EMILIN3	0.343343	0.00293422
ENSBTAG00000016683|NFKBIA	0.342568	0.0410951
ENSBTAG00000040313|PARS2	0.341067	0.0389018
ENSBTAG00000003305|NCF1	0.338652	0.0110112
ENSBTAG00000018316|ZMYND15	0.338426	0.0461852
ENSBTAG00000013730|CD5	0.337895	0.0464896
ENSBTAG00000049478	0.334481	0.00682306
ENSBTAG00000014172|FGD2	0.332407	0.0274921
ENSBTAG00000013943|ZNF703	0.33049	0.0490212
ENSBTAG00000023369|GRIN2D	0.329173	0.00487567
ENSBTAG00000055302	0.327799	0.0454275
ENSBTAG00000017041|PTGER1	0.322455	0.0153294
ENSBTAG00000018845|DND1	0.316589	0.00447761
ENSBTAG00000045862|FERMT3	0.313304	0.0413973
ENSBTAG00000017785|FRMPD4	0.301969	0.0463464
ENSBTAG00000012441|SMAD7	0.301724	0.0117163
ENSBTAG00000020528|PCOLCE	0.301077	0.0134138
ENSBTAG00000020061|KCNJ12	0.299492	0.0434324
ENSBTAG00000004004|CSDC2	0.298507	0.0173133
ENSBTAG00000017273|LRRC25	0.298391	0.0169424
ENSBTAG00000050334|CD83	0.298056	0.00952459
ENSBTAG00000011316|ZC3H12A	0.297415	0.00913384
ENSBTAG00000017113|ANKRD33	0.296804	0.0294419
ENSBTAG00000048480	0.295564	0.0288394
ENSBTAG00000012518|PCDH1	0.293279	0.0149587
ENSBTAG00000039335|ARRDC2	0.292049	0.0279523
ENSBTAG00000020535|PYCARD	0.29112	0.0255476
ENSBTAG00000052762	0.291079	0.00156899
ENSBTAG00000017333|PRX	0.291032	0.0103355
ENSBTAG00000022020|CLDN5	0.289887	0.0194762
ENSBTAG00000016757|ZKSCAN1	0.282818	0.0372481
ENSBTAG00000018189|CSTB	0.280408	0.0353918
ENSBTAG00000007053|ZFHX2	0.275963	0.0218524
ENSBTAG00000040399|VWA5B2	0.270706	0.0361438
ENSBTAG00000014944|TBXA2R	0.268463	0.042764
ENSBTAG00000021709|SPI1	0.267436	0.0316849
ENSBTAG00000048850	0.266883	0.0248498
ENSBTAG00000019163|CYB561D2	0.266479	0.0245039
ENSBTAG00000018086|TBC1D10A	0.265507	0.00104057
ENSBTAG00000009290|FAM161A	0.264966	0.0210332
ENSBTAG00000007626|IL2RG	0.264132	0.0484785
ENSBTAG00000007758|PDE10A	0.263911	0.0465761
ENSBTAG00000006998|RASGRP4	0.262422	0.0304927
ENSBTAG00000002527|ZSWIM4	0.260236	0.0325386
ENSBTAG00000019915|GSN	0.259759	0.0353583
ENSBTAG00000047426|LYPD6	0.258074	0.0387192
ENSBTAG00000015220|AGO4	0.255259	0.0108412
ENSBTAG00000009418|FAM131B	0.254568	0.0307791
ENSBTAG00000048857	0.251541	0.0143314
ENSBTAG00000050602|HAS3	0.251529	0.0437269
ENSBTAG00000020350|DUSP2	0.251418	0.0122134
ENSBTAG00000049842	0.251224	0.00190068
ENSBTAG00000005922|EFCC1	0.250027	0.0454692
ENSBTAG00000033412|B3GLCT	0.247065	0.0291353
ENSBTAG00000001464|GPR156	0.246966	0.0112499
ENSBTAG00000020689|PPP1R13L	0.246812	0.0296166
ENSBTAG00000030575|BHLHE41	0.244813	0.0365599
ENSBTAG00000004751|SPTBN4	0.244162	0.02656
ENSBTAG00000012847|NIBAN2	0.238056	0.000580332
ENSBTAG00000017706|SLC39A3	0.237629	0.00639292
ENSBTAG00000006017|NFKB2	0.23662	0.0176084
ENSBTAG00000052040	0.23467	0.0448801
ENSBTAG00000050320	0.234437	0.0430861
ENSBTAG00000000109|NPTXR	0.232391	0.0170945
ENSBTAG00000000569|HES1	0.232346	0.0156192
ENSBTAG00000014278|TBX2	0.232116	0.00306665
ENSBTAG00000012137|NTN1	0.231743	0.0235891
ENSBTAG00000000357|PRAG1	0.231596	0.0318991
ENSBTAG00000006835|MCAM	0.231509	0.02674
ENSBTAG00000052669|CYS1	0.230355	0.0175998
ENSBTAG00000038141|ADGRG1	0.229704	0.00586298
ENSBTAG00000020270|NFKB1	0.228602	0.0419084
ENSBTAG00000007661|MYO1F	0.227031	0.0181146
ENSBTAG00000009655|TNS3	0.226546	0.0368116
ENSBTAG00000008852|SIGLEC10	0.225974	0.00465644
ENSBTAG00000025329|IRF2BPL	0.22538	0.00279756
ENSBTAG00000011693|LENG9	0.225291	0.041848
ENSBTAG00000052790	0.221608	0.0432219
ENSBTAG00000000625|SMAD6	0.221605	0.0445208
ENSBTAG00000008098|DCLK2	0.221071	0.0125726
ENSBTAG00000012219|CSPG4	0.219263	0.0400556
ENSBTAG00000000283|CSF1	0.219119	0.00789128
ENSBTAG00000016904|MARCHF9	0.216983	0.000947869
ENSBTAG00000016711|PPIF	0.216947	0.0439652
ENSBTAG00000022288|AMMECR1	0.215109	0.0310539
ENSBTAG00000038428|RELB	0.212456	0.0204473
ENSBTAG00000019966|TICAM1	0.210885	0.036104
ENSBTAG00000005182|BoLA	0.208262	0.0187821
ENSBTAG00000021942|HPS6	0.207194	0.0126622
ENSBTAG00000008723|CCBE1	0.206422	0.0426088
ENSBTAG00000008507|SPHK1	0.20596	0.0390228
ENSBTAG00000018673|TRIM17	0.205298	0.0222595
ENSBTAG00000015011|TRAPPC14	0.205216	0.0172304
ENSBTAG00000011662|SOX18	0.203083	0.0216151
ENSBTAG00000015952|ADAP1	0.203049	0.0197151
ENSBTAG00000019465|ITPKC	0.203013	0.0134387
ENSBTAG00000005923|ABTB2	0.201854	0.0360736
ENSBTAG00000008154|LIMD2	0.201314	0.0158078
ENSBTAG00000000489|WDR54	0.201179	0.0385832
ENSBTAG00000048717	0.201032	0.0484131
ENSBTAG00000034519	0.19997	0.0335019
ENSBTAG00000006143|CREB3L1	0.199249	0.0298896
ENSBTAG00000049467	0.199241	0.0286995
ENSBTAG00000008665|DIXDC1	0.196993	0.0410129
ENSBTAG00000004194|RALGDS	0.19671	0.0404027
ENSBTAG00000011828|ARID3B	0.195189	0.0379382
ENSBTAG00000005280|ADA	0.194199	0.0449371
ENSBTAG00000016152|DAB2	0.192726	0.0370223
ENSBTAG00000003083|SLC50A1	0.191305	0.0493382
ENSBTAG00000017542|PPARD	0.191177	0.0213737
ENSBTAG00000006214|LOXL2	0.190854	0.04173
ENSBTAG00000047339|BCOR	0.190643	0.014109
ENSBTAG00000002738|S1PR2	0.190536	0.0219394
ENSBTAG00000015996|GPC1	0.18844	0.00287625
ENSBTAG00000012073|VOPP1	0.188117	0.0304254
ENSBTAG00000017711|WHAMM	0.186626	0.0146617
ENSBTAG00000017112|CDYL2	0.186348	0.0390949
ENSBTAG00000024869|CX3CL1	0.184402	0.0107992
ENSBTAG00000005146	0.184235	0.0314122
ENSBTAG00000001778|NFKBIB	0.182673	0.0474231
ENSBTAG00000020760|SNAP29	0.182067	0.00631066
ENSBTAG00000004757|LTBP4	0.181695	0.0346789
ENSBTAG00000005092|ROR2	0.176735	0.0157711
ENSBTAG00000018248|MGLL	0.176643	0.0412808
ENSBTAG00000038051	0.17569	0.0127572
ENSBTAG00000021512|ZBTB7B	0.17567	0.00584665
ENSBTAG00000031396	0.171846	0.0429892
ENSBTAG00000010576|MAP2K3	0.171381	0.0228877
ENSBTAG00000007228|CBX7	0.17108	0.0492263
ENSBTAG00000015969|STK40	0.167603	0.0038462
ENSBTAG00000015050|HCN2	0.166544	0.0329415
ENSBTAG00000017819|PMVK	0.166173	0.0398854
ENSBTAG00000006139|TRPM4	0.16311	0.029104
ENSBTAG00000033330|HOXD11	0.162903	0.0406076
ENSBTAG00000004802|CEP170B	0.160842	0.0323544
ENSBTAG00000011997|ZMIZ2	0.158722	0.0141405
ENSBTAG00000054746|NBDY	0.157519	0.015293
ENSBTAG00000000841|LZTS1	0.156485	0.00586038
ENSBTAG00000001204|JCAD	0.156389	0.0253017
ENSBTAG00000001774|SPRY2	0.15637	0.0435707
ENSBTAG00000020573|SCUBE2	0.152344	0.0442241
ENSBTAG00000025210|COL4A2	0.151841	0.0436468
ENSBTAG00000003291|RIMKLB	0.151185	0.037472
ENSBTAG00000003820|GRAMD1A	0.150777	0.048501
ENSBTAG00000008520|NFIC	0.150268	0.00883537
ENSBTAG00000008613|TCP11L1	0.146832	0.0359484
ENSBTAG00000010497|TRAF2	0.146316	0.0298204
ENSBTAG00000022022|GUCD1	0.143798	0.0358997
ENSBTAG00000014960|SCHIP1	0.142201	0.027017
ENSBTAG00000013895|RELA	0.140818	0.00938533
ENSBTAG00000018859|C18H19orf47	0.138882	0.0350048
ENSBTAG00000053007|ITPKB	0.137183	0.0126582
ENSBTAG00000038011|SH3RF3	0.13643	0.0302244
ENSBTAG00000001497|MRAS	0.134667	0.0383724
ENSBTAG00000004066|PARP8	0.133622	0.023895
ENSBTAG00000011770|TJP2	0.130109	0.0114642
ENSBTAG00000000292|TCIRG1	0.130097	0.0267796
ENSBTAG00000026819|HDAC7	0.126501	0.0383641
ENSBTAG00000001848|KATNB1	0.113149	0.0440849
ENSBTAG00000013740|SP2	0.110261	0.0280006
ENSBTAG00000002415|TSPAN3	-0.0835513	0.0455979
ENSBTAG00000016578|HNRNPR	-0.0879806	0.0333486
ENSBTAG00000003789|VIRMA	-0.0905038	0.0469015
ENSBTAG00000017868|DHX40	-0.0970902	0.047367
ENSBTAG00000009541|SUCLG2	-0.0975462	0.0375205
ENSBTAG00000012545|GOLM2	-0.0975682	0.0468616
ENSBTAG00000046493|PDCD6	-0.10031	0.0403907
ENSBTAG00000004654|PWP1	-0.100489	0.0407295
ENSBTAG00000012128|AASS	-0.101697	0.0439214
ENSBTAG00000014700|DYNC1LI1	-0.102394	0.0166074
ENSBTAG00000002493|VPS35	-0.103309	0.0414289
ENSBTAG00000003116|MTMR6	-0.103457	0.0477883
ENSBTAG00000018868|METTL9	-0.104665	0.0487781
ENSBTAG00000005904|RBBP4	-0.105891	0.0194742
ENSBTAG00000015069|PCNP	-0.105906	0.0385674
ENSBTAG00000019565|NCOA4	-0.105911	0.0297259
ENSBTAG00000006950|COPS4	-0.106007	0.0469807
ENSBTAG00000019971|CDC16	-0.106261	0.048676
ENSBTAG00000015943|MICU2	-0.106424	0.035447
ENSBTAG00000005726|HNRNPA2B1	-0.107034	0.024749
ENSBTAG00000010619|PPP3R1	-0.107066	0.0357505
ENSBTAG00000012012|CYB5A	-0.10756	0.0490844
ENSBTAG00000019944|METAP2	-0.108088	0.0303033
ENSBTAG00000000551|SMNDC1	-0.109884	0.0365305
ENSBTAG00000003288|CCZ1	-0.110057	0.0367451
ENSBTAG00000014805|ENOPH1	-0.110697	0.00849478
ENSBTAG00000018644|PDZRN3	-0.11109	0.0497555
ENSBTAG00000006168|RBM45	-0.111253	0.0480315
ENSBTAG00000012321|ZFAND6	-0.112788	0.0238408
ENSBTAG00000000979|SMIM19	-0.112841	0.0215992
ENSBTAG00000008184|CCT6A	-0.113592	0.0404359
ENSBTAG00000018717|DDX20	-0.113598	0.0288203
ENSBTAG00000005665|CRK	-0.113612	0.0256798
ENSBTAG00000009242|ZNF638	-0.114006	0.0198422
ENSBTAG00000004054|PAPOLA	-0.114283	0.0179486
ENSBTAG00000012582|IARS2	-0.115294	0.00638951
ENSBTAG00000009263|MFSD1	-0.115502	0.0435633
ENSBTAG00000039442|SEC62	-0.1171	0.0139495
ENSBTAG00000013111|RRM1	-0.117156	0.0329484
ENSBTAG00000004933|KLHDC2	-0.117437	0.0213476
ENSBTAG00000016167|ATL2	-0.117707	0.0460932
ENSBTAG00000005663|HAUS2	-0.118234	0.0473638
ENSBTAG00000008915|SF3B1	-0.118263	0.017719
ENSBTAG00000000505|KYAT3	-0.11833	0.0339381
ENSBTAG00000018768|HMGN1	-0.119251	0.0141212
ENSBTAG00000019725|UBE4A	-0.119717	0.0300469
ENSBTAG00000011252|RAD50	-0.119769	0.0471625
ENSBTAG00000054545|RNF11	-0.119843	0.04304
ENSBTAG00000015732|PSMC6	-0.120264	0.0378162
ENSBTAG00000020981|MARCHF5	-0.120561	0.0388097
ENSBTAG00000010071|FBXO3	-0.121204	0.0386343
ENSBTAG00000018862|EIF4E3	-0.121581	0.0424569
ENSBTAG00000015780|RCN2	-0.121609	0.0198784
ENSBTAG00000004805|ITFG1	-0.123005	0.0481356
ENSBTAG00000019852|PDHA1	-0.123024	0.0230926
ENSBTAG00000020122|USP16	-0.123043	0.0166108
ENSBTAG00000003784|DNAJC2	-0.123158	0.0321445
ENSBTAG00000000880|GINM1	-0.123632	0.0482193
ENSBTAG00000001311|MORF4L2	-0.124173	0.0135149
ENSBTAG00000008577|GRSF1	-0.124177	0.0195529
ENSBTAG00000021769|CUL3	-0.124356	0.0452691
ENSBTAG00000003419|EAPP	-0.124567	0.0373744
ENSBTAG00000012981|HEXA	-0.124794	0.0240393
ENSBTAG00000008072|SRSF10	-0.124865	0.0436939
ENSBTAG00000004077|YWHAG	-0.124927	0.0379055
ENSBTAG00000000037|CWC27	-0.125033	0.0348814
ENSBTAG00000010571|PPAT	-0.125259	0.0439646
ENSBTAG00000005526|COG5	-0.125862	0.0241823
ENSBTAG00000016228|NMD3	-0.126081	0.0291178
ENSBTAG00000016635|COG6	-0.126494	0.0338821
ENSBTAG00000019211|BRIX1	-0.126623	0.033108
ENSBTAG00000008881|PURA	-0.126837	0.0317667
ENSBTAG00000007236|PCM1	-0.127586	0.0223337
ENSBTAG00000045779|UBE2A	-0.128491	0.0383926
ENSBTAG00000012980|RRAGB	-0.129038	0.0252469
ENSBTAG00000010587|SH3BGRL	-0.129391	0.0184619
ENSBTAG00000008082|CEP350	-0.129719	0.0491437
ENSBTAG00000015348|ZNF189	-0.129737	0.0453357
ENSBTAG00000003002|WDR75	-0.130112	0.0419396
ENSBTAG00000010134|OSTM1	-0.130753	0.0464542
ENSBTAG00000054926	-0.130948	0.0309399
ENSBTAG00000006702|EIF3E	-0.131192	0.0305027
ENSBTAG00000018527|HDGFL3	-0.131464	0.0176139
ENSBTAG00000010611|OCIAD1	-0.131507	0.0097915
ENSBTAG00000009514|PPWD1	-0.131575	0.0394952
ENSBTAG00000016266|SDHD	-0.131704	0.00729721
ENSBTAG00000019581|PLEKHF2	-0.131745	0.0332082
ENSBTAG00000009939|CAND1	-0.131959	0.0237697
ENSBTAG00000007696|TRAPPC8	-0.132918	0.0370117
ENSBTAG00000019366|POLR2B	-0.133118	0.00437269
ENSBTAG00000019215|THOC1	-0.133208	0.00280167
ENSBTAG00000002973|RPP30	-0.133355	0.035803
ENSBTAG00000014495|CEP43	-0.134025	0.0359232
ENSBTAG00000026008|METTL5	-0.134162	0.048226
ENSBTAG00000009566|CCNH	-0.134531	0.00412611
ENSBTAG00000003044|SPIN1	-0.134937	0.0145026
ENSBTAG00000016368|LRPPRC	-0.134972	0.0305652
ENSBTAG00000000646|ANAPC4	-0.135197	0.0218079
ENSBTAG00000006449|REXO5	-0.135203	0.0471048
ENSBTAG00000009693|TBC1D12	-0.135236	0.0440352
ENSBTAG00000008812|PFDN4	-0.135319	0.0372571
ENSBTAG00000031709|PDCD10	-0.135343	0.0260539
ENSBTAG00000010510|DHX29	-0.13581	0.014495
ENSBTAG00000017139|STX7	-0.135885	0.0198147
ENSBTAG00000054053	-0.136143	0.0142713
ENSBTAG00000021214|FBXL5	-0.136423	0.00714745
ENSBTAG00000005957|CSE1L	-0.136815	0.0110005
ENSBTAG00000010132|NAE1	-0.137392	0.0442371
ENSBTAG00000012946|HSF2	-0.137527	0.0124846
ENSBTAG00000018898|ARID4A	-0.138134	0.0418468
ENSBTAG00000007476|BTRC	-0.138146	0.0277996
ENSBTAG00000009734|XPA	-0.138195	0.0107286
ENSBTAG00000005338|EIF3M	-0.138278	0.042892
ENSBTAG00000002108|YWHAQ	-0.138373	0.00930288
ENSBTAG00000014804|HNRNPDL	-0.138639	0.0283763
ENSBTAG00000014295|CAPZA1	-0.138641	0.0340736
ENSBTAG00000020749|PRXL2C	-0.138742	0.0178712
ENSBTAG00000017727|KIFAP3	-0.138869	0.00924713
ENSBTAG00000008243|LRRC40	-0.138917	0.0423093
ENSBTAG00000019133|ZNF326	-0.139052	0.0215016
ENSBTAG00000003702|ANGEL2	-0.139195	0.0333374
ENSBTAG00000015744|CCNC	-0.139767	0.0110657
ENSBTAG00000006065|PCNA	-0.139932	0.00761832
ENSBTAG00000009897|AGPS	-0.140001	0.0261121
ENSBTAG00000011632|MAP1LC3B	-0.14077	0.00829015
ENSBTAG00000022449|SCD5	-0.140816	0.0182524
ENSBTAG00000021661|APAF1	-0.14091	0.0388563
ENSBTAG00000003690|NHLRC2	-0.141258	0.027935
ENSBTAG00000004722|THUMPD2	-0.141449	0.0355701
ENSBTAG00000011022|ARPP19	-0.141511	0.005411
ENSBTAG00000008417|VPS29	-0.141564	0.0104151
ENSBTAG00000021519|CAMLG	-0.141575	0.0355014
ENSBTAG00000017129|CLCC1	-0.141687	0.0181554
ENSBTAG00000001282|RALGAPA1	-0.141732	0.0163169
ENSBTAG00000014766|SRSF1	-0.141966	0.0113984
ENSBTAG00000021944|RTRAF	-0.142621	0.0400975
ENSBTAG00000003904|GPN1	-0.142653	0.0201441
ENSBTAG00000007133|CUL2	-0.142887	0.0109906
ENSBTAG00000055296|LGALSL	-0.142922	0.0108323
ENSBTAG00000006755|C15H11orf58	-0.142944	0.00437907
ENSBTAG00000002287|CHD9	-0.142984	0.0317346
ENSBTAG00000006369|MRPS35	-0.143342	0.0292071
ENSBTAG00000013905|SMC3	-0.14343	0.0114576
ENSBTAG00000050158	-0.143654	0.022838
ENSBTAG00000051386|AP3S1	-0.143911	0.0228
ENSBTAG00000011176|TPRKB	-0.143951	0.0217228
ENSBTAG00000016969|ORC3	-0.143973	0.0361369
ENSBTAG00000015338|DSCC1	-0.145502	0.0433465
ENSBTAG00000010381|PRMT9	-0.1457	0.0251917
ENSBTAG00000002823|MPZL1	-0.146262	0.0260259
ENSBTAG00000004601|ABHD10	-0.146553	0.0241607
ENSBTAG00000032640|CEP20	-0.146636	0.0411303
ENSBTAG00000019568|IFT74	-0.146957	0.0452722
ENSBTAG00000018742|MTCH2	-0.147105	0.011866
ENSBTAG00000046204|ZNF705A	-0.14728	0.0116222
ENSBTAG00000018213|TBCEL	-0.147438	0.00857661
ENSBTAG00000018061|LNPK	-0.14745	0.0429576
ENSBTAG00000050479	-0.147528	0.0252397
ENSBTAG00000015723|CRIPT	-0.148052	0.0103301
ENSBTAG00000017468|NUCB2	-0.148159	0.0214866
ENSBTAG00000002625|MAP3K7	-0.148604	0.0290628
ENSBTAG00000020436|KIF27	-0.148667	0.0252978
ENSBTAG00000000365|TDP2	-0.148724	0.0377714
ENSBTAG00000002570|PPP1R21	-0.148727	0.025465
ENSBTAG00000009121|STAG2	-0.148981	0.0254729
ENSBTAG00000013885|ADSS2	-0.149004	0.0193305
ENSBTAG00000014971|SEC61G	-0.14908	0.0473171
ENSBTAG00000009417|ZFAND5	-0.149451	0.0207281
ENSBTAG00000001356|USP38	-0.149956	0.042711
ENSBTAG00000008302|RINT1	-0.150219	0.0337107
ENSBTAG00000007681|DHFR	-0.150301	0.042854
ENSBTAG00000005928|MINPP1	-0.150393	0.0314428
ENSBTAG00000007876|MAPK8	-0.150512	0.0259691
ENSBTAG00000048143|TCEAL9	-0.150747	0.0367238
ENSBTAG00000023279|N4BP2L2	-0.150867	0.00543795
ENSBTAG00000011591|KRR1	-0.15132	0.0260668
ENSBTAG00000001425|FBXO11	-0.151407	0.0273026
ENSBTAG00000000875|CEP131	-0.1516	0.0396029
ENSBTAG00000003087|DCUN1D5	-0.151714	0.0158013
ENSBTAG00000003342|AMD1	-0.152081	0.0453442
ENSBTAG00000013011|PLAA	-0.152157	0.00674755
ENSBTAG00000021592|WRN	-0.152357	0.0283455
ENSBTAG00000013184|CEP120	-0.152362	0.00944254
ENSBTAG00000020367|SLC30A9	-0.152363	0.0249141
ENSBTAG00000002689|NME7	-0.152391	0.0219995
ENSBTAG00000007709|SHOC2	-0.152426	0.04157
ENSBTAG00000013112|C7H5orf15	-0.152558	0.00166593
ENSBTAG00000027630|CISD2	-0.153022	0.0439717
ENSBTAG00000012865|DEK	-0.153043	0.0264206
ENSBTAG00000021726|CWC22	-0.153166	0.0214592
ENSBTAG00000018770|HSDL1	-0.153978	0.0412544
ENSBTAG00000052268|SELENOF	-0.154081	0.0175971
ENSBTAG00000006321|RTCA	-0.154518	0.0120214
ENSBTAG00000034992|MCTS1	-0.154759	0.0274471
ENSBTAG00000020996|CLDND1	-0.15512	0.0231736
ENSBTAG00000001898|CCDC112	-0.155208	0.0129852
ENSBTAG00000007684|MSH3	-0.155258	0.0338127
ENSBTAG00000000269	-0.15556	0.0295358
ENSBTAG00000048151|PRPF40A	-0.15574	0.019693
ENSBTAG00000007543|TAF1B	-0.155756	0.00967738
ENSBTAG00000005257|PEX13	-0.156055	0.0486472
ENSBTAG00000018363|RBM48	-0.156234	0.0165459
ENSBTAG00000010518|MTREX	-0.156782	0.0136977
ENSBTAG00000007872|PSIP1	-0.15695	0.007175
ENSBTAG00000046797|NRAS	-0.156974	0.0276008
ENSBTAG00000018801|SNX3	-0.157689	0.00718622
ENSBTAG00000005905|TOPORS	-0.158222	0.0216187
ENSBTAG00000019264|EDEM3	-0.158319	0.033436
ENSBTAG00000005068|COMMD2	-0.158396	0.0276306
ENSBTAG00000032961|IER3IP1	-0.158477	0.044783
ENSBTAG00000011147|RNF13	-0.158665	0.0206051
ENSBTAG00000008737|DR1	-0.158798	0.0113503
ENSBTAG00000048553	-0.158992	0.0466187
ENSBTAG00000002275|PTP4A1	-0.159575	0.0158588
ENSBTAG00000010743|FASTKD1	-0.159896	0.0300003
ENSBTAG00000014936|SLC25A51	-0.159993	0.00989716
ENSBTAG00000051862|ZNF37A	-0.160207	0.0391502
ENSBTAG00000044015|RBM12	-0.161695	0.0191973
ENSBTAG00000017255|ATAD2B	-0.161821	0.0260617
ENSBTAG00000014023|SIRT1	-0.16184	0.0224109
ENSBTAG00000019956|CMPK1	-0.162362	0.0119002
ENSBTAG00000009363|GINS3	-0.162423	0.0299152
ENSBTAG00000011072|ADK	-0.162701	0.021086
ENSBTAG00000021960|GPX8	-0.162838	0.00504328
ENSBTAG00000006142|DHX36	-0.163087	0.0388861
ENSBTAG00000001892|YAE1	-0.163254	0.0245413
ENSBTAG00000019417|ARMCX2	-0.163455	0.0196853
ENSBTAG00000016369|TSEN15	-0.16356	0.0249699
ENSBTAG00000049002|C1D	-0.163825	0.00275059
ENSBTAG00000018690|RPAP3	-0.164053	0.00375069
ENSBTAG00000010001|RHOT1	-0.164234	0.000871545
ENSBTAG00000007479|CCDC90B	-0.164729	0.0200843
ENSBTAG00000021948|ZMYM6	-0.164974	0.0206716
ENSBTAG00000012703|GLO1	-0.165858	0.0029527
ENSBTAG00000008124|GK	-0.165899	0.0440874
ENSBTAG00000008548|FAM98A	-0.16597	0.012918
ENSBTAG00000002332|LSM5	-0.166168	0.0451303
ENSBTAG00000006177|ZDHHC20	-0.16621	0.0194119
ENSBTAG00000054533|GNG12	-0.166357	0.0336578
ENSBTAG00000002720|PRPF38A	-0.166406	0.00564884
ENSBTAG00000021790|APOOL	-0.166451	0.0345004
ENSBTAG00000020451|USP1	-0.166631	0.0293686
ENSBTAG00000043958|TMEM33	-0.166731	0.0421857
ENSBTAG00000010006|EMC2	-0.166839	0.00357878
ENSBTAG00000004203|VPS33A	-0.16684	0.0266077
ENSBTAG00000000869|OBI1	-0.166988	0.0366809
ENSBTAG00000007399|LAMP2	-0.167141	0.0165567
ENSBTAG00000019458|ASB3	-0.167368	0.0459479
ENSBTAG00000020626|ERCC6L2	-0.167511	0.00489379
ENSBTAG00000017123|ZNF354B	-0.167751	0.0270775
ENSBTAG00000013042|EXOC5	-0.168119	0.0493885
ENSBTAG00000054085|SELENOP	-0.168147	0.00205686
ENSBTAG00000017565|SCFD1	-0.168754	0.00816569
ENSBTAG00000000902|OGT	-0.168832	0.0486555
ENSBTAG00000014106|IPO8	-0.169115	0.00522357
ENSBTAG00000007566|CEP170	-0.169299	0.00356448
ENSBTAG00000008390|DNAJC10	-0.170069	0.00097994
ENSBTAG00000026139|ARMCX1	-0.170768	0.00310384
ENSBTAG00000008729|DENND10	-0.170803	0.00228408
ENSBTAG00000014286|IFT88	-0.17174	0.00855736
ENSBTAG00000007923|LAMTOR3	-0.172018	0.00617817
ENSBTAG00000009498|PTEN	-0.172286	0.0415891
ENSBTAG00000004929|C20H5orf51	-0.172931	0.032581
ENSBTAG00000007632|FAM151B	-0.17316	0.00840821
ENSBTAG00000047834|EFR3A	-0.173309	0.0112259
ENSBTAG00000003481|OTUD6B	-0.173394	0.0114387
ENSBTAG00000020055|CEP44	-0.17366	0.04557
ENSBTAG00000005869|SENP6	-0.173818	0.0145243
ENSBTAG00000010982|UBE2B	-0.173879	0.0113833
ENSBTAG00000023523|GKAP1	-0.173896	0.00414376
ENSBTAG00000012447|PPP1CB	-0.174031	0.030866
ENSBTAG00000016290|MOB1B	-0.174031	0.0213083
ENSBTAG00000006049|BZW1	-0.17464	0.0136581
ENSBTAG00000010114|ARMCX5	-0.174679	0.0482247
ENSBTAG00000030456|SPATA7	-0.174722	0.0117279
ENSBTAG00000002600|EFCAB7	-0.175121	0.00880334
ENSBTAG00000006259|MOB1A	-0.175169	0.0415191
ENSBTAG00000010180|URB2	-0.175333	0.0138719
ENSBTAG00000012920|TMEM70	-0.175389	0.0366447
ENSBTAG00000010485|MFN1	-0.17559	0.00975552
ENSBTAG00000001460|LIN7C	-0.175772	0.00437132
ENSBTAG00000021830|ENPP1	-0.176044	0.0372741
ENSBTAG00000014146|SPCS3	-0.176436	0.0228508
ENSBTAG00000020748|FAM76B	-0.176465	0.0492685
ENSBTAG00000019071|COMMD10	-0.176651	0.0118645
ENSBTAG00000003232|RAB29	-0.177586	0.0206715
ENSBTAG00000019748|TASOR	-0.178047	0.00589753
ENSBTAG00000021410|C1GALT1C1	-0.178824	0.017051
ENSBTAG00000013050|ZNF277	-0.178837	0.00286363
ENSBTAG00000017550|CSNK1G3	-0.179095	0.0323736
ENSBTAG00000047673|THUMPD1	-0.179181	0.0287753
ENSBTAG00000012882|CUL5	-0.179743	0.0477327
ENSBTAG00000014007|ELMOD2	-0.179788	0.0274557
ENSBTAG00000018629|CWF19L2	-0.180003	0.0116538
ENSBTAG00000051697	-0.180711	0.0114999
ENSBTAG00000001120|CORO6	-0.181012	0.0394061
ENSBTAG00000020523|SLC10A5	-0.181155	0.0472414
ENSBTAG00000015066|LANCL1	-0.181283	0.0195042
ENSBTAG00000013211|CFAP97	-0.181552	0.00740831
ENSBTAG00000019984|GINS1	-0.181875	0.0148361
ENSBTAG00000015291|ORC4	-0.182158	0.00885669
ENSBTAG00000049287	-0.182533	0.0368982
ENSBTAG00000048296|CLTRN	-0.182879	0.00836392
ENSBTAG00000019525|PPP3CB	-0.183104	0.000684187
ENSBTAG00000018752|SUZ12	-0.183414	0.00375585
ENSBTAG00000025477|KIF3A	-0.183453	0.0163119
ENSBTAG00000030881|TMEM260	-0.184032	0.0271787
ENSBTAG00000051000	-0.184214	0.0271417
ENSBTAG00000007784|NAA50	-0.184891	0.0207209
ENSBTAG00000021849|DUS4L	-0.185023	0.00324081
ENSBTAG00000040442	-0.185055	0.0248142
ENSBTAG00000007939|CHMP2B	-0.18533	0.00106501
ENSBTAG00000009879|PCGF6	-0.185416	0.0128972
ENSBTAG00000020933|HCFC2	-0.185434	0.00253418
ENSBTAG00000031919|SLC35E3	-0.185583	0.0206802
ENSBTAG00000002487|UBE3A	-0.186386	0.00280595
ENSBTAG00000017543|ATP23	-0.186534	0.00264713
ENSBTAG00000009103|UBLCP1	-0.186808	0.0257623
ENSBTAG00000018236|EPB41L5	-0.186845	0.0448452
ENSBTAG00000004804|RRN3	-0.186914	0.0132737
ENSBTAG00000001485|PPIP5K2	-0.1889	0.004102
ENSBTAG00000013611|SCLT1	-0.190103	0.0297806
ENSBTAG00000014873|COA5	-0.190263	0.0444911
ENSBTAG00000019950|GRPEL2	-0.190868	0.0139538
ENSBTAG00000039671	-0.191024	0.0476313
ENSBTAG00000010124|ATG4C	-0.191029	0.0204798
ENSBTAG00000011383|SNX4	-0.191288	0.0047483
ENSBTAG00000022991|NBEA	-0.192316	0.0219638
ENSBTAG00000000201|LTN1	-0.192548	0.0143143
ENSBTAG00000002726|CDC27	-0.192571	0.0204686
ENSBTAG00000004240|TMPO	-0.193072	0.00563983
ENSBTAG00000001323|CENPC	-0.193324	0.0122153
ENSBTAG00000010559|DHRS7B	-0.194055	0.0105418
ENSBTAG00000004659|COQ10B	-0.194331	0.0147305
ENSBTAG00000019500|CNIH1	-0.194746	0.0155478
ENSBTAG00000008562|POGLUT1	-0.195045	0.0434814
ENSBTAG00000003752|SLC25A24	-0.195046	0.0137646
ENSBTAG00000007933|DIPK2A	-0.195457	0.0281105
ENSBTAG00000015202|DMAC2L	-0.197189	0.0163659
ENSBTAG00000020169|CEPT1	-0.197261	0.0106895
ENSBTAG00000005893|TMEM68	-0.197284	0.00555928
ENSBTAG00000010841|FMO5	-0.197675	0.00882031
ENSBTAG00000012142|RAD18	-0.197857	0.00930029
ENSBTAG00000019704|HLTF	-0.198269	0.00142194
ENSBTAG00000048620	-0.198287	0.00502214
ENSBTAG00000013842|ACTR6	-0.198361	0.0287152
ENSBTAG00000006201|DTWD1	-0.198439	0.0337734
ENSBTAG00000019843|HAUS6	-0.19852	0.0437544
ENSBTAG00000004745|NAA15	-0.198613	0.0176387
ENSBTAG00000015901|ARMC1	-0.19871	8.93821e-05
ENSBTAG00000014156|AMN1	-0.198876	0.00401705
ENSBTAG00000017079|MFAP3	-0.199224	0.0249273
ENSBTAG00000019418|UBE3D	-0.199544	0.0172714
ENSBTAG00000009061|FAR1	-0.199837	0.0121667
ENSBTAG00000000517|ANKRD29	-0.199861	0.00959483
ENSBTAG00000037996|ARMCX3	-0.199947	0.00700049
ENSBTAG00000009685|ERI1	-0.199994	0.0349747
ENSBTAG00000014659|NEMP1	-0.200365	0.0357221
ENSBTAG00000008438|ARFIP1	-0.200385	0.0140978
ENSBTAG00000007122|ZFP2	-0.200484	0.00922844
ENSBTAG00000014249|IVNS1ABP	-0.200563	0.0164802
ENSBTAG00000011150|PFN2	-0.200773	0.0181254
ENSBTAG00000019889|DIS3	-0.200782	0.00146614
ENSBTAG00000031165|TRPM7	-0.201069	0.0269449
ENSBTAG00000025005|METTL7A	-0.201076	0.00259699
ENSBTAG00000034366	-0.202077	0.033574
ENSBTAG00000009643|ZBTB25	-0.203173	0.031161
ENSBTAG00000021965|SUB1	-0.203193	0.000397893
ENSBTAG00000032982|TERF1	-0.203353	0.00675941
ENSBTAG00000013927|GSTCD	-0.204279	0.0194967
ENSBTAG00000046160|SMIM13	-0.2043	0.0433184
ENSBTAG00000026716|IBTK	-0.204452	0.00756014
ENSBTAG00000000105|RIT1	-0.205157	0.0147722
ENSBTAG00000050151	-0.205335	0.0447251
ENSBTAG00000040058|ORC5	-0.20551	0.000955835
ENSBTAG00000002612|FANCM	-0.205529	0.037333
ENSBTAG00000002742|MSH2	-0.205667	0.0105927
ENSBTAG00000014304|TMEM47	-0.206222	0.00738223
ENSBTAG00000037393|ZNF639	-0.207945	0.0032392
ENSBTAG00000045931|MAGT1	-0.207984	0.00688405
ENSBTAG00000049437|CBX3	-0.208355	0.00158409
ENSBTAG00000003941|AP1AR	-0.209463	0.0019632
ENSBTAG00000031697|KLHDC1	-0.20947	0.0157266
ENSBTAG00000007240|ZCCHC4	-0.209687	0.046407
ENSBTAG00000001894|NEDD1	-0.210019	0.0178103
ENSBTAG00000020546|TRDMT1	-0.210601	0.00577024
ENSBTAG00000016882|VPS26A	-0.211028	5.22488e-05
ENSBTAG00000018437|SMC5	-0.212769	0.0282641
ENSBTAG00000022292|TIMM8A	-0.213211	0.0160652
ENSBTAG00000034396|PIGW	-0.213618	0.0263259
ENSBTAG00000000022|NUP37	-0.214337	0.0335217
ENSBTAG00000001398|ATP2A2	-0.214382	0.0412727
ENSBTAG00000052706	-0.214465	0.0237365
ENSBTAG00000001161|SINHCAF	-0.215073	0.0425308
ENSBTAG00000049321	-0.215202	0.0496111
ENSBTAG00000017011|CCDC125	-0.216117	0.0367934
ENSBTAG00000001302|MRPS28	-0.216279	0.0397435
ENSBTAG00000054987|SLC25A40	-0.216524	0.039867
ENSBTAG00000017061|SMARCAD1	-0.217019	0.0321591
ENSBTAG00000000175|N4BP2	-0.217638	0.00611504
ENSBTAG00000038156|DYNLT3	-0.217849	0.00198823
ENSBTAG00000018400|BRMS1L	-0.217914	0.00282624
ENSBTAG00000001359|B3GNT7	-0.21797	0.0431527
ENSBTAG00000017967|PTGES3	-0.218238	0.00478503
ENSBTAG00000047461	-0.218747	0.0282751
ENSBTAG00000007743|PUS7	-0.218925	0.0350059
ENSBTAG00000017137|CDC37L1	-0.219642	0.000900321
ENSBTAG00000006837|UBA6	-0.220227	0.00683051
ENSBTAG00000033351|PACRGL	-0.220255	0.0136035
ENSBTAG00000000295|CLHC1	-0.220536	0.0159981
ENSBTAG00000046362	-0.220602	0.00471326
ENSBTAG00000010419|CYP2R1	-0.220631	0.0436304
ENSBTAG00000048659	-0.220715	0.0372125
ENSBTAG00000003062|FAM160B1	-0.221039	0.0258424
ENSBTAG00000010144|MTERF2	-0.222043	0.00903118
ENSBTAG00000007189|RCHY1	-0.224026	0.0470012
ENSBTAG00000030710|ITGB3BP	-0.224774	0.0459877
ENSBTAG00000010736|BBS5	-0.225026	0.0043594
ENSBTAG00000018569|CUL4B	-0.226037	0.00281918
ENSBTAG00000014124|MLLT3	-0.226211	0.0220453
ENSBTAG00000013254|XPO1	-0.226413	0.00439876
ENSBTAG00000032705|CALM	-0.226713	0.00403291
ENSBTAG00000054647|RPE	-0.227926	0.000903828
ENSBTAG00000004098|ARMT1	-0.228725	0.0114617
ENSBTAG00000013769|NECTIN3	-0.229352	0.0119534
ENSBTAG00000013837|TUBE1	-0.229969	0.00735175
ENSBTAG00000006666|NAA25	-0.230412	0.0221278
ENSBTAG00000031913	-0.230812	0.0238811
ENSBTAG00000011076|KCNN2	-0.231251	0.0405096
ENSBTAG00000012279|AASDHPPT	-0.232083	8.77824e-05
ENSBTAG00000055062|SMAD5	-0.232312	0.00027342
ENSBTAG00000015834|ARHGEF4	-0.232696	0.0458897
ENSBTAG00000021764|GLRB	-0.232997	0.0459424
ENSBTAG00000002668|ZNF711	-0.233161	0.0152099
ENSBTAG00000051348	-0.234001	0.0410393
ENSBTAG00000010568|ZBED5	-0.234377	0.0194924
ENSBTAG00000046192|AK6	-0.234938	0.0003194
ENSBTAG00000031682|ZNF484	-0.235613	0.0025482
ENSBTAG00000034522|SLC10A7	-0.23603	0.0294303
ENSBTAG00000047940	-0.23644	0.0424338
ENSBTAG00000005482|TMEM135	-0.23668	0.000966264
ENSBTAG00000001968|TTC14	-0.23784	0.0106709
ENSBTAG00000008699|FEM1C	-0.239062	0.010121
ENSBTAG00000002603|PRPF39	-0.23974	0.00357219
ENSBTAG00000017141|CGRRF1	-0.240831	0.00303729
ENSBTAG00000000447|FRA10AC1	-0.241459	0.000152362
ENSBTAG00000006409|LRRC34	-0.24169	0.0107562
ENSBTAG00000013010|CCDC126	-0.241905	0.0116127
ENSBTAG00000016515|EFNA5	-0.242406	0.00186044
ENSBTAG00000052998	-0.243094	0.0220881
ENSBTAG00000045867	-0.244733	0.0130036
ENSBTAG00000000687|POC1B	-0.244924	0.00929832
ENSBTAG00000050392|FAM171B	-0.245638	0.00302396
ENSBTAG00000012740|PIGB	-0.246054	0.00322057
ENSBTAG00000011052	-0.246545	0.0358968
ENSBTAG00000014096|PCNX4	-0.247159	0.0129001
ENSBTAG00000051910|FGF10	-0.247406	0.0490618
ENSBTAG00000009420|SCML2	-0.249051	0.0123965
ENSBTAG00000005497|RPRD1A	-0.249112	0.00513957
ENSBTAG00000018745|CEP290	-0.24927	0.00933382
ENSBTAG00000006296|VMA21	-0.249328	0.000127248
ENSBTAG00000000285|GUF1	-0.249575	0.000215614
ENSBTAG00000018332|PPTC7	-0.250359	0.0117222
ENSBTAG00000046919|ADPRM	-0.250644	0.00135446
ENSBTAG00000031579|SGO2	-0.250683	0.012163
ENSBTAG00000019091|RNPC3	-0.25139	0.028262
ENSBTAG00000009230|FBLN7	-0.251527	0.0332986
ENSBTAG00000017810|EFHC1	-0.251677	0.0195009
ENSBTAG00000006470|TTBK2	-0.252008	0.0341008
ENSBTAG00000000189|LHFPL3	-0.253444	0.0475262
ENSBTAG00000003424|BET1	-0.253648	0.00107647
ENSBTAG00000013652|GTF2A1	-0.254637	0.00524017
ENSBTAG00000018942|SSX2IP	-0.254895	0.0127225
ENSBTAG00000007870|FKBP14	-0.256095	0.00470304
ENSBTAG00000020399|RNF139	-0.256833	0.00625643
ENSBTAG00000018309	-0.257059	0.00911639
ENSBTAG00000003361|METTL15	-0.25822	0.00981752
ENSBTAG00000000686|NANP	-0.259284	0.0149244
ENSBTAG00000013192|CEP19	-0.261527	0.0148454
ENSBTAG00000003338|LRRCC1	-0.261589	0.00120376
ENSBTAG00000012931|PLN	-0.26173	0.0134738
ENSBTAG00000039552|PLK4	-0.263543	0.0124766
ENSBTAG00000004471|ST3GAL6	-0.267002	0.00016229
ENSBTAG00000012561|ORMDL1	-0.267577	0.000607388
ENSBTAG00000014797|SEC22A	-0.267715	0.000548594
ENSBTAG00000055011|FAM200B	-0.267928	0.0187597
ENSBTAG00000004401|UGGT2	-0.26794	0.00373262
ENSBTAG00000021742|ZNF568	-0.268003	0.0046684
ENSBTAG00000011727|ETAA1	-0.271097	0.000211661
ENSBTAG00000012454|SLC35A3	-0.271149	0.00762735
ENSBTAG00000052002	-0.271524	0.00209361
ENSBTAG00000012907|ODF2L	-0.273829	0.00941377
ENSBTAG00000016347	-0.274151	0.00488889
ENSBTAG00000012998|NAA30	-0.275401	0.00154225
ENSBTAG00000037721	-0.275854	0.040459
ENSBTAG00000003144|KIAA0825	-0.276522	0.0114027
ENSBTAG00000007595|BROX	-0.277909	0.00595109
ENSBTAG00000015516|CCDC28A	-0.279997	0.0095776
ENSBTAG00000043480|SNORD14	-0.280121	0.0381162
ENSBTAG00000009575|TBC1D32	-0.280617	0.0386142
ENSBTAG00000007247|NUF2	-0.281191	0.0027722
ENSBTAG00000020266|SLC19A2	-0.282008	0.0317215
ENSBTAG00000019410|CEP57L1	-0.284513	0.0465786
ENSBTAG00000053040	-0.284725	0.0493192
ENSBTAG00000022109|SCOC	-0.285562	0.00121008
ENSBTAG00000011205|PPP1R42	-0.285619	0.0329213
ENSBTAG00000004975|CCDC191	-0.28707	0.00307075
ENSBTAG00000010522	-0.287258	0.0357006
ENSBTAG00000020596|TMEM126B	-0.288706	0.00206079
ENSBTAG00000030706|ALG6	-0.290719	0.00260327
ENSBTAG00000042339	-0.290947	0.0371367
ENSBTAG00000053551	-0.291213	0.0331778
ENSBTAG00000029909	-0.291998	0.0444758
ENSBTAG00000015413|RASA2	-0.292829	0.0108828
ENSBTAG00000050008	-0.294434	0.0030616
ENSBTAG00000015200|L2HGDH	-0.295146	0.0087055
ENSBTAG00000006107|SLF1	-0.296631	0.00589711
ENSBTAG00000000199|PDP1	-0.296866	0.00103702
ENSBTAG00000031458	-0.299998	0.014976
ENSBTAG00000016147|CETN4	-0.301121	0.0468034
ENSBTAG00000054470	-0.302856	0.00356419
ENSBTAG00000002952|TBX19	-0.304421	0.0209595
ENSBTAG00000031433|TEX9	-0.306037	0.034527
ENSBTAG00000020209|TIGD7	-0.306131	0.0212367
ENSBTAG00000003319|FLRT3	-0.310448	0.0228308
ENSBTAG00000010091|ARL6	-0.311497	0.0138097
ENSBTAG00000038195|CD302	-0.312747	0.0022232
ENSBTAG00000054066	-0.312796	0.00674253
ENSBTAG00000003508|CFAP69	-0.314626	0.00488751
ENSBTAG00000005102|PHTF2	-0.316909	0.00146803
ENSBTAG00000013592|ZNF248	-0.318306	0.00711961
ENSBTAG00000039591|TMEM167A	-0.319105	5.5164e-05
ENSBTAG00000018795|PMS1	-0.320277	0.000108094
ENSBTAG00000008175|ZNF713	-0.320597	0.0151557
ENSBTAG00000010866|BMPER	-0.321947	0.0425394
ENSBTAG00000043462|SNORD14	-0.322423	0.0459025
ENSBTAG00000004854|SLC24A5	-0.324317	0.000566628
ENSBTAG00000001600|DCUN1D4	-0.325234	0.000364169
ENSBTAG00000026624|ETFRF1	-0.327112	0.00178975
ENSBTAG00000017140|CIP2A	-0.327803	0.0270286
ENSBTAG00000001607|TMEM41B	-0.329958	0.0095337
ENSBTAG00000034347|RBM11	-0.33399	0.00287958
ENSBTAG00000017354|MPP7	-0.33591	0.0188064
ENSBTAG00000011824|OGN	-0.34741	0.000362302
ENSBTAG00000015662|IMPG2	-0.349106	0.0187033
ENSBTAG00000021537|RWDD3	-0.349975	0.00901462
ENSBTAG00000047828|SHLD3	-0.357244	0.00586336
ENSBTAG00000005638|CABYR	-0.358263	0.0267466
ENSBTAG00000014540|PERM1	-0.359113	0.0275094
ENSBTAG00000053679|ZFP14	-0.36007	0.0114442
ENSBTAG00000004145|ANO4	-0.365916	0.0192893
ENSBTAG00000008593|INCA1	-0.369471	0.000884443
ENSBTAG00000003440|FRRS1	-0.377399	0.00650294
ENSBTAG00000021135|RMI1	-0.383808	0.000763883
ENSBTAG00000048448	-0.386567	0.0179321
ENSBTAG00000001412|N6AMT1	-0.387208	0.0112952
ENSBTAG00000047643|C27H8orf48	-0.393193	0.0249863
ENSBTAG00000054383|NUDT10	-0.402731	0.0246223
ENSBTAG00000020710|CENPQ	-0.405507	0.00678014
ENSBTAG00000031044|MIGA1	-0.420779	5.38946e-05
ENSBTAG00000009289|MS4A8	-0.428782	0.0305632
ENSBTAG00000042833	-0.430356	0.00412575
ENSBTAG00000031238|SHCBP1L	-0.431364	0.00476275
ENSBTAG00000048699	-0.436816	0.00124949
ENSBTAG00000037964|H2AW	-0.45107	0.00436157
ENSBTAG00000005392|KBTBD3	-0.451893	0.000584809
ENSBTAG00000002972|CFAP94	-0.458294	0.000175828
ENSBTAG00000020989|SUSD4	-0.461846	0.0208004
ENSBTAG00000004925	-0.466402	0.00867541
ENSBTAG00000006694|CXCL14	-0.469973	0.0153358
ENSBTAG00000020855|PTPN4	-0.491723	3.22978e-05
ENSBTAG00000008332|ENPEP	-0.504627	0.0394022
ENSBTAG00000054325	-0.602755	2.92425e-07
ENSBTAG00000043564|ATP8	-0.655437	0.000795289
ENSBTAG00000049122|COL6A5	-0.669943	0.0173114
ENSBTAG00000000604|GPNMB	-0.677558	0.000925828
