# Supplementary material for: Influence of sire fertility status on conceptus-induced transcriptomic response of the bovine endometrium
Source: Front Cell Dev Biol. 2022 Aug 22;10:950443. doi: 10.3389/fcell.2022.950443 (PMC9442353; doi:10.3389/fcell.2022.950443)
Supplement: Supplementary file 7 [file Table5.XLSX]

## Sheet: Sheet1
EnsemblID	entrezgene	name	symbol	FC	PValue
ENSBTAG00000000175	782746	purine rich element binding protein A	PURA	-1.16283	0.00611504
ENSBTAG00000000199	505160	EF-hand calcium binding domain 7	EFCAB7	-1.22847	0.00103702
ENSBTAG00000000285	518622	chromosome segregation 1 like	CSE1L	-1.18886	0.000215614
ENSBTAG00000000447	112442617	refilin B	RFLNB	-1.18219	0.000152362
ENSBTAG00000000517	788719	flavin containing dimethylaniline monoxygenase 5	FMO5	-1.14859	0.00959483
ENSBTAG00000000551	613845	interferon regulatory factor 2 binding protein like	IRF2BPL	-1.07914	0.0365305
ENSBTAG00000000841	519409	origin recognition complex subunit 5	ORC5	1.11457	0.00586038
ENSBTAG00000001311	511017	dihydrouridine synthase 4 like	DUS4L	-1.08988	0.0135149
ENSBTAG00000001460	534403	Sp2 transcription factor	SP2	-1.12957	0.00437132
ENSBTAG00000001485	768077	ORMDL sphingolipid biosynthesis regulator 1	ORMDL1	-1.13989	0.004102
ENSBTAG00000001600	510125	lin-7 homolog C, crumbs cell polarity complex component	LIN7C	-1.25287	0.000364169
ENSBTAG00000001898	540871	membrane associated ring-CH-type finger 9	MARCHF9	-1.11358	0.0129852
ENSBTAG00000002415	326597	calmodulin-like	CALM	-1.05962	0.0455979
ENSBTAG00000002487	540335	glyoxalase I	GLO1	-1.13791	0.00280595
ENSBTAG00000002600	508233	RELA proto-oncogene, NF-kB subunit	RELA	-1.12906	0.00880334
ENSBTAG00000002603	518834	ubiquitin like modifier activating enzyme 6	UBA6	-1.18078	0.00357219
ENSBTAG00000002720	514000	armadillo repeat containing 1	ARMC1	-1.12226	0.00564884
ENSBTAG00000003232	506727	NFKB inhibitor epsilon	NFKBIE	-1.13099	0.0206715
ENSBTAG00000003338	507564	heterogeneous nuclear ribonucleoprotein A2/B1	HNRNPA2B1	-1.1988	0.00120376
ENSBTAG00000003424	534013	transmembrane protein 68	TMEM68	-1.19222	0.00107647
ENSBTAG00000003941	615512	cyclin H	CCNH	-1.15626	0.0019632
ENSBTAG00000004054	541201	NEDD4 binding protein 2 like 2	N4BP2L2	-1.08244	0.0179486
ENSBTAG00000004240	280884	osteoglycin	OGN	-1.1432	0.00563984
ENSBTAG00000004401	781411	solute carrier family 24 member 5	SLC24A5	-1.20409	0.00373262
ENSBTAG00000004471	100125306	component of oligomeric golgi complex 5	COG5	-1.20331	0.00016229
ENSBTAG00000004854	780855	diphosphoinositol pentakisphosphate kinase 2	PPIP5K2	-1.25207	0.000566628
ENSBTAG00000005102	616881	tetraspanin 3	TSPAN3	-1.24566	0.00146803
ENSBTAG00000005482	767896	ZFP2 zinc finger protein	ZFP2	-1.17828	0.000966264
ENSBTAG00000005526	509019	zinc finger and BTB domain containing 7B	ZBTB7B	-1.09116	0.0241823
ENSBTAG00000005726	504577	armadillo repeat containing X-linked 1	ARMCX1	-1.07701	0.024749
ENSBTAG00000005893	407101	tight junction protein 2	TJP2	-1.14654	0.00555927
ENSBTAG00000005904	510138	ALG6 alpha-1,3-glucosyltransferase	ALG6	-1.07616	0.0194742
ENSBTAG00000005957	510095	transcription activation suppressor	TASOR	-1.09947	0.0110005
ENSBTAG00000006065	531855	chromosome 18 C19orf47 homolog	C18H19orf47	-1.10185	0.00761832
ENSBTAG00000006107	505547	pre-mRNA processing factor 39	PRPF39	-1.22827	0.00589711
ENSBTAG00000006296	515499	proliferating cell nuclear antigen	PCNA	-1.18865	0.000127248
ENSBTAG00000006321	510572	cell division cycle 37 like 1	CDC37L1	-1.11305	0.0120214
ENSBTAG00000006409	512714	leucine rich repeat containing 34	LRRC34	-1.18238	0.0107562
ENSBTAG00000006606				1.34943	0.000548258
ENSBTAG00000006755	505408	RNA binding motif protein 48	RBM48	-1.10416	0.00437907
ENSBTAG00000006837	508910	t-complex 11 like 1	TCP11L1	-1.16492	0.00683051
ENSBTAG00000007122	528191	Bardet-Biedl syndrome 5	BBS5	-1.14908	0.00922844
ENSBTAG00000007133	539668	cullin 4B	CUL4B	-1.10411	0.0109906
ENSBTAG00000007543	510574	VPS26, retromer complex component A	VPS26A	-1.11401	0.00967738
ENSBTAG00000007566	532730	SEC22 homolog A, vesicle trafficking protein	SEC22A	-1.12451	0.00356448
ENSBTAG00000007632	523408	importin 8	IPO8	-1.12753	0.00840821
ENSBTAG00000007872	616742	ephrin A5	EFNA5	-1.11493	0.007175
ENSBTAG00000007923	524465	antagonist of mitotic exit network 1 homolog	AMN1	-1.12663	0.00617817
ENSBTAG00000007939	510557	heat shock transcription factor 2	HSF2	-1.13708	0.00106501
ENSBTAG00000008390	615796	serine and arginine rich splicing factor 1	SRSF1	-1.12511	0.00097994
ENSBTAG00000008520	613669	transmembrane protein 167A	TMEM167A	1.10978	0.00883537
ENSBTAG00000008577	613546	zinc finger protein 568	ZNF568	-1.08989	0.0195529
ENSBTAG00000008613	538938	SEC62 homolog, preprotein translocation factor	SEC62	1.10714	0.0359484
ENSBTAG00000008729	514177	intraflagellar transport 88	IFT88	-1.12569	0.00228408
ENSBTAG00000008832	768050	SMAD family member 5	SMAD5	1.36073	0.00108488
ENSBTAG00000008852				1.16957	0.00465644
ENSBTAG00000008881	519695	F-box and leucine rich repeat protein 5	FBXL5	-1.0919	0.0317667
ENSBTAG00000008915	511575	glutathione peroxidase 8 (putative)	GPX8	-1.08543	0.017719
ENSBTAG00000009242	618181	glutamate ionotropic receptor NMDA type subunit 2D	GRIN2D	-1.08223	0.0198422
ENSBTAG00000009566	353353	tRNA aspartic acid methyltransferase 1	TRDMT1	-1.09774	0.00412611
ENSBTAG00000009734	790867	protein phosphatase 3 catalytic subunit beta	PPP3CB	-1.10053	0.0107286
ENSBTAG00000009879	613747	niban apoptosis regulator 2	NIBAN2	-1.13715	0.0128972
ENSBTAG00000010001	515723	serine/threonine kinase 40	STK40	-1.12057	0.000871545
ENSBTAG00000010006	512717	reticulocalbin 2	RCN2	-1.1226	0.00357878
ENSBTAG00000010144	553098	nuclear factor I C	NFIC	-1.16638	0.00903118
ENSBTAG00000010510	519992	ubiquitin specific peptidase 16	USP16	-1.09871	0.014495
ENSBTAG00000010611	512883	protein tyrosine phosphatase non-receptor type 4	PTPN4	-1.09544	0.0097915
ENSBTAG00000010736	613403	DnaJ heat shock protein family (Hsp40) member C10	DNAJC10	-1.1688	0.0043594
ENSBTAG00000010841	282224	ETAA1 activator of ATR kinase	ETAA1	-1.14685	0.00882031
ENSBTAG00000011022	538774	SUZ12 polycomb repressive complex 2 subunit	SUZ12	-1.10306	0.005411
ENSBTAG00000011176	511933	TBC1 domain family member 10A	TBC1D10A	-1.10493	0.0217228
ENSBTAG00000011383	519816	aminoadipate-semialdehyde dehydrogenase-phosphopantetheinyl transferase	AASDHPPT	-1.14178	0.0047483
ENSBTAG00000011632	529491	PMS1 homolog 1, mismatch repair system component	PMS1	-1.10249	0.00829015
ENSBTAG00000011727	516399	UDP-glucose glycoprotein glucosyltransferase 2	UGGT2	-1.20672	0.000211661
ENSBTAG00000011770	523536	zinc finger protein 639	ZNF639	1.09438	0.0114642
ENSBTAG00000011824	539634	leucine zipper tumor suppressor 1	LZTS1	-1.27227	0.000362302
ENSBTAG00000012279	535260	family with sequence similarity 151 member B	FAM151B	-1.17453	8.78e-05
ENSBTAG00000012561	523885	transmembrane protein 135	TMEM135	-1.20378	0.000607388
ENSBTAG00000012582	504257	short coiled-coil protein	SCOC	-1.0832	0.00638951
ENSBTAG00000012703	512525	mitochondrial calcium uptake 2	MICU2	-1.12183	0.0029527
ENSBTAG00000012740	520250	SMC5-SMC6 complex localization factor 1	SLF1	-1.18596	0.00322057
ENSBTAG00000012847				1.1794	0.000580332
ENSBTAG00000012946	539633	helicase like transcription factor	HLTF	-1.10002	0.0124846
ENSBTAG00000012980	614063	RecQ mediated genome instability 1	RMI1	-1.09356	0.0252469
ENSBTAG00000012998	533664	adaptor related protein complex 1 associated regulatory protein	AP1AR	-1.21033	0.00154225
ENSBTAG00000013011	514014	ATP23 metallopeptidase and ATP synthase assembly factor homolog	ATP23	-1.11123	0.00674755
ENSBTAG00000013050	534400	centrosomal protein 120	CEP120	-1.13197	0.00286363
ENSBTAG00000013112	534344	cell growth regulator with ring finger domain 1	CGRRF1	-1.11154	0.00166593
ENSBTAG00000013184	520296	periaxin	PRX	-1.11139	0.00944254
ENSBTAG00000013211	514781	chromosome 7 C5orf15 homolog	C7H5orf15	-1.1341	0.00740831
ENSBTAG00000013705	100848900	negative regulator of P-body association	NBDY	1.27045	0.000547383
ENSBTAG00000013740	519474	telomeric repeat binding factor 1	TERF1	1.07942	0.0280006
ENSBTAG00000013895	100126272	CD302 molecule	CD302	1.10253	0.00938533
ENSBTAG00000013905	540781	tubulin folding cofactor E like	TBCEL	-1.10453	0.0114576
ENSBTAG00000014106	525563	enolase-phosphatase 1	ENOPH1	-1.12437	0.00522357
ENSBTAG00000014156	282658	cAMP regulated phosphoprotein 19	ARPP19	-1.1478	0.00401705
ENSBTAG00000014278	506667	C1D nuclear receptor corepressor	C1D	1.17456	0.00306665
ENSBTAG00000014286	535982	T-box transcription factor 2	TBX2	-1.12642	0.00855736
ENSBTAG00000014700	790477	mitoguardin 1	MIGA1	-1.07355	0.0166074
ENSBTAG00000014766	510621	RNA polymerase II associated protein 3	RPAP3	-1.10341	0.0113984
ENSBTAG00000014797	520774	putative homeodomain transcription factor 2	PHTF2	-1.2039	0.000548594
ENSBTAG00000014805	613844	methyltransferase like 7A	METTL7A	-1.07975	0.00849478
ENSBTAG00000014936				-1.11728	0.00989716
ENSBTAG00000015220				1.19355	0.0108412
ENSBTAG00000015744	100138748	THO complex 1	THOC1	-1.10173	0.0110657
ENSBTAG00000015780	281905	latent transforming growth factor beta binding protein 2	LTBP2	-1.08795	0.0198784
ENSBTAG00000015901	519224	TP53RK binding protein	TPRKB	-1.14767	8.94e-05
ENSBTAG00000015943	783110	electron transfer flavoprotein regulatory factor 1	ETFRF1	-1.07656	0.035447
ENSBTAG00000015969	614659	family with sequence similarity 174 member A	FAM174A	1.12319	0.0038462
ENSBTAG00000015996	534038	ADP-ribose/CDP-alcohol diphosphatase, manganese dependent	ADPRM	1.13953	0.00287625
ENSBTAG00000016266	532261	synaptosome associated protein 29	SNAP29	-1.09559	0.00729721
ENSBTAG00000016279	533764	ribulose-5-phosphate-3-epimerase	RPE	1.26869	0.00293422
ENSBTAG00000016347	338051	poly(A) polymerase alpha	PAPOLA	-1.20928	0.00488889
ENSBTAG00000016515	510469	RNA 3'-terminal phosphate cyclase	RTCA	-1.18296	0.00186045
ENSBTAG00000016578		zinc finger protein 484	ZNF484	-1.06288	0.0333486
ENSBTAG00000016882	510177	splicing factor 3b subunit 1	SF3B1	-1.15751	5.22e-05
ENSBTAG00000016904		CEBPZ opposite strand	CEBPZOS	1.1623	0.000947869
ENSBTAG00000017137	534370	DENN domain containing 10	DENND10	-1.16444	0.000900321
ENSBTAG00000017141	616182	chromosome 15 C11orf58 homolog	C15H11orf58	-1.18167	0.00303729
ENSBTAG00000017333	540877	inositol-trisphosphate 3-kinase B	ITPKB	1.22352	0.0103355
ENSBTAG00000017543	533057	isoleucyl-tRNA synthetase 2, mitochondrial	IARS2	-1.13803	0.00264713
ENSBTAG00000017565	781425	solute carrier family 25 member 51	SLC25A51	-1.12409	0.00816569
ENSBTAG00000017706	539788	chromobox 3	CBX3	1.17905	0.00639292
ENSBTAG00000017727	538184	RNA polymerase II subunit B	POLR2B	-1.10104	0.00924713
ENSBTAG00000018086				1.20206	0.00104057
ENSBTAG00000018213	505294	solute carrier family 39 member 3	SLC39A3	-1.1076	0.00857661
ENSBTAG00000018363	512479	heterogeneous nuclear ribonucleoprotein R	HNRNPR	-1.11437	0.0165459
ENSBTAG00000018400	786156	C-C motif chemokine ligand 1	CCL1	-1.16305	0.00282624
ENSBTAG00000018569	615954	charged multivesicular body protein 2B	CHMP2B	-1.16962	0.00281918
ENSBTAG00000018690	518114	glypican 1	GPC1	-1.12043	0.00375069
ENSBTAG00000018752	533922	N-alpha-acetyltransferase 30, NatC catalytic subunit	NAA30	-1.13557	0.00375585
ENSBTAG00000018795	538195	defective in cullin neddylation 1 domain containing 4	DCUN1D4	-1.24857	0.000108094
ENSBTAG00000018859	613349	dynein light chain Tctex-type 3	DYNLT3	1.10105	0.0350048
ENSBTAG00000019215	504229	transmembrane protein 126B	TMEM126B	-1.09673	0.00280167
ENSBTAG00000019366	508357	ERCC excision repair 6 like 2	ERCC6L2	-1.09666	0.00437269
ENSBTAG00000019525	506073	phospholipase A2 activating protein	PLAA	-1.13532	0.000684187
ENSBTAG00000019704	408001	microtubule associated protein 1 light chain 3 beta	MAP1LC3B	-1.14732	0.00142194
ENSBTAG00000019748	508280	cilia and flagella associated protein 97	CFAP97	-1.13135	0.00589753
ENSBTAG00000019889	533520	OCIA domain containing 1	OCIAD1	-1.14932	0.00146615
ENSBTAG00000020122	511792	HPS6 biogenesis of lysosomal organelles complex 2 subunit 3	HPS6	-1.08903	0.0166108
ENSBTAG00000020546	517669	zinc finger protein 638	ZNF638	-1.15717	0.00577025
ENSBTAG00000020596	787651	leucine rich repeat and coiled-coil centrosomal protein 1	LRRCC1	-1.22154	0.00206079
ENSBTAG00000020626	509717	cyclin C	CCNC	-1.12312	0.00489379
ENSBTAG00000020760	100847755	BBSome interacting protein 1	BBIP1	1.13451	0.00631066
ENSBTAG00000020855	280891	pyruvate dehydrogenase phosphatase catalytic subunit 1	PDP1	-1.40612	3.23e-05
ENSBTAG00000020933	616044	phosphatidylinositol glycan anchor biosynthesis class B	PIGB	-1.13716	0.00253418
ENSBTAG00000021135	520500	survival motor neuron domain containing 1	SMNDC1	-1.30478	0.000763883
ENSBTAG00000021214	767887	DIS3 homolog, exosome endoribonuclease and 3'-5' exoribonuclease	DIS3	-1.09918	0.00714744
ENSBTAG00000021512	102216273	adenylate kinase 6	AK6	1.12949	0.00584665
ENSBTAG00000021742	444860	ST3 beta-galactoside alpha-2,3-sialyltransferase 6	ST3GAL6	-1.20414	0.0046684
ENSBTAG00000021849	506754	Ras related GTP binding B	RRAGB	-1.13684	0.00324081
ENSBTAG00000021942	513188	collectrin, amino acid transport regulator	CLTRN	1.15444	0.0126622
ENSBTAG00000021957	516629	galectin like	LGALSL	1.67499	3.18e-06
ENSBTAG00000021960	788927	elastin microfibril interfacer 3	EMILIN3	-1.11949	0.00504328
ENSBTAG00000021965	782988	mitochondrial transcription termination factor 2	MTERF2	-1.15124	0.000397893
ENSBTAG00000022109	616526	Bet1 golgi vesicular membrane trafficking protein	BET1	-1.21888	0.00121008
ENSBTAG00000023279	100140328	sec1 family domain containing 1	SCFD1	-1.11024	0.00543795
ENSBTAG00000023369				1.25629	0.00487567
ENSBTAG00000023523	281729	structural maintenance of chromosomes 3	SMC3	-1.1281	0.00414376
ENSBTAG00000025005	512470	DExH-box helicase 29	DHX29	-1.14956	0.00259699
ENSBTAG00000025329				1.16909	0.00279756
ENSBTAG00000026139	510330	dynein cytoplasmic 1 light intermediate chain 1	DYNC1LI1	-1.12566	0.00310384
ENSBTAG00000026624	538442	mortality factor 4 like 2	MORF4L2	-1.2545	0.00178975
ENSBTAG00000030706	539000	RAB29, member RAS oncogene family	RAB29	-1.22325	0.00260327
ENSBTAG00000031044	526872	ankyrin repeat domain 29	ANKRD29	-1.33865	5.39e-05
ENSBTAG00000031682	535219	cullin 2	CUL2	-1.17741	0.0025482
ENSBTAG00000032705	533155	late endosomal/lysosomal adaptor, MAPK and MTOR activator 3	LAMTOR3	-1.17017	0.00403291
ENSBTAG00000032982	616813	ER membrane protein complex subunit 2	EMC2	-1.15137	0.0067594
ENSBTAG00000037393	507739	polycomb group ring finger 6	PCGF6	-1.15504	0.0032392
ENSBTAG00000038051	100125413	zinc finger protein 705A	ZNF705A	1.1295	0.0127572
ENSBTAG00000038156	504258	sialic acid binding Ig like lectin 10	SIGLEC10	-1.163	0.00198823
ENSBTAG00000038195	533136	ubiquitin protein ligase E3A	UBE3A	-1.24207	0.0022232
ENSBTAG00000039442	533984	SUB1 regulator of transcription	SUB1	-1.08455	0.0139495
ENSBTAG00000039591	509840	coiled-coil domain containing 112	CCDC112	-1.24756	5.52e-05
ENSBTAG00000040058	511257	ras homolog family member T1	RHOT1	-1.15309	0.000955835
ENSBTAG00000042833	615724	FRA10A associated CGG repeat 1	FRA10AC1	-1.34757	0.00412575
ENSBTAG00000045909	613960	G kinase anchoring protein 1	GKAP1	-1.08167	0.0517782
ENSBTAG00000046192	511236	TATA-box binding protein associated factor, RNA polymerase I subunit B	TAF1B	-1.17686	0.0003194
ENSBTAG00000046204	518402	kinesin associated protein 3	KIFAP3	-1.10748	0.0116222
ENSBTAG00000046362	527169	G-rich RNA sequence binding factor 1	GRSF1	-1.16522	0.00471326
ENSBTAG00000046919	767940	RB binding protein 4, chromatin remodeling factor	RBBP4	-1.18974	0.00135446
ENSBTAG00000048296	508663	zinc finger protein 277	ZNF277	-1.13515	0.00836391
ENSBTAG00000048620	519597	sorting nexin 4	SNX4	-1.14734	0.00502214
ENSBTAG00000048699	522459	GTP binding elongation factor GUF1	GUF1	-1.35361	0.00124949
ENSBTAG00000048857	614438	family with sequence similarity 171 member B	FAM171B	1.19048	0.0143314
ENSBTAG00000049002	281481	succinate dehydrogenase complex subunit D	SDHD	-1.12025	0.00275059
ENSBTAG00000049437	537958	XPA, DNA damage recognition and repair factor	XPA	-1.15537	0.00158409
ENSBTAG00000049842				1.19022	0.00190068
ENSBTAG00000050008	507240	pre-mRNA processing factor 38A	PRPF38A	-1.2264	0.0030616
ENSBTAG00000050392	613674	vacuolar ATPase assembly factor VMA21	VMA21	-1.18562	0.00302396
ENSBTAG00000052002	510267	thymopoietin	TMPO	-1.20708	0.00209361
ENSBTAG00000052762	282066	selenoprotein P	SELENOP	1.22356	0.00156899
ENSBTAG00000053007	532875	AFG3-like protein 1	LOC532875	1.09976	0.0126582
ENSBTAG00000054085	528046	argonaute RISC component 4	AGO4	-1.12361	0.00205686
ENSBTAG00000054325	539533	NEDD4 binding protein 2	N4BP2	-1.51861	2.92e-07
ENSBTAG00000054647	282011	PC4 and SFRS1 interacting protein 1	PSIP1	-1.17115	0.000903828
ENSBTAG00000054746	112448169	small nucleolar RNA SNORA33	LOC112448169	1.11537	0.015293
ENSBTAG00000054926	505341	host cell factor C2	HCFC2	-1.09501	0.0309399
ENSBTAG00000055062	529230	centrosomal protein 170	CEP170	-1.17472	0.00027342
ENSBTAG00000055296	514432	breast cancer metastasis-suppressor 1 like	BRMS1L	-1.10414	0.0108323
