# Supplementary material for: Influence of sire fertility status on conceptus-induced transcriptomic response of the bovine endometrium
Source: Front Cell Dev Biol. 2022 Aug 22;10:950443. doi: 10.3389/fcell.2022.950443 (PMC9442353; doi:10.3389/fcell.2022.950443)
Supplement: Supplementary file 9 [file Table7.XLSX]

## Sheet: 36SelecNames
ENSEMBL ID	Gene Name	Gene Symbol	More 50% AUC	FC_HFvsLF	Pvalue_HFvsLF
ENSBTAG00000000283	colony stimulating factor 1	CSF1	DEG-WGCNA	1.16322	0.00676083
ENSBTAG00000000447	FRA10AC1 homolog (human)	FRA10AC1	WGCNA-PLS	-1.18509	6.73e-05
ENSBTAG00000004471	ST3 beta-galactoside alpha-2,3-sialyltransferase 6	ST3GAL6	WGCNA-PLS	-1.20404	0.00236659
ENSBTAG00000006296	VMA21 vacuolar H+-ATPase homolog (S. cerevisiae)	VMA21	WGCNA-PLS	-1.19054	0.000373915
ENSBTAG00000008520	nuclear factor I C	NFIC	DEG-WGCNA	1.10757	0.0109428
ENSBTAG00000008832	C-C motif chemokine ligand 1	CCL1	DEG-WGCNA	1.34959	0.00490157
ENSBTAG00000009566	cyclin H	CCNH	WGCNA-PLS	-1.09994	0.0137653
ENSBTAG00000010001	ras homolog family member T1	RHOT1	WGCNA-PLS	-1.12208	0.00324127
ENSBTAG00000010704	leucine rich repeat containing 4	LRRC4	DEG-WGCNA	1.44441	0.000533274
ENSBTAG00000011727	Ewing tumor associated antigen 1	ETAA1	All	-1.2093	0.000978012
ENSBTAG00000012279	aminoadipate-semialdehyde dehydrogenase-phosphopantetheinyl transferase	AASDHPPT	WGCNA-PLS	-1.17734	0.000272884
ENSBTAG00000012740			WGCNA-PLS	-1.1919	0.0065889
ENSBTAG00000012847			DEG-PLS	1.17756	0.000630584
ENSBTAG00000013112	chromosome 7 open reading frame, human C5orf15	C7H5orf15	WGCNA-PLS	-1.11383	0.00168056
ENSBTAG00000013705	NFKB inhibitor epsilon	NFKBIE	DEG-PLS	1.2699	0.000429444
ENSBTAG00000013895	RELA proto-oncogene, NF-kB subunit	RELA	DEG-PLS	1.10042	0.0165076
ENSBTAG00000015901	armadillo repeat containing 1	ARMC1	All	-1.14957	0.00107514
ENSBTAG00000015969	serine/threonine kinase 40	STK40	DEG-PLS	1.12109	0.00418667
ENSBTAG00000016882	VPS26, retromer complex component A	VPS26A	All	-1.15874	7.28e-05
ENSBTAG00000016904	membrane associated ring-CH-type finger 9	MARCH9	DEG-PLS	1.1594	0.0025993
ENSBTAG00000017711	WAS protein homolog associated with actin, golgi membranes and microtubules	WHAMM	DEG-WGCNA	1.13897	0.022404
ENSBTAG00000018690	RNA polymerase II associated protein 3	RPAP3	WGCNA-PLS	-1.12363	0.00523352
ENSBTAG00000019704	helicase like transcription factor	HLTF	WGCNA-PLS	-1.15068	0.00713127
ENSBTAG00000020760	synaptosome associated protein 29	SNAP29	DEG-PLS	1.13234	0.00660101
ENSBTAG00000021957	latent transforming growth factor beta binding protein 2	LTBP2	All	1.67415	2.78e-06
ENSBTAG00000025329	interferon regulatory factor 2 binding protein like	IRF2BPL	DEG-WGCNA	1.16915	0.00599373
ENSBTAG00000030706	ALG6, alpha-1,3-glucosyltransferase	ALG6	DEG-WGCNA	-1.22415	0.0222019
ENSBTAG00000031044	mitoguardin 1	MIGA1	All	-1.3398	0.000476503
ENSBTAG00000038011	SH3 domain containing ring finger 3	SH3RF3	DEG-WGCNA	1.09861	0.0289035
ENSBTAG00000039591	transmembrane protein 167A	TMEM167A	All	-1.25028	8.29e-05
ENSBTAG00000046192	adenylate kinase 6	AK6	WGCNA-PLS	-1.17908	0.000248825
ENSBTAG00000049178			DEG-WGCNA	1.36966	0.0155533
ENSBTAG00000049842			DEG-PLS	1.18859	0.00263344
ENSBTAG00000054325			All	-1.52235	3.28e-06
ENSBTAG00000054647			WGCNA-PLS	-1.17186	0.00287719
ENSBTAG00000055062			DEG-WGCNA	-1.17692	0.00132292
