# Supplementary material for: Influence of sire fertility status on conceptus-induced transcriptomic response of the bovine endometrium
Source: Front Cell Dev Biol. 2022 Aug 22;10:950443. doi: 10.3389/fcell.2022.950443 (PMC9442353; doi:10.3389/fcell.2022.950443)
Supplement: Supplementary file 10 [file Table8.XLSX]

## Sheet: 36SelecFuncAnnotTable
ID	Gene Name	GOTERM_BP_DIRECT	GOTERM_CC_DIRECT	GOTERM_MF_DIRECT	INTERPRO	KEGG_PATHWAY	PIR_SUPERFAMILY	SMART	UP_KEYWORDS	UP_SEQ_FEATURE
ENSBTAG00000030706	ALG6, alpha-1,3-glucosyltransferase(ALG6)	GO:0006487~protein N-linked glycosylation,GO:0006490~oligosaccharide-lipid intermediate biosynthetic process,	GO:0005789~endoplasmic reticulum membrane,GO:0016021~integral component of membrane,	GO:0016758~transferase activity, transferring hexosyl groups,GO:0042281~dolichyl pyrophosphate Man9GlcNAc2 alpha-1,3-glucosyltransferase activity,	IPR004856:Glycosyl transferase, ALG6/ALG8,	bta00510:N-Glycan biosynthesis,bta01100:Metabolic pathways,			Complete proteome,Membrane,Reference proteome,Signal,Transferase,Transmembrane,Transmembrane helix,
ENSBTAG00000008832	C-C motif chemokine ligand 1(CCL1)	GO:0002548~monocyte chemotaxis,GO:0006954~inflammatory response,GO:0007186~G-protein coupled receptor signaling pathway,GO:0030593~neutrophil chemotaxis,GO:0043547~positive regulation of GTPase activity,GO:0048247~lymphocyte chemotaxis,GO:0050729~positive regulation of inflammatory response,GO:0070098~chemokine-mediated signaling pathway,GO:0070374~positive regulation of ERK1 and ERK2 cascade,GO:…	GO:0005615~extracellular space,	GO:0008009~chemokine activity,GO:0048020~CCR chemokine receptor binding,	IPR001811:Chemokine interleukin-8-like domain,	bta04062:Chemokine signaling pathway,		SM00199:SCY,	Complete proteome,Reference proteome,Signal,
ENSBTAG00000011727	Ewing tumor associated antigen 1(ETAA1)		GO:0005737~cytoplasm,						Coiled coil,Complete proteome,Cytoplasm,Isopeptide bond,Phosphoprotein,Reference proteome,Ubl conjugation,	chain:Ewing's tumor-associated antigen 1 homolog,compositionally biased region:Poly-Glu,modified residue,
ENSBTAG00000000447	FRA10AC1 homolog (human)(FRA10AC1)				IPR019129:Folate-sensitive fragile site protein Fra10Ac1,				Complete proteome,Reference proteome,
ENSBTAG00000013705	NFKB inhibitor epsilon(NFKBIE)				IPR002110:Ankyrin repeat,IPR020683:Ankyrin repeat-containing domain,	bta04660:T cell receptor signaling pathway,bta04662:B cell receptor signaling pathway,bta04722:Neurotrophin signaling pathway,bta04920:Adipocytokine signaling pathway,bta05169:Epstein-Barr virus infection,		SM00248:ANK,	ANK repeat,Complete proteome,Reference proteome,
ENSBTAG00000013895	RELA proto-oncogene, NF-kB subunit(RELA)	GO:0000122~negative regulation of transcription from RNA polymerase II promoter,GO:0001889~liver development,GO:0001942~hair follicle development,GO:0006954~inflammatory response,GO:0007249~I-kappaB kinase/NF-kappaB signaling,GO:0008284~positive regulation of cell proliferation,GO:0009887~organ morphogenesis,GO:0010224~response to UV-B,GO:0019221~cytokine-mediated signaling pathway,GO:0032495~res…	GO:0005634~nucleus,GO:0005667~transcription factor complex,GO:0005737~cytoplasm,GO:0005829~cytosol,GO:0033256~I-kappaB/NF-kappaB complex,GO:0071159~NF-kappaB complex,	GO:0000977~RNA polymerase II regulatory region sequence-specific DNA binding,GO:0000978~RNA polymerase II core promoter proximal region sequence-specific DNA binding,GO:0000980~RNA polymerase II distal enhancer sequence-specific DNA binding,GO:0000981~RNA polymerase II transcription factor activity, sequence-specific DNA binding,GO:0001077~transcriptional activator activity, RNA polymerase II cor…	IPR000451:NF-kappa-B/Rel/Dorsal,IPR002475:Bcl2-like,IPR002909:Cell surface receptor IPT/TIG,IPR003093:Apoptosis regulator, Bcl-2 protein, BH4,IPR008967:p53-like transcription factor, DNA-binding,IPR011539:Rel homology domain,IPR013280:Apoptosis regulator, Bcl-W,IPR013783:Immunoglobulin-like fold,IPR014756:Immunoglobulin E-set,IPR020731:Apoptosis regulator, Bcl-2, BH4 motif, conserved site,	bta04010:MAPK signaling pathway,bta04014:Ras signaling pathway,bta04024:cAMP signaling pathway,bta04062:Chemokine signaling pathway,bta04064:NF-kappa B signaling pathway,bta04066:HIF-1 signaling pathway,bta04071:Sphingolipid signaling pathway,bta04151:PI3K-Akt signaling pathway,bta04210:Apoptosis,bta04380:Osteoclast differentiation,bta04620:Toll-like receptor signaling pathway,bta04621:NOD-like r…		SM00265:BH4,SM00429:IPT,	Complete proteome,Reference proteome,
ENSBTAG00000018690	RNA polymerase II associated protein 3(RPAP3)		GO:0097255~R2TP complex,		IPR001440:Tetratricopeptide TPR-1,IPR011990:Tetratricopeptide-like helical,IPR013026:Tetratricopeptide repeat-containing domain,IPR019734:Tetratricopeptide repeat,IPR025986:RNA-polymerase II-associated protein 3-like, C-terminal domain,			SM00028:TPR,	Coiled coil,Complete proteome,Reference proteome,Repeat,TPR repeat,
ENSBTAG00000038011	SH3 domain containing ring finger 3(SH3RF3)			GO:0008270~zinc ion binding,	IPR001452:Src homology-3 domain,IPR001841:Zinc finger, RING-type,IPR013083:Zinc finger, RING/FYVE/PHD-type,IPR017907:Zinc finger, RING-type, conserved site,IPR018957:Zinc finger, C3HC4 RING-type,			SM00184:RING,SM00326:SH3,	Complete proteome,Metal-binding,Reference proteome,SH3 domain,Zinc,Zinc-finger,
ENSBTAG00000004471	ST3 beta-galactoside alpha-2,3-sialyltransferase 6(ST3GAL6)	GO:0001574~ganglioside biosynthetic process,GO:0006464~cellular protein modification process,GO:0006664~glycolipid metabolic process,GO:0009311~oligosaccharide metabolic process,GO:0018279~protein N-linked glycosylation via asparagine,GO:0071354~cellular response to interleukin-6,GO:0097503~sialylation,	GO:0030173~integral component of Golgi membrane,	GO:0003836~beta-galactoside (CMP) alpha-2,3-sialyltransferase activity,GO:0052798~beta-galactoside alpha-2,3-sialyltransferase activity,	IPR001675:Glycosyl transferase, family 29,IPR012163:Sialyltransferase,	bta00601:Glycosphingolipid biosynthesis - lacto and neolacto series,bta01100:Metabolic pathways,	PIRSF005557:sialyltransferase,		Complete proteome,Glycoprotein,Glycosyltransferase,Golgi apparatus,Membrane,Reference proteome,Signal-anchor,Transferase,Transmembrane,Transmembrane helix,	chain:Type 2 lactosamine alpha-2,3- sialyltransferase,glycosylation site:N-linked (GlcNAc...),topological domain:Cytoplasmic,topological domain:Lumenal,transmembrane region,
ENSBTAG00000006296	VMA21 vacuolar H+-ATPase homolog (S. cerevisiae)(VMA21)	GO:0070072~vacuolar proton-transporting V-type ATPase complex assembly,	GO:0005764~lysosome,GO:0005789~endoplasmic reticulum membrane,GO:0016021~integral component of membrane,GO:0030127~COPII vesicle coat,GO:0033116~endoplasmic reticulum-Golgi intermediate compartment membrane,		IPR019013:Vacuolar ATPase assembly integral membrane protein VMA21-like domain,				Complete proteome,Cytoplasmic vesicle,Endoplasmic reticulum,Membrane,Reference proteome,Transmembrane,Transmembrane helix,	chain:Vacuolar ATPase assembly integral membrane protein VMA21,transmembrane region,
ENSBTAG00000016882	VPS26, retromer complex component A(VPS26A)	GO:0006886~intracellular protein transport,GO:0042147~retrograde transport, endosome to Golgi,GO:1990126~retrograde transport, endosome to plasma membrane,	GO:0005768~endosome,GO:0005769~early endosome,GO:0005829~cytosol,GO:0010008~endosome membrane,GO:0030904~retromer complex,GO:0031982~vesicle,GO:0043231~intracellular membrane-bounded organelle,GO:0070062~extracellular exosome,GO:0097422~tubular endosome,	GO:0008565~protein transporter activity,		bta04144:Endocytosis,			Complete proteome,Cytoplasm,Endosome,Membrane,Phosphoprotein,Protein transport,Reference proteome,Transport,	chain:Vacuolar protein sorting-associated protein 26A,
ENSBTAG00000017711	WAS protein homolog associated with actin, golgi membranes and microtubules(WHAMM)	GO:0006888~ER to Golgi vesicle-mediated transport,GO:0030032~lamellipodium assembly,GO:0048041~focal adhesion assembly,GO:0051127~positive regulation of actin nucleation,GO:0090527~actin filament reorganization,GO:0097320~membrane tubulation,	GO:0000139~Golgi membrane,GO:0033116~endoplasmic reticulum-Golgi intermediate compartment membrane,		IPR003124:WH2 domain,IPR026688:WASP homolog-associated protein with actin, membranes and microtubules,				Complete proteome,Reference proteome,
ENSBTAG00000046192	adenylate kinase 6(AK6)	GO:0046939~nucleotide phosphorylation,	GO:0005654~nucleoplasm,GO:0005730~nucleolus,GO:0015030~Cajal body,	GO:0004017~adenylate kinase activity,GO:0005524~ATP binding,GO:0016887~ATPase activity,	IPR020618:Adenylate kinase, putative,IPR027417:P-loop containing nucleoside triphosphate hydrolase,	bta00230:Purine metabolism,bta01100:Metabolic pathways,bta01130:Biosynthesis of antibiotics,bta03008:Ribosome biogenesis in eukaryotes,			ATP-binding,Complete proteome,Kinase,Nucleotide-binding,Nucleus,Reference proteome,Transferase,
ENSBTAG00000012279	aminoadipate-semialdehyde dehydrogenase-phosphopantetheinyl transferase(AASDHPPT)	GO:0019878~lysine biosynthetic process via aminoadipic acid,		GO:0000287~magnesium ion binding,GO:0008897~holo-[acyl-carrier-protein] synthase activity,	IPR008278:4'-phosphopantetheinyl transferase superfamily,	bta00770:Pantothenate and CoA biosynthesis,			Complete proteome,Reference proteome,Signal,
ENSBTAG00000015901	armadillo repeat containing 1(ARMC1)	GO:0030001~metal ion transport,	GO:0005634~nucleus,GO:0005737~cytoplasm,GO:0005739~mitochondrion,	GO:0046872~metal ion binding,	IPR000225:Armadillo,IPR006121:Heavy metal-associated domain, HMA,IPR011989:Armadillo-like helical,IPR016024:Armadillo-type fold,IPR016617:Uncharacterised conserved protein UCP013899, metal binding,		PIRSF013899:uncharacterized conserved protein,		Acetylation,Complete proteome,Phosphoprotein,Reference proteome,	chain:Armadillo repeat-containing protein 1,modified residue,repeat:ARM,sequence conflict,
ENSBTAG00000013112	chromosome 7 open reading frame, human C5orf15(C7H5orf15)		GO:0016021~integral component of membrane,						Complete proteome,Membrane,Reference proteome,Transmembrane,Transmembrane helix,
ENSBTAG00000000283	colony stimulating factor 1(CSF1)	GO:0001954~positive regulation of cell-matrix adhesion,GO:0002158~osteoclast proliferation,GO:0003006~developmental process involved in reproduction,GO:0006954~inflammatory response,GO:0007169~transmembrane receptor protein tyrosine kinase signaling pathway,GO:0010628~positive regulation of gene expression,GO:0010744~positive regulation of macrophage derived foam cell differentiation,GO:0010759~p…	GO:0005615~extracellular space,GO:0016021~integral component of membrane,GO:0048471~perinuclear region of cytoplasm,GO:0070062~extracellular exosome,GO:1990682~CSF1-CSF1R complex,		IPR008001:Macrophage colony stimulating factor-1,IPR009079:Four-helical cytokine-like, core,	bta04014:Ras signaling pathway,bta04015:Rap1 signaling pathway,bta04060:Cytokine-cytokine receptor interaction,bta04151:PI3K-Akt signaling pathway,bta04380:Osteoclast differentiation,bta04640:Hematopoietic cell lineage,bta04668:TNF signaling pathway,bta05323:Rheumatoid arthritis,	PIRSF001948:macrophage colony-stimulating factor 1,		Complete proteome,Cytokine,Growth factor,Immunity,Inflammatory response,Innate immunity,Membrane,Reference proteome,Signal,Transmembrane,Transmembrane helix,
ENSBTAG00000009566	cyclin H(CCNH)	GO:0006351~transcription, DNA-templated,GO:0006366~transcription from RNA polymerase II promoter,GO:0006468~protein phosphorylation,GO:0007049~cell cycle,GO:0045737~positive regulation of cyclin-dependent protein serine/threonine kinase activity,GO:0045944~positive regulation of transcription from RNA polymerase II promoter,GO:1901409~positive regulation of phosphorylation of RNA polymerase II C-…	GO:0000307~cyclin-dependent protein kinase holoenzyme complex,GO:0005634~nucleus,GO:0005675~holo TFIIH complex,GO:0070985~TFIIK complex,	GO:0008094~DNA-dependent ATPase activity,GO:0008353~RNA polymerase II carboxy-terminal domain kinase activity,GO:0016538~cyclin-dependent protein serine/threonine kinase regulator activity,	IPR006671:Cyclin, N-terminal,IPR013763:Cyclin-like,IPR027081:CyclinH/Ccl1,	bta03022:Basal transcription factors,bta03420:Nucleotide excision repair,bta04110:Cell cycle,		SM00385:CYCLIN,	Cell cycle,Complete proteome,Cyclin,Nucleus,Phosphoprotein,Reference proteome,Transcription,Transcription regulation,	chain:Cyclin-H,modified residue,
ENSBTAG00000019704	helicase like transcription factor(HLTF)	GO:0000209~protein polyubiquitination,GO:0006301~postreplication repair,	GO:0005654~nucleoplasm,GO:0016020~membrane,	GO:0000978~RNA polymerase II core promoter proximal region sequence-specific DNA binding,GO:0001077~transcriptional activator activity, RNA polymerase II core promoter proximal region sequence-specific binding,GO:0003676~nucleic acid binding,GO:0005524~ATP binding,GO:0008270~zinc ion binding,GO:0016818~hydrolase activity, acting on acid anhydrides, in phosphorus-containing anhydrides,GO:0016887~A…	IPR000330:SNF2-related,IPR001650:Helicase, C-terminal,IPR001841:Zinc finger, RING-type,IPR013083:Zinc finger, RING/FYVE/PHD-type,IPR014001:Helicase, superfamily 1/2, ATP-binding domain,IPR014905:HIP116, Rad5p N-terminal,IPR017907:Zinc finger, RING-type, conserved site,IPR027417:P-loop containing nucleoside triphosphate hydrolase,			SM00184:RING,SM00487:DEXDc,SM00490:HELICc,SM00910:SM00910,	Complete proteome,Reference proteome,
ENSBTAG00000025329	interferon regulatory factor 2 binding protein like(IRF2BPL)	GO:0000122~negative regulation of transcription from RNA polymerase II promoter,GO:0045944~positive regulation of transcription from RNA polymerase II promoter,	GO:0005615~extracellular space,GO:0005654~nucleoplasm,		IPR022750:Interferon regulatory factor 2-binding protein 1 & 2, zinc finger,				Coiled coil,Complete proteome,Reference proteome,
ENSBTAG00000021957	latent transforming growth factor beta binding protein 2(LTBP2)	GO:0043206~extracellular fibril organization,	GO:0001527~microfibril,GO:0005615~extracellular space,GO:0070062~extracellular exosome,GO:0071953~elastic fiber,	GO:0005509~calcium ion binding,GO:0008201~heparin binding,GO:0019838~growth factor binding,GO:0050436~microfibril binding,	IPR000152:EGF-type aspartate/asparagine hydroxylation site,IPR000742:Epidermal growth factor-like domain,IPR001881:EGF-like calcium-binding,IPR009030:Insulin-like growth factor binding protein, N-terminal,IPR013032:EGF-like, conserved site,IPR017878:TB domain,IPR018097:EGF-like calcium-binding, conserved site,			SM00179:EGF_CA,SM00181:EGF,	Complete proteome,Disulfide bond,EGF-like domain,Extracellular matrix,Glycoprotein,Growth factor binding,Heparin-binding,Hydroxylation,Phosphoprotein,Reference proteome,Repeat,Secreted,Signal,	chain:Latent-transforming growth factor beta- binding protein 2,disulfide bond,domain:EGF-like 1,domain:EGF-like 10; calcium-binding,domain:EGF-like 11; calcium-binding,domain:EGF-like 12; calcium-binding,domain:EGF-like 13; calcium-binding,domain:EGF-like 14; calcium-binding,domain:EGF-like 15; calcium-binding,domain:EGF-like 16; calcium-binding,domain:EGF-like 17; calcium-binding,domain:EGF-lik…
ENSBTAG00000010704	leucine rich repeat containing 4(LRRC4)	GO:0006469~negative regulation of protein kinase activity,GO:0019221~cytokine-mediated signaling pathway,GO:0046426~negative regulation of JAK-STAT cascade,GO:0050807~regulation of synapse organization,GO:0097119~postsynaptic density protein 95 clustering,	GO:0005737~cytoplasm,GO:0016021~integral component of membrane,GO:0043197~dendritic spine,GO:0045211~postsynaptic membrane,GO:0060076~excitatory synapse,	GO:0004860~protein kinase inhibitor activity,	IPR000372:Leucine-rich repeat-containing N-terminal,IPR000483:Cysteine-rich flanking region, C-terminal,IPR001611:Leucine-rich repeat,IPR003591:Leucine-rich repeat, typical subtype,IPR003598:Immunoglobulin subtype 2,IPR003599:Immunoglobulin subtype,IPR007110:Immunoglobulin-like domain,IPR013098:Immunoglobulin I-set,IPR013783:Immunoglobulin-like fold,IPR026882:Leucine-rich repeat-containing protei…	bta04360:Axon guidance,bta04514:Cell adhesion molecules (CAMs),		SM00013:LRRNT,SM00082:LRRCT,SM00369:LRR_TYP,SM00408:IGc2,SM00409:IG,	Complete proteome,Disulfide bond,Leucine-rich repeat,Membrane,Reference proteome,Repeat,Transmembrane,Transmembrane helix,
ENSBTAG00000016904	membrane associated ring-CH-type finger 9(MARCH9)		GO:0005795~Golgi stack,GO:0005802~trans-Golgi network,GO:0016021~integral component of membrane,	GO:0008270~zinc ion binding,	IPR011016:Zinc finger, RING-CH-type,IPR013083:Zinc finger, RING/FYVE/PHD-type,			SM00744:RINGv,	Complete proteome,Membrane,Metal-binding,Reference proteome,Signal,Transmembrane,Transmembrane helix,Zinc,Zinc-finger,
ENSBTAG00000008520	nuclear factor I C(NFIC)	GO:0000122~negative regulation of transcription from RNA polymerase II promoter,GO:0006260~DNA replication,GO:0006351~transcription, DNA-templated,GO:0042475~odontogenesis of dentin-containing tooth,GO:0045944~positive regulation of transcription from RNA polymerase II promoter,	GO:0005634~nucleus,GO:0005730~nucleolus,	GO:0000978~RNA polymerase II core promoter proximal region sequence-specific DNA binding,GO:0000981~RNA polymerase II transcription factor activity, sequence-specific DNA binding,GO:0001077~transcriptional activator activity, RNA polymerase II core promoter proximal region sequence-specific binding,GO:0003677~DNA binding,GO:0003700~transcription factor activity, sequence-specific DNA binding,	IPR000647:CTF transcription factor/nuclear factor 1,IPR003619:MAD homology 1, Dwarfin-type,IPR019548:CTF transcription factor/nuclear factor 1, N-terminal,IPR019739:CTF transcription factor/nuclear factor 1, conserved site,IPR020604:CTF transcription factor/nuclear factor 1, DNA-binding domain,			SM00523:DWA,	Activator,Complete proteome,DNA replication,DNA-binding,Nucleus,Reference proteome,Transcription,Transcription regulation,
ENSBTAG00000010001	ras homolog family member T1(RHOT1)	GO:0007264~small GTPase mediated signal transduction,GO:0019725~cellular homeostasis,GO:0047497~mitochondrion transport along microtubule,GO:0097345~mitochondrial outer membrane permeabilization,	GO:0031307~integral component of mitochondrial outer membrane,	GO:0003924~GTPase activity,GO:0005509~calcium ion binding,GO:0005525~GTP binding,	IPR001806:Small GTPase superfamily,IPR002048:EF-hand domain,IPR005225:Small GTP-binding protein domain,IPR011992:EF-hand-like domain,IPR013566:EF hand associated, type-1,IPR013567:EF hand associated, type-2,IPR018247:EF-Hand 1, calcium-binding site,IPR020860:MIRO,IPR021181:Small GTPase superfamily, mitochondrial rho type,IPR027417:P-loop containing nucleoside triphosphate hydrolase,		PIRSF037488:mitochondrial Rho GTPase,	SM00054:EFh,	Calcium,Complete proteome,GTP-binding,Hydrolase,Membrane,Metal-binding,Mitochondrion,Mitochondrion outer membrane,Nucleotide-binding,Reference proteome,Repeat,Transmembrane,Transmembrane helix,Ubl conjugation,	calcium-binding region:1,calcium-binding region:2,chain:Mitochondrial Rho GTPase 1,domain:EF-hand 1,domain:EF-hand 2,domain:Miro 1,domain:Miro 2,modified residue,nucleotide phosphate-binding region:GTP 1,nucleotide phosphate-binding region:GTP 2,topological domain:Cytoplasmic,topological domain:Mitochondrial intermembrane,transmembrane region,
ENSBTAG00000015969	serine/threonine kinase 40(STK40)	GO:0003016~respiratory system process,GO:0005977~glycogen metabolic process,GO:0006468~protein phosphorylation,GO:0010468~regulation of gene expression,GO:0035264~multicellular organism growth,GO:0043066~negative regulation of apoptotic process,GO:0043408~regulation of MAPK cascade,GO:0048286~lung alveolus development,GO:0060425~lung morphogenesis,	GO:0005654~nucleoplasm,GO:0005737~cytoplasm,	GO:0004674~protein serine/threonine kinase activity,GO:0005524~ATP binding,	IPR000719:Protein kinase, catalytic domain,IPR008271:Serine/threonine-protein kinase, active site,IPR011009:Protein kinase-like domain,IPR024104:Pseudokinase tribbles family/serine-threonine-protein kinase 40,IPR024236:Serine/threonine-protein kinase 40,			SM00220:S_TKc,	ATP-binding,Complete proteome,Cytoplasm,Kinase,Nucleotide-binding,Nucleus,Reference proteome,Serine/threonine-protein kinase,Transferase,	active site:Proton acceptor,binding site:ATP,chain:Serine/threonine-protein kinase 40,domain:Protein kinase,nucleotide phosphate-binding region:ATP,
ENSBTAG00000020760	synaptosome associated protein 29(SNAP29)	GO:0015031~protein transport,GO:0016082~synaptic vesicle priming,GO:0031629~synaptic vesicle fusion to presynaptic active zone membrane,GO:0042384~cilium assembly,GO:0060271~cilium morphogenesis,GO:0097352~autophagosome maturation,	GO:0000139~Golgi membrane,GO:0000421~autophagosome membrane,GO:0005813~centrosome,GO:0005886~plasma membrane,GO:0020018~ciliary pocket membrane,GO:0031201~SNARE complex,GO:0031410~cytoplasmic vesicle,GO:0098793~presynapse,	GO:0005484~SNAP receptor activity,GO:0019905~syntaxin binding,	IPR000727:Target SNARE coiled-coil domain,	bta04130:SNARE interactions in vesicular transport,		SM00397:t_SNARE,	Autophagy,Cell membrane,Cell projection,Cilium,Cilium biogenesis/degradation,Coiled coil,Complete proteome,Cytoplasm,Cytoplasmic vesicle,Golgi apparatus,Membrane,Phosphoprotein,Protein transport,Reference proteome,Transport,	chain:Synaptosomal-associated protein 29,domain:t-SNARE coiled-coil homology,modified residue,
ENSBTAG00000039591	transmembrane protein 167A(TMEM167A)	GO:0009306~protein secretion,GO:0046907~intracellular transport,	GO:0000139~Golgi membrane,GO:0012505~endomembrane system,GO:0016021~integral component of membrane,		IPR009653:Protein of unknown function DUF1242,				Complete proteome,Glycoprotein,Golgi apparatus,Membrane,Reference proteome,Signal,Transmembrane,Transmembrane helix,	chain:Transmembrane protein 167A,glycosylation site:N-linked (GlcNAc...),signal peptide,topological domain:Cytoplasmic,topological domain:Extracellular,transmembrane region,
